# Supplementary material for: Development and validation of a 16-gene T-cell- related prognostic model in non-small cell lung cancer
Source: Front Immunol. 2025 Apr 7;16:1566597. doi: 10.3389/fimmu.2025.1566597 (PMC12009871; doi:10.3389/fimmu.2025.1566597)
Supplement: Supplementary file 1 [file DataSheet1.csv]

	id	logFC	PValue	padj	sig
RS1	RS1	-1.12618822093771	0	0	down
GPM6A	GPM6A	-2.72145486188368	0	0	down
ANGPT4	ANGPT4	-1.08307994786296	2.46211531224003e-289	1.49951029566458e-285	down
SLC6A4	SLC6A4	-3.74144786207186	4.16545313967937e-288	1.90267485787704e-284	down
CA4	CA4	-3.48710628970884	1.82839865050822e-286	6.68133434868714e-283	down
CD300LG	CD300LG	-1.85806303173577	2.10222736559704e-285	6.40163269947059e-282	down
CNTN6	CNTN6	-1.69372801312871	8.30629003452873e-276	2.16806036029821e-272	down
MYZAP	MYZAP	-2.3231120896127	1.93294534522505e-267	4.41460555032586e-264	down
GPD1	GPD1	-3.23315610172641	2.98471424793833e-265	6.05930155823124e-262	down
FXYD1	FXYD1	-1.42017117907624	3.7435984353402e-259	6.83992870121007e-256	down
RTKN2	RTKN2	-3.33178878610554	5.12267401341358e-257	8.50876153627996e-254	down
ITLN2	ITLN2	-3.61298285079822	6.9272665309932e-256	1.05473405656481e-252	down
FAM107A	FAM107A	-4.12670214814154	4.23942565236176e-255	5.95834969956166e-252	down
GYPE	GYPE	-1.18587307388159	1.05473217204431e-254	1.37650082253011e-251	down
SERTM1	SERTM1	-2.15377704276668	2.00981581505829e-252	2.448089650462e-249	down
ADAMTS8	ADAMTS8	-2.95475240163965	7.02582832829262e-250	8.02305683663966e-247	down
C10orf67	C10orf67	-1.1038859579184	4.72725114404397e-245	5.08068268546043e-242	down
SCUBE1	SCUBE1	-1.76106561781922	5.42490596876885e-244	5.50658094196532e-241	down
GRIA1	GRIA1	-1.64788117558413	1.20958130035335e-242	1.16317157572401e-239	down
TEK	TEK	-2.9224515230867	1.36834943337987e-241	1.25005562486418e-238	down
GPIHBP1	GPIHBP1	-3.49037179320991	2.23314887213525e-239	1.94294585918015e-236	down
TCF21	TCF21	-2.75507032226995	1.2473816148113e-234	1.03595043110078e-231	down
RSPO1	RSPO1	-1.37927978852557	2.59862816248298e-234	2.06432761550985e-231	down
KANK3	KANK3	-2.19204901088115	3.26313942055682e-233	2.4842008480414e-230	down
CLIC5	CLIC5	-3.99576642854302	1.09035926881752e-229	7.96878168022594e-227	down
CD5L	CD5L	-0.97464253051379	2.27925742457893e-229	1.60170432324929e-226	no diff
ASPA	ASPA	-0.9216339482309	9.55007897613154e-229	6.46257381381109e-226	no diff
EDNRB	EDNRB	-3.36916242892269	1.05721148650457e-226	6.8986825249732e-224	down
CCDC85A	CCDC85A	-1.22939588459681	1.70214339880412e-222	1.07240903584655e-219	down
C20orf202	C20orf202	-0.826691097201065	5.31333005036766e-222	3.23599511167558e-219	no diff
ROBO4	ROBO4	-2.65262608466193	6.44891555558669e-219	3.80090761664918e-216	down
ANKRD1	ANKRD1	-3.96792037019182	9.62909406089511e-218	5.4979117995817e-215	down
PRX	PRX	-2.81246690544747	1.06992321785483e-215	5.92380821618959e-213	down
USHBP1	USHBP1	-1.22463336358959	4.13881601054891e-214	2.22412668613939e-211	down
GDF10	GDF10	-2.8281616141888	8.65017277850807e-214	4.51563733817488e-211	down
FHL5	FHL5	-2.20026405897033	2.59392380722842e-213	1.31648838560751e-210	down
OVCH1	OVCH1	-0.863175475681851	1.22527150178454e-212	6.05052313759601e-210	no diff
CLEC3B	CLEC3B	-4.18115629816049	6.30006053753071e-212	3.02916858108483e-209	down
NMUR1	NMUR1	-1.19088823434949	9.20338252091946e-212	4.31166671896717e-209	down
ABCA8	ABCA8	-2.10292545270296	5.83092020765081e-210	2.6634185778497e-207	down
MCEMP1	MCEMP1	-4.4867268240826	7.24898346774362e-210	3.23039455949131e-207	down
SYT15	SYT15	-0.787044461396246	3.67916078882845e-209	1.60052254220678e-206	no diff
JAM2	JAM2	-2.13263706796158	1.58596797703768e-207	6.73888858336173e-205	down
NOVA2	NOVA2	-1.19747251672782	1.31620722398035e-206	5.46555049757841e-204	down
TMEM100	TMEM100	-3.99981597878471	5.27625255340681e-206	2.14227578673991e-203	down
OTC	OTC	-0.6259912240754	1.48105876744599e-205	5.88270103043603e-203	no diff
LDB2	LDB2	-2.39086586299261	1.35274286356923e-204	5.25871592771776e-202	down
AGRP	AGRP	-1.89427951819251	4.05432629507762e-204	1.54326241119507e-201	down
LIMS2	LIMS2	-2.28598330374	2.92463210188643e-203	1.09052965578708e-200	down
NCKAP5	NCKAP5	-2.14097421164191	1.03647692744487e-202	3.78749398826904e-200	down
ARHGAP6	ARHGAP6	-1.34250510649129	1.89879040771563e-202	6.80250971360241e-200	down
TNNC1	TNNC1	-4.08552514344574	6.16025058432012e-201	2.16449881588679e-198	down
EFCC1	EFCC1	-2.13439004388031	3.18888969894576e-200	1.09932459791392e-197	down
AGER	AGER	-6.53829578998559	3.29156480929381e-200	1.11370704871495e-197	down
ARHGEF15	ARHGEF15	-2.12431271486661	1.85422130213477e-199	6.1597231656917e-197	down
ECSCR	ECSCR	-2.15627416385456	2.1980230266493e-199	7.17144262855524e-197	down
ACVRL1	ACVRL1	-2.57965397762827	8.67962154153128e-199	2.78219938921611e-196	down
EMCN	EMCN	-2.54700673814266	1.167308549102e-198	3.67722318976597e-196	down
HSPA12B	HSPA12B	-2.18604170739663	2.86635777980117e-198	8.87647847368595e-196	down
LRRC36	LRRC36	-2.19427136505381	4.30488619202817e-198	1.31090959357578e-195	down
WWC2	WWC2	-2.18434316821861	6.92201897049381e-198	2.07331489524414e-195	down
F11	F11	-1.53837535216314	2.95671464104573e-197	8.71324729137846e-195	down
TAL1	TAL1	-1.45542489405296	2.21515986389382e-196	6.42431521796889e-194	down
SEMA3G	SEMA3G	-2.33609599669412	2.80318323335476e-196	8.00265013384763e-194	down
GPA33	GPA33	-2.10727348605022	9.82988031507379e-193	2.76310374210328e-190	down
PTPN21	PTPN21	-2.04079371037227	1.19137590777084e-192	3.29812563801228e-190	down
HIGD1B	HIGD1B	-2.67560362459016	1.65596260625451e-191	4.51583474311584e-189	down
PTPRB	PTPRB	-2.42481567091486	5.3680988193456e-191	1.44236078718034e-188	down
ACADL	ACADL	-2.09473277301101	5.94101040875598e-190	1.57316233591856e-187	down
LYVE1	LYVE1	-2.80446668030366	6.41514948062005e-190	1.67444565943441e-187	down
CCM2L	CCM2L	-1.77911020056783	1.14627414535262e-189	2.94979928306164e-187	down
GPR146	GPR146	-1.07057445887349	1.72741034546166e-189	4.3835436697125e-187	down
NPR1	NPR1	-2.66580684645001	2.71190516954563e-189	6.78756429489976e-187	down
INMT	INMT	-4.08136610819435	1.09183212600765e-188	2.69579253706564e-186	down
SLC19A3	SLC19A3	-1.88200958137128	1.19254866691141e-188	2.90520755908511e-186	down
RAMP2	RAMP2	-2.85460493503725	3.06805844056052e-188	7.37585470624754e-186	down
CHRM1	CHRM1	-1.06479121142351	1.35921676554209e-187	3.22522721080774e-185	down
RGCC	RGCC	-3.14175108679429	1.8535191736123e-187	4.34174984885518e-185	down
FHL1	FHL1	-3.60601656408416	4.83028160146247e-187	1.11714019164963e-184	down
PLAC9	PLAC9	-2.51747626482167	1.12346896836894e-186	2.56586269013361e-184	down
S1PR1	S1PR1	-2.9581418901618	2.49301710185669e-186	5.62344635407698e-184	down
MYCT1	MYCT1	-2.09925595400151	1.21056706198081e-184	2.69735009627455e-182	down
SOX17	SOX17	-1.83271716797977	9.42092129744208e-184	2.07385124127186e-181	down
HBA1	HBA1	-1.46310652066688	1.09941269851787e-183	2.39135350174048e-181	down
CDH5	CDH5	-2.76364224291351	1.54454182062773e-183	3.32003807113992e-181	down
FCN3	FCN3	-4.30663124718629	3.63228838418482e-183	7.71692337993498e-181	down
VEPH1	VEPH1	-2.73879249005395	4.00739747284e-183	8.41599531336319e-181	down
FAM189A2	FAM189A2	-2.90827325293395	1.76649824613335e-182	3.66769198353438e-180	down
NECAB1	NECAB1	-1.57465680547267	8.28656729804449e-182	1.70116709104012e-179	down
FRMD3	FRMD3	-1.33075046152954	2.10751473676939e-180	4.27848908394595e-178	down
C1QTNF7	C1QTNF7	-1.60843121036856	4.158771244487e-179	8.34999004483757e-177	down
GRK5	GRK5	-2.19931408111361	9.78026810100121e-179	1.94233998340645e-176	down
TNXB	TNXB	-2.49082798640934	7.65203085730341e-177	1.5033360838042e-174	down
SH2D3C	SH2D3C	-2.17923756597448	1.09234187304672e-176	2.123210464089e-174	down
FABP4	FABP4	-4.81617614991627	3.4775335540766e-176	6.68821216489826e-174	down
FREM3	FREM3	-0.438158982660713	1.17649820199261e-175	2.23914569256323e-173	no diff
STX11	STX11	-2.63671619704797	3.16253576629393e-175	5.95697845216045e-173	down
LGI3	LGI3	-3.30308921444655	6.86177078807411e-175	1.27930014356022e-172	down
CPB2	CPB2	-3.48999327134062	9.37924215637751e-175	1.73099124686034e-172	down
SIRPB1	SIRPB1	-1.83810989553059	1.96404229357137e-174	3.58850167458425e-172	down
CLDN18	CLDN18	-6.0256660284609	1.01340899973985e-173	1.83326691428185e-171	down
STARD8	STARD8	-1.84518889338629	1.07079516968336e-171	1.91808809267498e-169	down
RAMP3	RAMP3	-3.03687899876237	8.35963703798527e-171	1.48290221670902e-168	down
ADRB2	ADRB2	-2.41927828351933	9.58023279173674e-171	1.68308108978675e-168	down
NLRC4	NLRC4	-1.51234152753336	2.24955445336629e-169	3.91443899213862e-167	down
GCOM1	GCOM1	-0.363275062537742	7.90328417498632e-169	1.36227269019976e-166	no diff
PHACTR1	PHACTR1	-1.7934003905394	9.40620592296235e-169	1.60617559269575e-166	down
EPAS1	EPAS1	-2.93533088181192	3.16251430362663e-168	5.3502128557002e-166	down
PECAM1	PECAM1	-2.6214463679292	5.14781854942331e-168	8.62897180885443e-166	down
FAM110D	FAM110D	-1.48844811689666	3.63861961073062e-167	6.04374717342356e-165	down
PDLIM2	PDLIM2	-1.50830875707598	1.27433406323571e-166	2.0975997900342e-164	down
GIMAP8	GIMAP8	-2.41354825657271	7.10765109459489e-166	1.15949904597628e-163	down
PKNOX2	PKNOX2	-1.36572961120334	6.4181373407899e-165	1.03775033056259e-162	down
LRRN3	LRRN3	-1.67522848077559	1.06998467200295e-164	1.71488508264613e-162	down
EMP2	EMP2	-2.73757333121512	1.18669980775274e-164	1.88540801630002e-162	down
RASGRP4	RASGRP4	-1.24449454708933	2.07325395174208e-164	3.26555370278272e-162	down
FOXF1	FOXF1	-2.24752353254337	1.28255121079235e-163	2.00286266430659e-161	down
SCN7A	SCN7A	-2.42441799051566	3.10606057556328e-163	4.80939260814548e-161	down
FGD5	FGD5	-2.02076292901848	6.56935058360193e-162	1.00864373540329e-159	down
RETN	RETN	-3.39729086169538	9.14264967765882e-162	1.39204460217087e-159	down
SLC39A8	SLC39A8	-3.13733490438193	1.80931709533848e-161	2.73206881396111e-159	down
SGCG	SGCG	-1.69345078551286	1.87147001622263e-161	2.80275644806588e-159	down
VIPR1	VIPR1	-2.53100829373838	1.10976907842213e-160	1.64850331966266e-158	down
GP9	GP9	-0.540372775430204	6.65633811916823e-160	9.8078994980099e-158	no diff
BTNL9	BTNL9	-2.57202049307652	1.71855585694096e-159	2.51197872497346e-157	down
GLDN	GLDN	-1.6413150495508	1.86697664273559e-159	2.70726430471603e-157	down
TUBB1	TUBB1	-0.743469073979807	2.17762813241874e-159	3.13286957538763e-157	no diff
GKN2	GKN2	-4.00479236491626	6.6373993790183e-159	9.47436906672213e-157	down
ST8SIA6	ST8SIA6	-1.56193928836214	1.17012329676243e-158	1.65731184148422e-156	down
ADH1B	ADH1B	-4.24564634217631	1.57225512340182e-158	2.20974410459036e-156	down
NXPH3	NXPH3	-1.20159863665241	2.34577690660048e-158	3.27173205041965e-156	down
RXFP1	RXFP1	-1.14838192619331	4.37601596604748e-158	6.05713543300405e-156	down
CAV3	CAV3	-0.407563738222232	1.21681831429553e-157	1.67161559552584e-155	no diff
ACKR4	ACKR4	-1.34018112785627	3.39479999584853e-156	4.6288351286678e-154	down
KL	KL	-1.59318544155928	5.65764585760261e-156	7.65709981216721e-154	down
PTCRA	PTCRA	-1.08414622694776	6.01812290437717e-156	8.08508261660848e-154	down
COL6A6	COL6A6	-1.97760437312868	1.41929676111994e-155	1.89284460747609e-153	down
UBE2T	UBE2T	2.86278143097887	5.22983032366512e-155	6.92421955389024e-153	up
CLEC14A	CLEC14A	-2.47611538695507	5.48012202303937e-155	7.20340355992462e-153	down
CDC20	CDC20	3.27441850910669	3.24267285729248e-154	4.2319196982565e-152	up
ADRB1	ADRB1	-2.37682062837296	5.99407278348813e-154	7.76721303738381e-152	down
SIGLEC11	SIGLEC11	-1.01218530159834	6.06213224937392e-154	7.80008579776837e-152	down
DPEP2	DPEP2	-1.81489930631278	2.78444163683011e-153	3.55765966059601e-151	down
STARD13	STARD13	-1.57557354100117	4.39979905727326e-153	5.58255059551664e-151	down
HHIP	HHIP	-2.52749972514475	1.14199685355742e-152	1.43899479388604e-150	down
ANGPTL7	ANGPTL7	-1.02518259099404	1.15891970122547e-152	1.45031656582812e-150	down
ERG	ERG	-1.76598029446289	2.1064865127583e-152	2.61820510711612e-150	down
PRKCE	PRKCE	-1.3852156796005	4.85454953015661e-152	5.99307259901969e-150	down
SPOCK2	SPOCK2	-3.44276522365794	6.3877127795757e-152	7.83287920776024e-150	down
ANGPTL1	ANGPTL1	-1.66193100021875	1.2157233540008e-151	1.48083209339658e-149	down
UPK3B	UPK3B	-4.05155348532044	5.47688933679643e-151	6.62703609752368e-149	down
MYOC	MYOC	-1.38892819593876	2.38783206289606e-150	2.87026839612986e-148	down
UBE2C	UBE2C	3.66865575506923	2.9536714549257e-150	3.52722425836258e-148	up
CD101	CD101	-1.56110159398655	2.33341029083922e-148	2.76842463791711e-146	down
GPBAR1	GPBAR1	-0.828890342668302	5.50083046153295e-148	6.48423699113991e-146	no diff
CCL23	CCL23	-2.17766161634995	7.37464932223112e-148	8.63732165169774e-146	down
AFF3	AFF3	-1.45032178566517	8.30712403185979e-148	9.66748173159938e-146	down
CCDC141	CCDC141	-0.683317485408554	1.06462623666964e-147	1.23112569431589e-145	no diff
HBA2	HBA2	-4.2040350669044	1.16686658266843e-147	1.34086914037327e-145	down
TOP2A	TOP2A	3.21336794245272	3.65202095718243e-147	4.17037968179251e-145	up
RBP2	RBP2	-1.65429462194477	5.88430169372161e-147	6.67776871093091e-145	down
MAMDC2	MAMDC2	-2.80676913788749	9.05869069613905e-147	1.0216749241306e-144	down
TPX2	TPX2	3.19265627097474	1.88046030658498e-146	2.10784602831989e-144	up
PYCR1	PYCR1	2.92659030627375	7.69198643460983e-146	8.56952952114367e-144	up
JPH4	JPH4	-0.856930301904801	3.09012644958979e-145	3.42180002184576e-143	no diff
IQSEC3	IQSEC3	-0.998629049812187	3.63384652538897e-145	3.99963914851698e-143	no diff
KCNT2	KCNT2	-1.04462983748	5.0082526173286e-145	5.47938823779705e-143	down
CAV1	CAV1	-3.69387959997874	5.4091032211869e-145	5.88272172347059e-143	down
SMAD6	SMAD6	-1.69685357197046	7.73094418952566e-145	8.35811131874694e-143	down
DLC1	DLC1	-2.77525184558173	1.81643272820759e-144	1.95223778688711e-142	down
FFAR4	FFAR4	-1.40582134966421	2.12727130994019e-144	2.27294585403024e-142	down
CCNB1	CCNB1	2.68937114569479	5.01123620386868e-144	5.32327306284213e-142	up
SIRPD	SIRPD	-0.240007919399456	8.25907322370696e-144	8.72263161100288e-142	no diff
CDO1	CDO1	-1.81633589553755	9.27941520216536e-144	9.74391926199789e-142	down
CSRNP1	CSRNP1	-2.49958694104959	1.78790897916469e-143	1.86667914047532e-141	down
ALDH18A1	ALDH18A1	1.45300616006901	1.9731764689745e-143	2.04840382185416e-141	up
F8	F8	-1.50487060544009	4.40054482433084e-143	4.54250590312705e-141	down
DES	DES	-3.46188102842923	6.13696167161398e-143	6.29934981472242e-141	down
ACOXL	ACOXL	-1.43644286502818	7.41164346328021e-143	7.56525909036831e-141	down
AOC3	AOC3	-3.11751718134774	1.24001737515031e-142	1.25868652563174e-140	down
RHOJ	RHOJ	-1.77112740981071	1.65406260013949e-142	1.66968937940048e-140	down
FPR2	FPR2	-1.91973937660694	3.2314734297917e-142	3.24407972723759e-140	down
CGNL1	CGNL1	-2.30428691832755	3.76776920436319e-142	3.76179842256392e-140	down
TIE1	TIE1	-1.99384538718393	6.40988303984413e-142	6.36494418592349e-140	down
CD36	CD36	-2.75211353487184	1.40428611108387e-141	1.38690332624937e-139	down
HSD17B6	HSD17B6	-3.2048840257266	6.81278198080492e-141	6.69227632103692e-139	down
CFP	CFP	-1.36038197563375	2.30473795273772e-140	2.2518645526455e-138	down
TMEM88	TMEM88	-1.89010794050115	2.65143333143639e-140	2.57682651056779e-138	down
OR6K3	OR6K3	-0.263765807508777	4.79475271166052e-140	4.6351813118915e-138	no diff
FAM162B	FAM162B	-2.02275201976091	4.85809597929409e-140	4.67169850724644e-138	down
GIMAP1	GIMAP1	-1.57751608156604	8.82822535486707e-140	8.44505264182074e-138	down
SEC14L6	SEC14L6	-2.09049285397018	1.19378243885581e-139	1.13602077814242e-137	down
CALCRL	CALCRL	-2.40802945562789	3.35283753884546e-139	3.14901734661694e-137	down
ABI3BP	ABI3BP	-2.45430838263139	3.35777153711033e-139	3.14901734661694e-137	down
ITGA8	ITGA8	-2.09548767174417	3.36083620267255e-139	3.14901734661694e-137	down
FMO2	FMO2	-3.22183813819369	4.11251635576015e-139	3.83366256816805e-137	down
ARHGAP31	ARHGAP31	-2.12455300902078	5.20127831135207e-139	4.82398761556922e-137	down
CYYR1	CYYR1	-2.01793654369274	2.32411315095028e-138	2.14463996873801e-136	down
SYNC	SYNC	-1.00040054400899	3.51587639129839e-138	3.22806922338758e-136	down
CDCA8	CDCA8	2.44126213693657	1.58700303339433e-137	1.44980662115739e-135	up
HSPB6	HSPB6	-2.79597761262041	2.01255193468478e-137	1.82941972132466e-135	down
SLC46A2	SLC46A2	-2.34016312945335	2.21117380018601e-137	2.0000176486732e-135	down
ZNF366	ZNF366	-0.960069012468702	6.72692905656357e-137	6.05456752672281e-135	no diff
PLA2G1B	PLA2G1B	-3.4824534368237	7.82738661670449e-137	7.01049906244156e-135	down
MYBL2	MYBL2	3.42127058848152	1.04856593115771e-136	9.34553567228419e-135	up
ESAM	ESAM	-2.42804972069328	1.4800157637678e-136	1.31268776795153e-134	down
CCNB2	CCNB2	2.48701806367193	1.62701008487094e-136	1.43609184834188e-134	up
SPN	SPN	-2.25162503204645	2.21646249444049e-136	1.94697049211164e-134	down
OTUD1	OTUD1	-1.67161447152358	3.81526521479977e-136	3.33534501146443e-134	down
BIRC5	BIRC5	2.97821853985883	5.8323196484882e-136	5.07439582369181e-134	up
KANK2	KANK2	-1.87590866299786	6.89638199011465e-136	5.97174385504193e-134	down
NUSAP1	NUSAP1	2.41573028331496	1.61273828149349e-135	1.38992175194187e-133	up
MMRN2	MMRN2	-2.01176674681333	1.74156220377826e-135	1.49390061151327e-133	down
ACTN2	ACTN2	-0.76132230571977	2.27681809895734e-135	1.94391324701166e-133	no diff
PRAM1	PRAM1	-1.66361187952048	2.57155213688165e-135	2.18534088804487e-133	down
PGM5	PGM5	-1.69664476321876	3.58229098555616e-135	3.03018697208781e-133	down
STXBP6	STXBP6	-1.93096894839787	4.84116026226805e-135	4.07616770285251e-133	down
PLK1	PLK1	2.30280274116342	5.66645025999642e-135	4.74916113304562e-133	up
ADRA1A	ADRA1A	-0.527083138712228	1.78642654372689e-134	1.49040179819334e-132	no diff
C8B	C8B	-1.94619080024919	6.89186127022449e-134	5.72369078492144e-132	down
KIF17	KIF17	-0.924236203337741	2.28265220757612e-133	1.88716463731327e-131	no diff
ZWINT	ZWINT	2.38043651218958	4.66244936589777e-133	3.83727983623055e-131	up
ALAS2	ALAS2	-0.820217240618085	1.11049075605107e-132	9.09855453085608e-131	no diff
SCN4B	SCN4B	-1.88286099060124	4.53725569384358e-132	3.70090173134893e-130	down
PEAR1	PEAR1	-1.48576203356643	1.42754815804043e-131	1.15923255091363e-129	down
CAT	CAT	-1.96784860548904	3.31361472947887e-131	2.67889622665082e-129	down
GRIK4	GRIK4	-0.487457641675057	3.54919387721507e-131	2.85671019077518e-129	no diff
GSTM5	GSTM5	-1.26573330457967	4.45420931965594e-131	3.56942361751902e-129	down
TNS1	TNS1	-2.51076250222357	5.29482330949661e-131	4.22452911300492e-129	down
CACNA2D2	CACNA2D2	-3.62822899195892	9.44251970098514e-131	7.50105554159563e-129	down
PPP1R14B	PPP1R14B	1.99578100029661	2.18851359003045e-130	1.73101003478123e-128	up
ARC	ARC	-1.51580883719777	3.18980684845958e-130	2.51211038483643e-128	down
RSPO2	RSPO2	-1.29730385898374	3.59657809518232e-130	2.82030379300756e-128	down
LRRC2	LRRC2	-0.608254096421978	5.35902035951625e-130	4.18438722174023e-128	no diff
SPTBN1	SPTBN1	-1.79606189360835	1.17790682910162e-129	9.15810028702798e-128	down
FGFR4	FGFR4	-2.47575869941226	1.21811831692925e-129	9.43061007144676e-128	down
SLC2A1	SLC2A1	3.76064732801046	1.52085271311971e-129	1.17246835111436e-127	up
NME1	NME1	2.01420938794291	1.71862065442989e-129	1.31936630155834e-127	up
SLC5A9	SLC5A9	-1.30104548624806	2.22563977364057e-129	1.70145038929652e-127	down
KIF2C	KIF2C	2.46925163129319	2.5485519390031e-129	1.94019135323023e-127	up
RASGRF1	RASGRF1	-2.15452251210827	6.76885202339401e-129	5.13168860246605e-127	down
SLIT3	SLIT3	-2.28383656021322	1.45054304552816e-128	1.09515999937376e-126	down
CCL14	CCL14	-1.17103440543241	1.64286607233982e-128	1.23525950649057e-126	down
CEP55	CEP55	2.4733731087729	2.0989265119341e-128	1.5717002581782e-126	up
C14orf132	C14orf132	-2.06915939885729	2.3730339057975e-128	1.76970214256433e-126	down
NOSTRIN	NOSTRIN	-1.68637667404287	2.44499638264668e-128	1.81595645964786e-126	down
ATP1A2	ATP1A2	-1.06097349158454	3.90725349413631e-128	2.89026026685686e-126	down
RRM2	RRM2	2.68818103163606	4.19900373274318e-128	3.09354827423188e-126	up
KIAA0408	KIAA0408	-0.265961979113621	4.50847232652746e-128	3.30820473405555e-126	no diff
CD93	CD93	-2.48305402677344	4.61906853123785e-128	3.37580004536987e-126	down
CLDN5	CLDN5	-2.74633286972301	9.88972098559976e-128	7.19900765449774e-126	down
PCDH12	PCDH12	-1.633556267943	2.43957333840592e-127	1.7687874788101e-125	down
PTH1R	PTH1R	-1.33931121378984	3.59128445909201e-127	2.59353195067471e-125	down
MS4A15	MS4A15	-3.81359852436204	4.46406767057013e-127	3.21114096098374e-125	down
KIF20A	KIF20A	2.13775446854303	5.8852803305381e-127	4.21686105565732e-125	up
RAI2	RAI2	-2.06518557628996	5.91893668272576e-127	4.22440984883134e-125	down
LRRC32	LRRC32	-2.27134673573228	9.44729246406528e-127	6.71640002377186e-125	down
CASQ2	CASQ2	-1.22980685394628	1.47272185432292e-126	1.04294965117574e-124	down
PAICS	PAICS	1.82046404332269	1.93452376560944e-126	1.3646982131834e-124	up
ANLN	ANLN	2.5896525095258	4.19732259218694e-126	2.94958773391721e-124	up
MASP1	MASP1	-0.912670188281131	4.72474808565923e-126	3.30750468479233e-124	no diff
MCM4	MCM4	2.17127202394077	7.51214665060737e-126	5.23871875775753e-124	up
ADCY4	ADCY4	-1.20914315466158	8.69790225320167e-126	6.04256167559877e-124	down
TK1	TK1	2.77313622244609	1.25472654994234e-125	8.68375333105929e-124	up
PREX2	PREX2	-1.24733152303912	1.3955982732174e-125	9.62225511319063e-124	down
RCC1	RCC1	1.61561084250768	2.08592973038645e-125	1.43278278586056e-123	up
SLC1A1	SLC1A1	-2.48642490795258	3.39915536995912e-125	2.32606620840911e-123	down
C1QTNF2	C1QTNF2	-1.00648908964008	5.74147440905958e-125	3.91427160178834e-123	down
COX4I2	COX4I2	-2.33158237633563	8.41087354134066e-125	5.71282789865558e-123	down
SLIT2	SLIT2	-2.09347462694083	1.90657655613524e-124	1.29018741693137e-122	down
GUCY1A2	GUCY1A2	-1.28128611028865	2.03390270330993e-124	1.37127071188841e-122	down
CASS4	CASS4	-1.5639031892172	2.60783339390325e-124	1.75175455661788e-122	down
KIF11	KIF11	2.07293756279253	2.75428808486687e-124	1.84335522339204e-122	up
TBX4	TBX4	-2.12730492414439	5.83604797296118e-124	3.89162162459758e-122	down
EFNA4	EFNA4	1.82063795701001	9.73536010702807e-124	6.46817325510945e-122	up
KCNK3	KCNK3	-2.37078545001032	1.03509091152824e-123	6.85222682772915e-122	down
CLEC1A	CLEC1A	-1.51835341184457	1.07209660696965e-123	7.07158018265069e-122	down
BCL6B	BCL6B	-1.65064412763455	1.10645441794506e-123	7.27195275909141e-122	down
GLIPR2	GLIPR2	-2.24987723212608	1.74186233895732e-123	1.1407013188204e-121	down
KIF4A	KIF4A	2.21270777112739	2.11550902810923e-123	1.38044519473513e-121	up
DAPK2	DAPK2	-1.48586249009027	2.77338094578114e-123	1.8032897957426e-121	down
CDCA5	CDCA5	2.30818485652796	4.67200100193518e-123	3.02702589738857e-121	up
CPED1	CPED1	-1.61821637317905	6.71063013369624e-123	4.33250611917894e-121	down
PRC1	PRC1	2.15993243947179	8.14359819039366e-123	5.23914375129164e-121	up
ANGPT1	ANGPT1	-1.90187076366789	1.02679652268255e-122	6.58266640909927e-121	down
ROR1	ROR1	-1.53491381820513	1.60715687261947e-122	1.02672598670036e-120	down
MMRN1	MMRN1	-1.95848289884778	4.3659877451526e-122	2.7794760310691e-120	down
ANGPTL5	ANGPTL5	-0.357317699800488	4.84442393263512e-122	3.07334964142973e-120	no diff
CD300C	CD300C	-1.8382915815617	5.3660035432386e-122	3.39246542347794e-120	down
WFS1	WFS1	-1.78556569013159	7.90875772906123e-122	4.98279008509234e-120	down
CCNA2	CCNA2	2.36889798858465	1.13664477838326e-121	7.13664492984212e-120	up
HBB	HBB	-4.79476705885647	3.04821450790371e-121	1.90732627650372e-119	down
ADAMTSL3	ADAMTSL3	-1.43211600496478	3.95394822849814e-121	2.46561734071295e-119	down
GIMAP6	GIMAP6	-2.16157157707872	4.45712705243684e-121	2.76993769983243e-119	down
DNASE2B	DNASE2B	-1.27180608361613	5.01832848776307e-121	3.10813151864132e-119	down
RXRG	RXRG	-1.34644406719866	1.35257540923359e-120	8.34895449395506e-119	down
DENND2A	DENND2A	-1.54827786246844	2.19751870090448e-120	1.35188094896383e-118	down
SSTR1	SSTR1	-1.72512208929683	2.95749736112978e-120	1.81330316393296e-118	down
KHDRBS2	KHDRBS2	-1.55561316153264	3.08862704132296e-120	1.88736804923117e-118	down
TMEM177	TMEM177	1.23388340887358	4.12280095398055e-120	2.51092320767262e-118	up
SRPK1	SRPK1	1.38988052035756	4.70935891238779e-120	2.8586277969514e-118	up
NEK2	NEK2	2.29061092635841	6.5883756426188e-120	3.98596726378438e-118	up
PIP5K1B	PIP5K1B	-1.90653763338557	9.40359054828891e-120	5.67039613557052e-118	down
DLGAP5	DLGAP5	2.20989324794985	4.52810781877976e-119	2.72148216963569e-117	up
PI16	PI16	-1.68564904145486	5.18154818969125e-119	3.1040021958639e-117	down
IL3RA	IL3RA	-1.76439889965369	6.47397082233719e-119	3.86555297042232e-117	down
IL1RL1	IL1RL1	-2.22035833904741	7.58431239364918e-119	4.51377758124965e-117	down
LEPR	LEPR	-1.67257505117294	8.41559164977828e-119	4.99224918938633e-117	down
CD34	CD34	-1.79024554856583	9.61252987101333e-119	5.68383602826164e-117	down
SELP	SELP	-2.0218775459417	1.12101711067541e-118	6.60713020295177e-117	down
HMGA1	HMGA1	2.41199170145825	3.77222878722451e-118	2.21615408911187e-116	up
CCBE1	CCBE1	-1.86500290846597	1.22075277966891e-117	7.1488378324778e-116	down
SASH1	SASH1	-1.59706002515886	1.35384511387172e-117	7.90290865033551e-116	down
ART4	ART4	-0.906139414623492	1.69338451992291e-117	9.85344858710558e-116	no diff
SFTPC	SFTPC	-8.44373634150887	1.76846003318994e-117	1.02576296083852e-115	down
FOXM1	FOXM1	2.62066571564015	2.86220620887427e-117	1.6549167608336e-115	up
DENND3	DENND3	-1.6210239927031	3.90648603752523e-117	2.25159010699128e-115	down
GPX3	GPX3	-3.0588934344966	4.05178197065948e-117	2.32799082974589e-115	down
CHRM2	CHRM2	-0.314262342811496	4.26137699648474e-117	2.44074041074522e-115	no diff
ST6GALNAC6	ST6GALNAC6	-1.36746597215996	4.7117567110612e-117	2.69026583961872e-115	down
NOTCH4	NOTCH4	-1.58624885877256	5.47310541547815e-117	3.11523704193774e-115	down
AURKB	AURKB	2.47626239339089	7.3570689006987e-117	4.17456540014491e-115	up
BUB1B	BUB1B	2.03070378171718	8.32048302555246e-117	4.70661131145106e-115	up
SH2D4B	SH2D4B	-0.249427987228391	1.77408753587482e-116	1.00044300518423e-114	no diff
ST6GALNAC5	ST6GALNAC5	-1.72183583136986	2.02884491399998e-116	1.14058539765211e-114	down
SGCA	SGCA	-1.82312711822963	2.98089615436501e-116	1.67067342442954e-114	down
WFDC1	WFDC1	-0.995259035622058	3.35455739174803e-116	1.87434611940759e-114	no diff
SCARA5	SCARA5	-2.06591180542168	4.90817821087633e-116	2.73406475886955e-114	down
VWF	VWF	-2.67869192647734	1.12419084074885e-115	6.24318870860856e-114	down
PTTG1	PTTG1	2.20984013908768	1.25848146656099e-115	6.96779238652601e-114	up
HJURP	HJURP	2.19889867358974	1.32160920727781e-115	7.29520296863228e-114	up
SNRK	SNRK	-1.11947919242894	1.53835982902479e-115	8.46607603497346e-114	down
PLA2G4F	PLA2G4F	-2.36855456032169	1.65672455859592e-115	9.09009441744926e-114	down
PEAK1	PEAK1	-1.27592465120586	2.27083639446157e-115	1.24222909470681e-113	down
FAM13C	FAM13C	-0.764436310338678	2.40588024199782e-115	1.31217426571767e-113	no diff
ARHGAP44	ARHGAP44	-1.6921846133886	2.55300781196899e-115	1.3882739801335e-113	down
HBM	HBM	-0.162374852808263	5.3920801033822e-115	2.9234034293441e-113	no diff
NCAPH	NCAPH	2.12129143306056	1.55745747203277e-114	8.41902528742922e-113	up
ASF1B	ASF1B	2.16712185729792	1.6900064399071e-114	9.10858633142849e-113	up
TGFBR2	TGFBR2	-2.21927101738615	2.57945622782384e-114	1.38615425701675e-112	down
RASIP1	RASIP1	-1.92769841184938	3.11647375165663e-114	1.66982674241989e-112	down
KPNA2	KPNA2	2.11406139638533	3.34564127167964e-114	1.78737461037599e-112	up
AQP4	AQP4	-4.20823959978075	3.92761919305336e-114	2.09217289435213e-112	down
ADPRH	ADPRH	-1.41761326713062	5.48031501032006e-114	2.9107801033011e-112	down
SFXN1	SFXN1	1.40598111098935	5.96172652912719e-114	3.15729580909226e-112	up
PEBP4	PEBP4	-4.2650860333345	6.01127070444434e-114	3.17433315147117e-112	down
SVEP1	SVEP1	-1.73367064674781	6.19499848344482e-114	3.2619255703464e-112	down
CDC6	CDC6	2.12302240310391	9.35080572157937e-114	4.90944170514301e-112	up
CORO2B	CORO2B	-1.33827061603891	1.00193113052581e-113	5.24535349164386e-112	down
LPL	LPL	-3.24376552658726	1.16170034360988e-113	6.06440770802748e-112	down
SHC3	SHC3	-1.25536793469243	5.34948250603783e-113	2.78462663441075e-111	down
GINS1	GINS1	1.9943171070663	5.95321657112838e-113	3.09009147645133e-111	up
AURKA	AURKA	2.13928481822217	8.32379025797856e-113	4.30832781313106e-111	up
KIFC1	KIFC1	2.24278734879848	3.22897269777144e-112	1.66656949607294e-110	up
GGCT	GGCT	1.71321194088753	3.41432380268787e-112	1.75727070982845e-110	up
CCT3	CCT3	1.38262393804866	3.80140128049345e-112	1.95099446055887e-110	up
DOCK4	DOCK4	-1.46112892938197	1.04383861844595e-111	5.34229002734618e-110	down
OSCAR	OSCAR	-2.26038378258733	1.21852523475442e-111	6.21890350955251e-110	down
AGBL1	AGBL1	-0.417352129811274	1.31776901366238e-111	6.70667343972849e-110	no diff
MRPL3	MRPL3	1.33183919610331	1.32686354165642e-111	6.73420104711236e-110	up
PDE2A	PDE2A	-1.15257226171228	1.9256235320532e-111	9.74600209256066e-110	down
STAC	STAC	-1.84955351552378	2.08581537280118e-111	1.05276057117266e-109	down
DNASE1L3	DNASE1L3	-1.91220824934545	2.4093962109223e-111	1.21272942616422e-109	down
OGN	OGN	-2.20488147272555	2.94602826628175e-111	1.47876050695697e-109	down
SHROOM4	SHROOM4	-1.68368903108043	3.0325234249489e-111	1.51800645197922e-109	down
CDC45	CDC45	2.17928126037736	4.13352463939436e-111	2.06348712257853e-109	up
TRPV2	TRPV2	-1.95999810826101	6.31374768883525e-111	3.14328294339806e-109	down
ACE	ACE	-1.82997981683324	8.21588723814683e-111	4.07914336217883e-109	down
SUSD2	SUSD2	-3.96669692681262	1.28064177102865e-110	6.34108558223969e-109	down
SYNDIG1L	SYNDIG1L	-1.01587226462065	4.51081383606189e-110	2.22748863780235e-108	down
FLAD1	FLAD1	1.34283897507609	4.8397063700242e-110	2.38345754950706e-108	up
SECISBP2L	SECISBP2L	-1.59270446088072	6.99618968058486e-110	3.43621993693457e-108	down
SPAG5	SPAG5	2.10496398654855	1.00159870208111e-109	4.90622248947021e-108	up
PDK4	PDK4	-2.99152779229583	1.9459176721852e-109	9.50638015735183e-108	down
ADARB1	ADARB1	-1.44704004247303	2.25134575364346e-109	1.09691568706186e-107	down
GAPDH	GAPDH	2.01839797899811	3.3537832292092e-109	1.62970673885322e-107	up
SORBS1	SORBS1	-1.53688570333466	3.45873007164298e-109	1.67624554745329e-107	down
CHRDL1	CHRDL1	-2.86634073340989	4.30062057069129e-109	2.0787470488651e-107	down
FLI1	FLI1	-1.55367051328048	4.61327561025254e-109	2.2239883555389e-107	down
FRY	FRY	-1.33070785343995	4.88902913084093e-109	2.35072240130512e-107	down
SLC51B	SLC51B	-1.82373936859788	5.25490348914814e-109	2.52000896719753e-107	down
MELK	MELK	2.32132067873816	7.75213027023037e-109	3.70783173213034e-107	up
CAMP	CAMP	-1.57956051383303	1.6341594037881e-108	7.79575103566901e-107	down
TRHDE	TRHDE	-0.658720085470714	1.88742342883207e-108	8.98049829900803e-107	no diff
FZD4	FZD4	-1.66595926628248	2.52246440009586e-108	1.19708953387406e-106	down
PSAT1	PSAT1	2.973834726633	2.77407110700112e-108	1.31308427968957e-106	up
CDT1	CDT1	2.06439050547035	2.87644477250698e-108	1.35802383561951e-106	up
MARCO	MARCO	-4.07331399487854	3.10354171164553e-108	1.46146419106895e-106	down
AGTR1	AGTR1	-1.24399851091418	4.0789950345161e-108	1.91586936441243e-106	down
COX7A1	COX7A1	-1.81097000622476	5.70870353211209e-108	2.67445441628769e-106	down
RMI2	RMI2	1.91280869615256	6.23392938583624e-108	2.91304664472158e-106	up
OLR1	OLR1	-3.02624989060381	6.33965441994036e-108	2.95489351802883e-106	down
ITIH5	ITIH5	-1.76526037289818	7.76474855135257e-108	3.60991655933239e-106	down
IGSF10	IGSF10	-1.56733643818351	8.77125405744919e-108	4.06750210364604e-106	down
LRP2BP	LRP2BP	-1.0009394795905	1.09683701473141e-107	5.0734959737108e-106	down
IQGAP3	IQGAP3	2.03301809631222	1.35196886790555e-107	6.23783413775311e-106	up
STX12	STX12	-1.01499611912267	1.85959482704123e-107	8.5583519105467e-106	down
CBLC	CBLC	2.64959647214627	2.13941013180947e-107	9.82139761766099e-106	up
CENPA	CENPA	2.0315498160079	4.29072545642737e-107	1.96480814071139e-105	up
TGFBR3	TGFBR3	-1.93236631233844	5.74768913017219e-107	2.6254007024344e-105	down
CDK1	CDK1	2.19906688246326	8.64321581690352e-107	3.9381595060011e-105	up
MYRF	MYRF	-2.21069018375913	1.14815342912123e-106	5.21838589638657e-105	down
RXFP2	RXFP2	-0.234808834916864	2.07539335014028e-106	9.40930816387421e-105	no diff
PNPLA6	PNPLA6	-1.35215549151433	2.63549084497393e-106	1.19190725813165e-104	down
GGTLC1	GGTLC1	-3.36130374441977	3.86870416546761e-106	1.74531095820392e-104	down
CTHRC1	CTHRC1	3.09241765658686	4.93942389851408e-106	2.22286241501849e-104	up
LIMCH1	LIMCH1	-2.32837393684806	7.87579437349688e-106	3.53559309577792e-104	down
TROAP	TROAP	2.13190655004559	7.98910899866786e-106	3.57767182633972e-104	up
DPYSL2	DPYSL2	-2.12725226787575	1.01219639155697e-105	4.52172133744189e-104	down
RECK	RECK	-1.25183970782436	1.30478629467869e-105	5.81457326587178e-104	down
FBLN5	FBLN5	-2.28632201924518	1.82159509423213e-105	8.09789877535649e-104	down
MGAT3	MGAT3	-2.34831856686281	1.95324445092997e-105	8.66207023372366e-104	down
FAM124B	FAM124B	-0.787326968831437	2.23310714355822e-105	9.87920111863249e-104	no diff
TMEM204	TMEM204	-1.8104738438429	2.37883273874942e-105	1.04984669008915e-103	down
LMO7	LMO7	-1.93645167058497	2.74874986269102e-105	1.210178523885e-103	down
HYAL2	HYAL2	-1.26428863845439	3.69897877623013e-105	1.62461637549281e-103	down
OVCH2	OVCH2	-0.728453530863451	8.55698790365711e-105	3.74927400450166e-103	no diff
LAMP3	LAMP3	-3.16326867085085	8.9854367417332e-105	3.9275816915839e-103	down
FGR	FGR	-2.09316138530595	9.47169582843889e-105	4.13024712366126e-103	down
CYP4B1	CYP4B1	-4.40080692438421	1.07536046965824e-104	4.67807408122042e-103	down
UHRF1	UHRF1	1.81841023327315	1.22103713169181e-104	5.29918513851332e-103	up
STARD9	STARD9	-0.846647021313375	1.3389263631933e-104	5.79704350282103e-103	no diff
FAM136A	FAM136A	1.20032454348028	1.5373649951993e-104	6.64047182678164e-103	up
RECQL4	RECQL4	2.12209087577229	1.7678372306816e-104	7.6179608589112e-103	up
MYL3	MYL3	-0.625157686700905	2.53719946706292e-104	1.0907569755931e-102	no diff
TNS2	TNS2	-1.75153085817288	2.67628584677595e-104	1.14785020437661e-102	down
MCM2	MCM2	2.15838347900069	2.86983356149467e-104	1.22797960192199e-102	up
DKC1	DKC1	1.37016430587031	3.24796765715261e-104	1.38653310896812e-102	up
PGR	PGR	-0.49344732434388	3.40245344813142e-104	1.44909619931956e-102	no diff
EZH2	EZH2	1.85766691571958	3.50145876834524e-104	1.487794259452e-102	up
HYAL1	HYAL1	-2.43795886021641	4.51416524881652e-104	1.91364995965491e-102	down
ARRB1	ARRB1	-1.85277133890823	6.00553676799991e-104	2.53998060852145e-102	down
PKHD1L1	PKHD1L1	-0.704687954790018	6.30552322760754e-104	2.66069780350156e-102	no diff
MS4A7	MS4A7	-2.34725078031892	7.8136126548337e-104	3.28945891282181e-102	down
CENPF	CENPF	2.14700223431043	8.4212350147415e-104	3.53711229780096e-102	up
NUF2	NUF2	2.07910520135486	8.71790499356063e-104	3.65332206737033e-102	up
ERICH4	ERICH4	-0.285725265362196	1.0203060863522e-103	4.26590675142817e-102	no diff
SERINC1	SERINC1	-1.16976615205843	1.38255797161392e-103	5.76728691766161e-102	down
GTSE1	GTSE1	1.73698296832431	2.10472544179965e-103	8.75978099023268e-102	up
BUB1	BUB1	1.83083817391684	2.48279531316253e-103	1.03098075379074e-101	up
KIF23	KIF23	1.7328662309497	3.62868019589385e-103	1.50339264986795e-101	up
MRC1	MRC1	-3.17413667695053	3.6522444756303e-103	1.50973209986971e-101	down
HTR3C	HTR3C	-0.930833103383907	4.15855136853745e-103	1.71514429017038e-101	no diff
MFAP4	MFAP4	-3.45227361787851	5.59868229718257e-103	2.30390820386988e-101	down
PAFAH1B3	PAFAH1B3	2.02429294312666	8.55657237521674e-103	3.51319401949629e-101	up
GATA1	GATA1	-0.361633936227504	9.89098818329572e-103	4.05197858961875e-101	no diff
GATA6	GATA6	-1.9256508097789	1.10732361762745e-102	4.52615432162667e-101	down
CFD	CFD	-2.751517172545	1.304503902642e-102	5.32022116186874e-101	down
FILIP1	FILIP1	-1.55781646260538	1.88003072159187e-102	7.65034327710582e-101	down
NCAPG	NCAPG	1.77056072143446	1.96479647881453e-102	7.97751032542674e-101	up
GNG11	GNG11	-2.28003944782257	3.77195029315798e-102	1.52809986266717e-100	down
C1orf162	C1orf162	-1.98079438689997	3.93887476236125e-102	1.59219426511288e-100	down
MKI67	MKI67	2.18675869376742	5.3219374381067e-102	2.14651476670304e-100	up
MSR1	MSR1	-2.52872525811521	5.87997126791918e-102	2.36636464837338e-100	down
CD302	CD302	-1.66715214461587	7.5491714769598e-102	3.03144861660511e-100	down
FANCI	FANCI	1.69053588757915	7.7544105003063e-102	3.10703583883983e-100	up
ST6GALNAC3	ST6GALNAC3	-0.816769938641378	9.53774836257831e-102	3.81322101384394e-100	no diff
ATOH8	ATOH8	-2.41449885272896	1.01589879063074e-101	4.05272637633499e-100	down
AATK	AATK	-1.71904359857651	1.2829953322541e-101	5.10710407747595e-100	down
ECT2	ECT2	2.06683926330807	1.40634831661945e-101	5.58595436803346e-100	up
CNOT11	CNOT11	1.05531954748478	1.62019199701409e-101	6.42137266322005e-100	up
LMO2	LMO2	-1.70138284272	1.64120430618743e-101	6.49057226804123e-100	down
SNX22	SNX22	-1.14515067854647	1.666576265281e-101	6.57667709350953e-100	down
KCNA5	KCNA5	-0.736667094677436	2.32288899024075e-101	9.14687602170015e-100	no diff
NPM3	NPM3	1.82998413246052	3.56806708048806e-101	1.40198179844296e-99	up
SHMT2	SHMT2	1.6067240030504	3.60286023415006e-101	1.41261500725656e-99	up
FEN1	FEN1	1.68153269998085	3.84916505916667e-101	1.50595492068596e-99	up
GYPC	GYPC	-1.87633265756328	3.96884688727486e-101	1.54946157002989e-99	down
LEFTY2	LEFTY2	-0.926345759861054	4.06710997766185e-101	1.58443851603112e-99	no diff
SKA3	SKA3	1.6160516659039	4.19658696683151e-101	1.63140086108465e-99	up
ZBTB16	ZBTB16	-1.60351657957922	5.41608693729945e-101	2.10100476499784e-99	down
RBMS2	RBMS2	-1.38123980157379	6.18707206032689e-101	2.39499986470832e-99	down
GPER1	GPER1	-1.38633292567428	6.59272071885495e-101	2.54663002651583e-99	down
KLF2	KLF2	-2.24486496454088	7.57454082460684e-101	2.91971382713907e-99	down
TNR	TNR	-0.525725024520901	1.32488841305926e-100	5.09621814631698e-99	no diff
LRRK2	LRRK2	-2.93040134589288	2.55257005449682e-100	9.79790072809065e-99	down
PDIA4	PDIA4	1.64308289939938	3.10047083211151e-100	1.18760382753688e-98	up
PID1	PID1	-2.06845876162261	4.53012234910042e-100	1.73158714310489e-98	down
SH3GL3	SH3GL3	-1.03360367540923	6.68227227365762e-100	2.54888928417533e-98	down
ENG	ENG	-1.92114032045203	7.39721474099498e-100	2.81571896943165e-98	down
HSPB2	HSPB2	-0.855507759775722	8.38732120567116e-100	3.18596145007937e-98	no diff
EXO1	EXO1	1.68724158125538	8.93038179864829e-100	3.38520759010587e-98	up
ORC6	ORC6	1.50148633703089	1.87631950891672e-99	7.09777096219822e-98	up
MOGAT1	MOGAT1	-0.298258008253931	2.08273495283852e-99	7.86232444696542e-98	no diff
ZNF385B	ZNF385B	-2.23699274199008	2.35184194179431e-99	8.85989775639666e-98	down
CLEC4M	CLEC4M	-0.490117078197779	2.60039835502756e-99	9.77610665528982e-98	no diff
CASKIN2	CASKIN2	-1.40234978420171	2.66847617333557e-99	1.0011443154623e-97	down
PHACTR2	PHACTR2	-1.35956726675856	3.13654897460805e-99	1.17434193268573e-97	down
CRTAC1	CRTAC1	-3.31552151456084	3.48527361133914e-99	1.30223791723471e-97	down
LGI4	LGI4	-0.724798854365916	3.51617387839136e-99	1.3111023047365e-97	no diff
TIMELESS	TIMELESS	1.62835634341285	5.51566464741917e-99	2.05247879374737e-97	up
LILRA5	LILRA5	-1.77772616304669	5.74021580180839e-99	2.13169680721222e-97	down
A2M	A2M	-2.78465197079692	6.25744156645234e-99	2.31906115336006e-97	down
MYO19	MYO19	1.25186337776743	7.08992906186698e-99	2.6222691070723e-97	up
POLR2H	POLR2H	1.46197343682316	7.95550842017172e-99	2.93646655242338e-97	up
PDE1B	PDE1B	-0.828701341685487	1.18689562968946e-98	4.37213105847906e-97	no diff
FERMT1	FERMT1	2.35807221122386	1.2429843608276e-98	4.56953063514709e-97	up
AGTR2	AGTR2	-2.49053964636508	2.35897087913381e-98	8.65477046840439e-97	down
LILRA1	LILRA1	-0.667144210751301	2.64675879349648e-98	9.69116831983449e-97	no diff
NDC80	NDC80	1.83802367772698	2.95241247961605e-98	1.0788705683013e-96	up
GINS2	GINS2	1.87790209267228	3.19271761067899e-98	1.16435416097237e-96	up
GNAQ	GNAQ	-1.22008768489454	3.80098049968185e-98	1.38342061174675e-96	down
MS4A2	MS4A2	-1.40812336355545	3.81416826889908e-98	1.38546060518996e-96	down
CCRL2	CCRL2	-1.52555520491004	4.0981122697736e-98	1.48564700954431e-96	down
CKAP2L	CKAP2L	1.56694167761159	5.4208364669462e-98	1.96126936807077e-96	up
CNRIP1	CNRIP1	-1.26179744613243	5.91188115433788e-98	2.13470317333809e-96	down
RILPL2	RILPL2	-1.11635142407543	6.67245280453926e-98	2.40458353435378e-96	down
AFAP1L1	AFAP1L1	-1.41771947382288	1.04004818422103e-97	3.74069298698867e-96	down
RAD51	RAD51	1.51374467462898	1.13543601126811e-97	4.07574682944591e-96	up
PKMYT1	PKMYT1	1.68048206959235	1.26828151738959e-97	4.54368070671083e-96	up
TRIP13	TRIP13	2.16621563567763	1.34191753267718e-97	4.79807734629058e-96	up
ICAM2	ICAM2	-1.53320745611209	1.72701193518957e-97	6.16293653668918e-96	down
CFL2	CFL2	-1.31751900791638	2.21296952000807e-97	7.88170879143615e-96	down
CBX7	CBX7	-1.41995463261824	2.55401325870106e-97	9.0786724221259e-96	down
SSMEM1	SSMEM1	-0.0971170440716902	4.94393912688593e-97	1.75399440363753e-95	no diff
INPP5K	INPP5K	-0.948754160146264	5.50420632264782e-97	1.9489797232771e-95	no diff
SCN1A	SCN1A	-0.81369506393307	6.08377382994253e-97	2.15003155990097e-95	no diff
STIL	STIL	1.26133280135082	8.39002388450055e-97	2.95934606937663e-95	up
RASL12	RASL12	-1.64941741575417	1.12082313987375e-96	3.9457725604303e-95	down
TTK	TTK	1.77204476363574	2.18263208856448e-96	7.66901363272338e-95	up
RBMS3	RBMS3	-1.32382423244371	2.22768387588995e-96	7.81228639086089e-95	down
PPAT	PPAT	1.37983053917322	2.51060883537668e-96	8.7876118833654e-95	up
SAPCD2	SAPCD2	2.15417671922599	2.65153137644645e-96	9.26312232869085e-95	up
RFC4	RFC4	1.89027372280806	2.67390354156973e-96	9.32345259695048e-95	up
B4GALT2	B4GALT2	1.25435859195349	2.96715707086251e-96	1.03262717793769e-94	up
CMTM2	CMTM2	-0.876900515140233	3.21690876565429e-96	1.11741711135493e-94	no diff
CENPU	CENPU	1.86334353952617	3.52736776567341e-96	1.22293238039125e-94	up
F10	F10	-1.3658748590863	5.16892964777362e-96	1.78866503019833e-94	down
CCNF	CCNF	1.37901361858255	5.30319692481149e-96	1.83165805318016e-94	up
MRGBP	MRGBP	1.19924716094929	5.76036392384867e-96	1.985803948163e-94	up
SYNE3	SYNE3	-0.843330445572878	6.08472230172884e-96	2.09367158521446e-94	no diff
MYOCD	MYOCD	-0.671448810917545	6.78974030610839e-96	2.33186738971628e-94	no diff
HMGB3	HMGB3	2.632483123974	7.06855683443425e-96	2.42306945444556e-94	up
LMCD1	LMCD1	-1.39085959677059	7.52187955841065e-96	2.57363785415208e-94	down
BZW2	BZW2	1.36401448649441	8.56537969279826e-96	2.92519724050686e-94	up
ITIH3	ITIH3	-0.520348769341721	8.65354940129078e-96	2.94979479684671e-94	no diff
PPP1R14A	PPP1R14A	-1.95051713757295	8.71309768428126e-96	2.96456252866858e-94	down
C1orf198	C1orf198	-1.30117938010801	8.98142863341422e-96	3.05017997325485e-94	down
PRG4	PRG4	-2.19258269334457	9.16378606042191e-96	3.10633645844098e-94	down
MND1	MND1	1.45953153647877	9.33181122067206e-96	3.15743560764628e-94	up
MFNG	MFNG	-1.63459643103751	1.20594637648639e-95	4.07279967556061e-94	down
RAD54L	RAD54L	1.61823807315539	1.89442377891472e-95	6.38616547316435e-94	up
AK1	AK1	-1.60769925408455	2.0204124356471e-95	6.79833436679708e-94	down
CDCA3	CDCA3	1.60177298942396	2.20053551043071e-95	7.39080593953666e-94	up
SPC24	SPC24	1.69120619538817	2.45994801776588e-95	8.24691930873401e-94	up
AVPR2	AVPR2	-0.802083020432263	1.81266717434625e-94	6.06579522756049e-93	no diff
CA3	CA3	-1.63099209406917	1.89112184641228e-94	6.31676183835444e-93	down
CD52	CD52	-2.8024885476398	2.05025305492648e-94	6.8357980960879e-93	down
CDCA4	CDCA4	1.6612491722179	2.10759716433873e-94	7.01419085421365e-93	up
EPN3	EPN3	1.90719225655826	2.13759206412635e-94	7.10108083702774e-93	up
CDKN3	CDKN3	2.03161004021978	2.29813232820533e-94	7.62054006690374e-93	up
ERBB4	ERBB4	-0.717426439912996	3.25083903682137e-94	1.07601594278557e-92	no diff
KLF17	KLF17	-0.175183395527321	3.30943191734487e-94	1.09342912408333e-92	no diff
CST5	CST5	-1.10996824050562	4.02580698070503e-94	1.3277169556762e-92	down
MAD2L1	MAD2L1	1.72906066948253	4.30051625973167e-94	1.41576094741545e-92	up
SEC14L3	SEC14L3	-0.835978421118057	6.42151245777911e-94	2.11020600928205e-92	no diff
KIF18B	KIF18B	1.92195482825172	7.50357149539543e-94	2.46136005013231e-92	up
KLF6	KLF6	-1.81019008445193	7.8840578785712e-94	2.58153443547266e-92	down
SNX25	SNX25	-1.53649460136215	8.52397056010598e-94	2.78607273888544e-92	down
KCNAB1	KCNAB1	-0.724584811252057	1.05590112196227e-93	3.44506596417368e-92	no diff
NDNF	NDNF	-3.15138903584879	1.08462454382853e-93	3.53247326921408e-92	down
SPTBN2	SPTBN2	1.82999623285106	1.09145144106645e-93	3.54838243411479e-92	up
S1PR4	S1PR4	-1.69940816421378	1.14575259818699e-93	3.71830297006652e-92	down
KCNA4	KCNA4	-0.711842740604911	1.25350598947378e-93	4.05611203205233e-92	no diff
LCN6	LCN6	-0.401930380595037	1.25428454825109e-93	4.05611203205233e-92	no diff
WNT3A	WNT3A	-1.71762429868691	1.27299327319386e-93	4.10933923931536e-92	down
CPAMD8	CPAMD8	-1.95894970967212	1.30049774131427e-93	4.19072208669367e-92	down
DCAF13	DCAF13	1.16492844496256	1.7560553400685e-93	5.64874773211118e-92	up
CHEK1	CHEK1	1.40917288273111	1.83219734094261e-93	5.88331768301624e-92	up
C1orf131	C1orf131	0.857713962339544	1.88268288004847e-93	6.03482436866065e-92	no diff
WDR75	WDR75	0.968615334908625	2.67903033917966e-93	8.57242790317892e-92	no diff
PTPRM	PTPRM	-1.66815117209805	2.96275541144436e-93	9.46372449694053e-92	down
LOXHD1	LOXHD1	-0.291090836641785	3.46536686464473e-93	1.10498635224998e-91	no diff
PSMG3	PSMG3	1.47955400609653	3.63464687627658e-93	1.15694482711584e-91	up
TMEM139	TMEM139	-2.02538933086315	3.6688995948618e-93	1.16581677387339e-91	down
TMEM150B	TMEM150B	-1.5503922855626	4.30965868902635e-93	1.3670446858889e-91	down
SLC6A13	SLC6A13	-0.377797313063341	4.612744494535e-93	1.46064912755024e-91	no diff
TRAP1	TRAP1	1.1429054787627	4.6830145299655e-93	1.4803349217474e-91	up
PDZD2	PDZD2	-1.77399564209067	5.37371800314344e-93	1.69573750665689e-91	down
SULT1C4	SULT1C4	-1.37589229275347	7.49478988648615e-93	2.36098803475842e-91	down
HMMR	HMMR	1.74558041331571	7.85390601655132e-93	2.46985743250274e-91	up
LIN7A	LIN7A	-1.41387951216696	1.18416577638187e-92	3.71750737118097e-91	down
TMEM69	TMEM69	0.962704328093833	1.38124024864969e-92	4.32875481699459e-91	no diff
NEGR1	NEGR1	-0.765852256105396	1.72013729513722e-92	5.38161447250891e-91	no diff
PBK	PBK	2.10670964762325	1.98817014474822e-92	6.20954815635808e-91	up
FERMT2	FERMT2	-1.46065505931922	2.27010227103503e-92	7.07799293414351e-91	down
ANKRD29	ANKRD29	-1.99986828932849	2.70554023119512e-92	8.42128203818843e-91	down
DKK2	DKK2	-1.43496039103092	3.1327667681017e-92	9.73448667006567e-91	down
PF4	PF4	-1.21365320754124	3.17053521532641e-92	9.83511866200829e-91	down
DOK2	DOK2	-2.03339051781513	3.53211486887034e-92	1.09381814862932e-90	down
C5AR1	C5AR1	-2.04962022353704	4.15024124993612e-92	1.28306358506908e-90	down
FAM83D	FAM83D	2.21655224314507	8.6517673537903e-92	2.67021015745106e-90	up
HSPB7	HSPB7	-1.23887422602964	9.22370493826943e-92	2.84192770534774e-90	down
ORC1	ORC1	1.54957320508106	1.44537430310203e-91	4.44586429157866e-90	up
KIF1C	KIF1C	-1.28014977483058	1.82210391594692e-91	5.59523708374221e-90	down
GIMAP7	GIMAP7	-2.07551250089815	2.90591699141073e-91	8.90839083054791e-90	down
VSIG4	VSIG4	-2.91604420421616	3.7282536152198e-91	1.1410204657233e-89	down
PLCL1	PLCL1	-0.822341540628906	4.15652530317259e-91	1.26996444505462e-89	no diff
NDST1	NDST1	-1.37075163918452	5.01271441485419e-91	1.52900342360269e-89	down
ABCA9	ABCA9	-0.748511522976544	5.09039542507922e-91	1.55011024686038e-89	no diff
SPATS2	SPATS2	1.03603719698409	8.53021566792707e-91	2.5932707232728e-89	up
DACH1	DACH1	-1.46534733486772	8.64408010753172e-91	2.62352138944704e-89	down
GPR17	GPR17	-0.714544026075966	8.68791302612083e-91	2.63245205473057e-89	no diff
LMOD1	LMOD1	-1.91578198395954	1.05604623019148e-90	3.19453984632923e-89	down
HEG1	HEG1	-1.91684564174764	1.06217680069965e-90	3.20777393811295e-89	down
ATIC	ATIC	1.11336806718369	1.15159420229348e-90	3.47207552311951e-89	up
LMNB1	LMNB1	1.72609632891437	1.31122899654131e-90	3.94210092300831e-89	up
VAMP2	VAMP2	-1.2358019045097	1.31180414930166e-90	3.94210092300831e-89	down
MTX2	MTX2	0.986664255654272	1.53384419609847e-90	4.6017844510534e-89	no diff
FCN1	FCN1	-1.82325752612544	1.62591570370584e-90	4.87001734793597e-89	down
TM6SF1	TM6SF1	-1.16477024458764	3.51907646081916e-90	1.05232481203972e-88	down
PTPN5	PTPN5	-0.372963082609984	3.63366630672358e-90	1.08481563872789e-88	no diff
RAPGEF4	RAPGEF4	-0.941544426489426	3.95399920302279e-90	1.17852397126312e-88	no diff
ARHGEF26	ARHGEF26	-2.02593920657146	4.07415326731429e-90	1.21235919132084e-88	down
IGSF9	IGSF9	2.28315130346647	6.407493069069e-90	1.90127089806033e-88	up
PTPRQ	PTPRQ	-0.569818954038286	6.41006443656704e-90	1.90127089806033e-88	no diff
MT1M	MT1M	-2.44377220407956	6.50174677903831e-90	1.92533898541019e-88	down
PDE1C	PDE1C	-0.734900625188685	6.70532156007209e-90	1.98240987417601e-88	no diff
P2RY14	P2RY14	-1.13844375711705	6.84822530406913e-90	2.02138811842725e-88	down
LHFPL3	LHFPL3	-1.14192138168146	7.831050647075e-90	2.3077601027856e-88	down
HECW2	HECW2	-1.13226268251635	1.04509433042785e-89	3.07486610487074e-88	down
SNRPE	SNRPE	1.22990387599912	1.18590908069765e-89	3.48356025939337e-88	up
MAP1LC3C	MAP1LC3C	-1.61450577957932	1.47885309408291e-89	4.33709869694845e-88	down
MYOZ1	MYOZ1	-1.44083211579077	1.5797215998345e-89	4.625495729259e-88	down
ATAD2	ATAD2	1.58988292747771	1.66345667299239e-89	4.86288269955902e-88	up
ADAMTSL4	ADAMTSL4	-1.92603489789472	1.66839568708001e-89	4.86952996783369e-88	down
RCC2	RCC2	1.29889289193189	1.7029450688637e-89	4.96244168312739e-88	up
LIMD1	LIMD1	-1.15858896960298	2.21750475583011e-89	6.45159703722483e-88	down
SPC25	SPC25	1.55618988604827	2.25924653082303e-89	6.56259036004255e-88	up
SHCBP1	SHCBP1	1.35824325604545	2.37737132171963e-89	6.89475419351419e-88	up
COLEC12	COLEC12	-2.13265814659916	2.61665755767773e-89	7.57669575853086e-88	down
SYNE1	SYNE1	-1.36987047245217	2.65095733234185e-89	7.6638673131674e-88	down
CAV2	CAV2	-2.15070044497054	2.83098681576491e-89	8.1713997015546e-88	down
WIF1	WIF1	-4.07486077396623	2.9893054761956e-89	8.61476346302362e-88	down
KLHL33	KLHL33	-0.197348722751167	4.13767408944491e-89	1.19054241398816e-87	no diff
EXOC3L1	EXOC3L1	-0.92708739112078	4.61629867451353e-89	1.32616970254775e-87	no diff
CKS1B	CKS1B	1.73542408979481	5.10514816758618e-89	1.4643039587122e-87	up
CCDC69	CCDC69	-1.85766896106492	5.14304020854118e-89	1.47286030799774e-87	down
CD33	CD33	-0.98043063268621	5.17701090772846e-89	1.48026864311591e-87	no diff
PPIF	PPIF	1.41563125976645	5.20710726442788e-89	1.48611231236918e-87	up
IL17D	IL17D	-0.617456564741406	5.21371568183812e-89	1.48611231236918e-87	no diff
CXCR2	CXCR2	-1.33293683034903	6.94463051801657e-89	1.97640723044674e-87	down
CSTF2	CSTF2	1.13400104027987	7.81532193943409e-89	2.22074256851322e-87	up
THSD1	THSD1	-1.38231272044672	9.73705364456922e-89	2.76251098043361e-87	down
CD300LF	CD300LF	-1.86045896558532	1.06789821896639e-88	3.02504935794339e-87	down
RGS9	RGS9	-0.930342627591351	1.20327135353592e-88	3.40324626942025e-87	no diff
RMDN3	RMDN3	-0.884444931081244	1.30858043476085e-88	3.69537451677211e-87	no diff
CYBRD1	CYBRD1	-2.14369193409974	1.48882957755527e-88	4.19790203881363e-87	down
KNOP1	KNOP1	0.85276624186479	1.60350006042051e-88	4.51426033959061e-87	no diff
TFB2M	TFB2M	1.15642014699199	1.81292751590857e-88	5.09599979125624e-87	up
CRY2	CRY2	-1.25902853944674	2.29391796322206e-88	6.43812213610296e-87	down
CXCR1	CXCR1	-1.31941206293543	2.32996422659634e-88	6.52926018161684e-87	down
TFAP4	TFAP4	0.928711880585684	2.54867698344931e-88	7.1312216178564e-87	no diff
SLC11A1	SLC11A1	-1.77711820214709	2.91235490088875e-88	8.13633584008231e-87	down
MYADM	MYADM	-2.21420856439248	3.4401752627343e-88	9.59625072143791e-87	down
PDE5A	PDE5A	-1.36156019461772	3.67095452803507e-88	1.02243917959952e-86	down
SLC25A39	SLC25A39	1.27131975624921	3.72002946920209e-88	1.03453056973807e-86	up
TMCO2	TMCO2	-0.154884124034577	4.78177405160045e-88	1.32777801970808e-86	no diff
ACSS3	ACSS3	-1.07145493090952	5.19124397318852e-88	1.43929011584412e-86	down
TBRG4	TBRG4	1.15008609664314	5.59814563283119e-88	1.5497533160221e-86	up
CDCA7	CDCA7	2.10730502004995	6.90153408538496e-88	1.90768425528092e-86	up
SPP1	SPP1	4.31333207045584	7.21357945238033e-88	1.99092613556557e-86	up
SYNPO	SYNPO	-1.84234977396536	7.7936120368049e-88	2.14776901243533e-86	down
KAT2A	KAT2A	1.53748584748028	7.969863251788e-88	2.19303270291293e-86	up
DEPDC1	DEPDC1	1.5283472058359	9.93927503748316e-88	2.73083449939631e-86	up
COL4A3	COL4A3	-1.7845304261104	1.54479918425622e-87	4.23799187620801e-86	down
IHH	IHH	-1.37901423145592	1.82861745100214e-87	5.00909586915444e-86	down
TYMS	TYMS	1.78912467891548	2.04623144965146e-87	5.5968106012847e-86	up
PPBP	PPBP	-2.19106579789078	2.05842799254197e-87	5.62175453688107e-86	down
MTIF2	MTIF2	0.939969539355164	2.14578371620002e-87	5.8515842207001e-86	no diff
UNC45B	UNC45B	-0.333237798724967	2.27942291939103e-87	6.20675650673524e-86	no diff
CENPM	CENPM	1.71382849900939	2.79158373862458e-87	7.5900337036324e-86	up
GPR4	GPR4	-1.2168337889976	2.9919205798222e-87	8.12264203773128e-86	down
ALOX5	ALOX5	-2.2388942843361	4.26759783954502e-87	1.15687359237874e-85	down
DEPDC1B	DEPDC1B	1.53513847191906	6.23566575368587e-87	1.68787924423103e-85	up
PALMD	PALMD	-1.41591327035851	6.46654790753786e-87	1.74778545589681e-85	down
SLC25A10	SLC25A10	1.59327957666211	6.93997566815019e-87	1.87297334464952e-85	up
ITM2A	ITM2A	-2.10264557024147	7.92588160531835e-87	2.1358965016338e-85	down
SKA1	SKA1	1.57342961532991	1.0305890734397e-86	2.77318011204959e-85	up
DUOX1	DUOX1	-2.32242173903233	1.14072507807231e-86	3.06502763256753e-85	down
HSPD1	HSPD1	1.38951038670369	1.31297263647281e-86	3.52266123949995e-85	up
SFXN4	SFXN4	1.19782294981284	1.60512506837523e-86	4.30018183640524e-85	up
SESN1	SESN1	-1.25536953473529	1.68430841797605e-86	4.50570997142611e-85	down
ALOX5AP	ALOX5AP	-2.47727353041771	1.77699497817003e-86	4.7467069073311e-85	down
CALCOCO1	CALCOCO1	-1.24409835940653	1.84169674763184e-86	4.91235639065422e-85	down
FLT4	FLT4	-1.26855604156134	1.98814449958426e-86	5.29524608628338e-85	down
LMOD3	LMOD3	-0.208248471078604	2.01001553373656e-86	5.34570506796227e-85	no diff
CBX3	CBX3	1.10771557318501	2.21039940911289e-86	5.87008831452059e-85	up
CHAF1B	CHAF1B	1.26049095474033	3.26030421003562e-86	8.64572107714961e-85	up
UBL3	UBL3	-1.29446633301816	4.28986690090174e-86	1.13594432096197e-84	down
EFNA3	EFNA3	1.72456057692274	4.49911497091197e-86	1.18962850410322e-84	up
RACGAP1	RACGAP1	1.549297135434	5.45907563339818e-86	1.44136952164477e-84	up
PPP1R15A	PPP1R15A	-1.64292958303429	5.73857516938061e-86	1.51297989783193e-84	down
RHNO1	RHNO1	1.14911171147875	8.85323025652963e-86	2.33079783886243e-84	up
HPGDS	HPGDS	-1.48392071496017	8.99775612294854e-86	2.36543887945889e-84	down
MGME1	MGME1	1.18979104818387	9.86081990405414e-86	2.58860690326111e-84	up
RBP4	RBP4	-2.58080752103958	1.09444244485613e-85	2.86894661549016e-84	down
MCM6	MCM6	1.46228415305719	1.18651074776472e-85	3.10583637140534e-84	up
OCIAD2	OCIAD2	1.66069176599327	1.25372404985049e-85	3.27708041699833e-84	up
TMEM132A	TMEM132A	1.96870473407847	1.41639645176258e-85	3.69699708145058e-84	up
SEMA5A	SEMA5A	-1.99523811688097	1.67491196482665e-85	4.36552303984988e-84	down
BOP1	BOP1	1.66780754200577	1.80934018674066e-85	4.70918156010521e-84	up
MSRB3	MSRB3	-1.73724333432234	2.00238083241344e-85	5.20419632845321e-84	down
MIS18A	MIS18A	1.28463588160971	2.16006615727694e-85	5.60604669880782e-84	up
SNRPA1	SNRPA1	1.06068687283729	2.18398694617211e-85	5.66008872248378e-84	up
PRR11	PRR11	1.68930405288924	2.38613642954288e-85	6.17522644535099e-84	up
HSPE1	HSPE1	1.41534778226687	3.6464499063468e-85	9.42351997720827e-84	up
KIF22	KIF22	1.25678037330289	5.8772663612382e-85	1.51671657748846e-83	up
CCT5	CCT5	1.43618795062624	6.74819863495012e-85	1.73901745076409e-83	up
ACACB	ACACB	-0.884592976510381	7.84170863817694e-85	2.01796983842438e-83	no diff
FLVCR2	FLVCR2	-1.35012797200865	8.42020873567138e-85	2.1637923179951e-83	down
MITF	MITF	-1.09828200578481	9.56684055664617e-85	2.45499640183261e-83	down
GPT2	GPT2	2.06916375982661	1.06448103344545e-84	2.72778863423307e-83	up
TBX2	TBX2	-1.70463561507395	1.32871689443738e-84	3.40013814821644e-83	down
ALG3	ALG3	1.47110407635492	1.49194884333864e-84	3.81250312120844e-83	up
NEXN	NEXN	-1.42234162279048	1.52163495039859e-84	3.88293186853809e-83	down
TRAIP	TRAIP	1.02831137035871	1.56280091950051e-84	3.98241779640082e-83	up
ASPM	ASPM	1.53606490501664	1.59471966100937e-84	4.05809511508388e-83	up
CLEC12A	CLEC12A	-1.48923214637336	1.73467619797157e-84	4.40810414647268e-83	down
C1orf112	C1orf112	0.989857215419847	1.77957861255359e-84	4.51592789305093e-83	no diff
ZWILCH	ZWILCH	1.0669290705219	2.00866940501557e-84	5.09020786394446e-83	up
FOLR3	FOLR3	-1.35245901609271	2.06290169358667e-84	5.22039845478145e-83	down
TNFSF13	TNFSF13	-1.50233160332283	2.34224072241348e-84	5.91909823502306e-83	down
TMPRSS4	TMPRSS4	3.11929004999147	3.57016792441796e-84	9.00974283798902e-83	up
HPSE2	HPSE2	-0.763936876582459	4.48748239897437e-84	1.13090746085049e-82	no diff
LATS2	LATS2	-1.12430404840462	5.69854884152974e-84	1.43413479178498e-82	down
PLLP	PLLP	-1.55656790831371	5.80973560156394e-84	1.46010562828301e-82	down
FGF10	FGF10	-0.812109798244211	6.04083644803408e-84	1.51610058711581e-82	no diff
CCIN	CCIN	-0.355935206254797	6.16234375912807e-84	1.54447438714717e-82	no diff
CDC25C	CDC25C	1.23599317541197	7.37129126115735e-84	1.84494332373433e-82	up
GNL3	GNL3	1.00646975320752	7.43618057545764e-84	1.85863823931856e-82	up
MCM10	MCM10	1.42508482822778	7.89506521722637e-84	1.97063847792272e-82	up
CX3CR1	CX3CR1	-1.41994446518193	8.47478474861786e-84	2.11245282594812e-82	down
NOL10	NOL10	0.875184739773681	1.18395432594082e-83	2.94714298218866e-82	no diff
HDGF	HDGF	1.15158955170178	1.3752075143185e-83	3.4185600672263e-82	up
ILF2	ILF2	1.16122160761198	1.40840092591904e-83	3.49631702682972e-82	up
ANXA3	ANXA3	-2.17706382234958	1.44418291283537e-83	3.58028032570082e-82	down
PKP3	PKP3	1.74590349823547	1.5492279331524e-83	3.83549370821512e-82	up
TCEAL2	TCEAL2	-1.54848067984979	2.53589120519824e-83	6.26972506227023e-82	down
KLF9	KLF9	-1.72318954957847	2.71596219559139e-83	6.70585746968246e-82	down
BMPR2	BMPR2	-1.16790807703732	2.74707473974246e-83	6.77352261401274e-82	down
SCN2B	SCN2B	-0.61317910916432	3.35464113179237e-83	8.26046470606179e-82	no diff
ZEB2	ZEB2	-1.28346984321564	3.54356913185489e-83	8.7139369593702e-82	down
EIF2AK1	EIF2AK1	0.939737131861385	3.56842558935103e-83	8.76326665900977e-82	no diff
ACKR1	ACKR1	-2.65595351138946	4.33354137106296e-83	1.06279375021062e-81	down
BYSL	BYSL	1.24763361816389	4.48607754783742e-83	1.09872818869353e-81	up
RPP40	RPP40	1.17237539284686	4.90982412232076e-83	1.20090222943672e-81	up
HSD17B4	HSD17B4	-1.02003921326434	4.97392906543513e-83	1.2149553202482e-81	down
P3H4	P3H4	1.71094813299692	5.03795648472973e-83	1.22895197506671e-81	up
ARHGAP11A	ARHGAP11A	1.45909586196169	5.24174686835806e-83	1.27695942709027e-81	up
RADIL	RADIL	-0.935250546634239	5.28778220035437e-83	1.28645896914347e-81	no diff
SHE	SHE	-1.74847676522282	6.57244454931452e-83	1.59687678670912e-81	down
GIMAP5	GIMAP5	-0.738547632289063	6.79094486453926e-83	1.64777362045149e-81	no diff
DTYMK	DTYMK	1.31023131657388	6.86528199596085e-83	1.66360168896818e-81	up
DENR	DENR	0.892765843520308	9.98248430220808e-83	2.41576120113435e-81	no diff
ABCA3	ABCA3	-3.29296672648616	1.1674699279974e-82	2.8215400865662e-81	down
TMEM220	TMEM220	-1.03355748793892	1.20751966839865e-82	2.91447712831067e-81	down
OLFML1	OLFML1	-1.48348378262374	1.24966422176261e-82	3.01221833718003e-81	down
ABCG2	ABCG2	-1.23673807114172	1.33684675891767e-82	3.21811951675688e-81	down
CPSF3	CPSF3	0.911977063597569	1.5062934877601e-82	3.6212484624822e-81	no diff
GGTLC3	GGTLC3	-0.260214999792435	1.62266777599431e-82	3.89589526086624e-81	no diff
NRG3	NRG3	-0.358843694421631	1.76112019579231e-82	4.22275946159072e-81	no diff
MYH2	MYH2	-0.221275954188309	1.98726711752096e-82	4.75876245140571e-81	no diff
SLC24A4	SLC24A4	-0.306908563688003	2.33318369085026e-82	5.57979047323628e-81	no diff
PCDH15	PCDH15	-0.335407874032973	2.7900023576712e-82	6.66354680745234e-81	no diff
TPI1	TPI1	1.39216597311675	2.84078299953393e-82	6.77597208674732e-81	up
TNFSF12	TNFSF12	-1.46923251760719	2.84675226705361e-82	6.78135732351193e-81	down
ESRP1	ESRP1	1.31272610234136	3.41829176648131e-82	8.1322407376797e-81	up
BRIX1	BRIX1	1.28376128062446	4.36727078565808e-82	1.03763855038698e-80	up
PRSS35	PRSS35	-0.76657606133858	4.76763359421614e-82	1.13129134285614e-80	no diff
CDCA2	CDCA2	1.33334969253854	5.66005956816626e-82	1.34130931737958e-80	up
DAP3	DAP3	0.92143640283221	9.71716467258761e-82	2.29977092918197e-80	no diff
DTL	DTL	1.50700378141338	1.0207706054783e-81	2.41274252686857e-80	up
SOX7	SOX7	-1.82141090676043	1.10782999282724e-81	2.61513718332641e-80	down
TPPP3	TPPP3	-2.84022618930462	1.15173323945454e-81	2.71526684104179e-80	down
ARHGEF6	ARHGEF6	-1.48098471355916	1.33805836287501e-81	3.14743854394143e-80	down
SLC7A5	SLC7A5	2.5938439635613	1.33849255576733e-81	3.14743854394143e-80	up
LTBP4	LTBP4	-2.01844969244027	1.44980553537322e-81	3.40480680421647e-80	down
ECE2	ECE2	1.47444661463305	1.82095945696543e-81	4.27095638488001e-80	up
INTS8	INTS8	0.976965345915551	1.88324018866833e-81	4.41136942143065e-80	no diff
MVB12B	MVB12B	-1.31404614169157	1.94833649704972e-81	4.5580097487318e-80	down
LAD1	LAD1	2.08746094870758	2.03885880495538e-81	4.76368148661634e-80	up
SMCO3	SMCO3	-0.58420129293535	2.09714411426351e-81	4.8936041011122e-80	no diff
CSF3	CSF3	-2.4834140631042	2.10123757709211e-81	4.89690201161352e-80	down
TIMM8A	TIMM8A	0.977330330849015	2.32012349042294e-81	5.40012436860096e-80	no diff
DSP	DSP	2.69132512993318	2.33882697450559e-81	5.43141495871486e-80	up
DONSON	DONSON	1.1723096959694	2.33951265530546e-81	5.43141495871486e-80	up
OIP5	OIP5	1.4786284584052	2.74963316824805e-81	6.37545020521068e-80	up
RAD51AP1	RAD51AP1	1.68913189104545	2.83024198694972e-81	6.55403692567279e-80	up
KNTC1	KNTC1	1.28885502204236	2.94694014692536e-81	6.81563840816117e-80	up
REM1	REM1	-0.970134897950586	2.95925830895578e-81	6.8354751659837e-80	no diff
SLC14A1	SLC14A1	-1.2148280887626	3.54414594197917e-81	8.17614779114916e-80	down
KCNIP1	KCNIP1	-0.385380920314069	4.31502114423278e-81	9.94196107519258e-80	no diff
SMYD5	SMYD5	0.904931899468433	4.40384143850716e-81	1.01338270683834e-79	no diff
GMNN	GMNN	1.40442529066422	4.53369793703382e-81	1.04195213845968e-79	up
TMEM252	TMEM252	-0.413279961493492	4.78911769490655e-81	1.09927097240751e-79	no diff
HPCAL1	HPCAL1	-1.26911777326559	4.81894263512846e-81	1.10472899481094e-79	down
SH3BP5	SH3BP5	-1.35115951975137	5.09072037421104e-81	1.16557082653145e-79	down
CENPH	CENPH	1.34898264787587	5.66397338839483e-81	1.29519972189439e-79	up
NLN	NLN	0.983029828402739	1.0115219233571e-80	2.31018963270719e-79	no diff
GPM6B	GPM6B	-1.37210344495777	1.07335836077371e-80	2.44835588136036e-79	down
NCAPG2	NCAPG2	1.38905305857802	1.13235563555947e-80	2.57970945352955e-79	up
GATA2	GATA2	-1.59547735744327	1.21239779459358e-80	2.75862018742457e-79	down
CAB39L	CAB39L	-1.16255456167237	1.3154255773471e-80	2.98932098553593e-79	down
SCIMP	SCIMP	-1.37845592143413	2.59644660436037e-80	5.8931274420209e-79	down
ITLN1	ITLN1	-2.12798615682844	2.99775525566769e-80	6.79553179606753e-79	down
PRICKLE2	PRICKLE2	-1.07218869065981	3.15722553813793e-80	7.14816205790807e-79	down
MAP3K3	MAP3K3	-1.01064440667574	3.1859773408736e-80	7.20433069246306e-79	down
JDP2	JDP2	-1.22286282399744	3.27813206553604e-80	7.40355388991459e-79	down
HLA-E	HLA-E	-1.50588865764639	3.54668133611455e-80	8.00017465335171e-79	down
PAK1	PAK1	1.31655624854261	4.30107255649366e-80	9.68987628602905e-79	up
ZNF423	ZNF423	-0.755469351390249	4.50689689696267e-80	1.01410730547297e-78	no diff
QKI	QKI	-1.11057392972268	4.72570298115252e-80	1.0620334461087e-78	down
AQP1	AQP1	-3.18998419242136	4.83329507100775e-80	1.08487879904647e-78	down
LGR4	LGR4	1.81600660976214	4.90775627181975e-80	1.10024067291311e-78	up
SIDT2	SIDT2	-1.02868647544806	5.62526345371455e-80	1.2595488794463e-78	down
RASGEF1B	RASGEF1B	-1.19956173827321	7.14332066873594e-80	1.59749831014044e-78	down
FANCD2	FANCD2	1.00184083184578	7.36301166984197e-80	1.64461596845578e-78	up
WDHD1	WDHD1	1.2322980985115	8.4848995810316e-80	1.89288889188069e-78	up
DIXDC1	DIXDC1	-0.964801072584247	9.79281987414986e-80	2.18200746244625e-78	no diff
PCDHGB7	PCDHGB7	-1.04327501490994	1.05039735450523e-79	2.33761389332096e-78	down
TBX5	TBX5	-1.29735447886879	1.12342067768693e-79	2.49708262798271e-78	down
LRRN4	LRRN4	-2.40143134954044	1.42786762842836e-79	3.1699355332946e-78	down
KIF14	KIF14	1.28160260053891	1.80096364382366e-79	3.99337460392015e-78	up
TACC1	TACC1	-1.70539661002187	1.91993748554037e-79	4.25202155131007e-78	down
HMGCLL1	HMGCLL1	-0.576947266059289	2.80093345102743e-79	6.19562410214553e-78	no diff
POC1A	POC1A	1.20199512485026	3.07447047329322e-79	6.79246070345107e-78	up
SEMA3B	SEMA3B	-2.16720120590566	3.10845628587237e-79	6.85925178733985e-78	down
RCCD1	RCCD1	1.06305342941254	3.27355398690283e-79	7.21484980635726e-78	up
PCDH17	PCDH17	-1.38498857095689	5.00313848358358e-79	1.1013535329344e-77	down
TFAP2A	TFAP2A	1.7650450186908	5.15470973952871e-79	1.13335381048049e-77	up
FARSB	FARSB	0.95160272068638	5.21788538033836e-79	1.14586518971349e-77	no diff
E2F8	E2F8	1.24604425754688	5.62432660696913e-79	1.23363831255622e-77	up
RFWD3	RFWD3	1.03730317710055	6.09540626540979e-79	1.33536172512353e-77	up
ZNF106	ZNF106	-1.13322107743715	6.21663512039371e-79	1.36028910520615e-77	down
FOSB	FOSB	-3.58630824826746	6.38407909498465e-79	1.39525728641704e-77	down
PRKG2	PRKG2	-1.05049368962194	7.16318028686842e-79	1.56366149368426e-77	down
UBE2S	UBE2S	1.75767527327985	7.67677411032607e-79	1.67377493758673e-77	up
TONSL	TONSL	1.42557634187508	7.75342314296446e-79	1.68847192187251e-77	up
FAM167A	FAM167A	-1.83767394041639	9.9689439613835e-79	2.16836398950521e-77	down
OLA1	OLA1	1.07080343587943	1.01169885638966e-78	2.19794884721706e-77	up
ESPL1	ESPL1	1.36659114039588	1.03322997188317e-78	2.24205995442724e-77	up
ETV4	ETV4	2.42009695643935	1.0550499724996e-78	2.28669253232979e-77	up
TACC3	TACC3	1.45804804379475	1.09111290999901e-78	2.36205260409857e-77	up
PUS7	PUS7	1.2033324633127	1.50307324003628e-78	3.25001788978733e-77	up
DCDC2	DCDC2	-1.24299372562822	1.5385340858102e-78	3.32276078981539e-77	down
CHEK2	CHEK2	1.2789026008324	2.0465201962313e-78	4.41463642329894e-77	up
UTRN	UTRN	-1.50366769525763	2.57262062902465e-78	5.54296598029592e-77	down
ACTL6A	ACTL6A	1.44074872226919	3.12903062734889e-78	6.7338655585738e-77	up
PDE8B	PDE8B	-0.818326678885118	3.55950448917456e-78	7.65125959078922e-77	no diff
NTN4	NTN4	-1.98737360538589	4.15390416133197e-78	8.91844687799018e-77	down
KIF15	KIF15	1.20394111099839	4.884172823357e-78	1.04740283633281e-76	up
PCNA	PCNA	1.41719531004281	4.96147402910159e-78	1.062732614135e-76	up
NIFK	NIFK	0.979912177599516	6.73799675667025e-78	1.44156836933398e-76	no diff
RNASEH2A	RNASEH2A	1.48672006192711	7.30826236339931e-78	1.56174575019496e-76	up
SCARF1	SCARF1	-1.34845001179181	7.44879145136729e-78	1.589916689345e-76	down
FBP1	FBP1	-2.452804129697	7.46765519711614e-78	1.59208317510512e-76	down
SMUG1	SMUG1	0.942224050487062	8.51029347814351e-78	1.812256085538e-76	no diff
PLK4	PLK4	1.18669610806241	8.98018469460168e-78	1.91009260250369e-76	up
XRCC2	XRCC2	1.25711632412065	9.00837613932484e-78	1.91386093536749e-76	up
ARHGAP18	ARHGAP18	-1.42318792268961	9.15389662888545e-78	1.94251852852922e-76	down
SLC27A3	SLC27A3	-1.26094985046918	1.01698556925046e-77	2.15560827561196e-76	down
GGTLC2	GGTLC2	-0.50609264383638	1.43533383759018e-77	3.0388162858181e-76	no diff
SGPL1	SGPL1	1.01206996766092	1.69353953142378e-77	3.58132647900971e-76	up
CENPI	CENPI	1.11533144185968	2.16954343986252e-77	4.58262753638475e-76	up
CELA2B	CELA2B	-0.335288014395986	4.0123225932514e-77	8.46525936504576e-76	no diff
EIF4E3	EIF4E3	-1.01920356921204	4.28344156661371e-77	9.02684669707025e-76	down
SLC5A6	SLC5A6	1.19734051440594	4.53022810155056e-77	9.53592138749196e-76	up
PTGIR	PTGIR	-1.04532325548958	4.58960107319195e-77	9.64978149692637e-76	down
TLR8	TLR8	-1.46541465524685	5.76552958636008e-77	1.21082748359063e-75	down
MDK	MDK	2.49013074886485	5.82692512301527e-77	1.22231629073033e-75	up
CEACAM21	CEACAM21	-1.20341366391351	6.71038934758145e-77	1.40602664873464e-75	down
ERCC6L	ERCC6L	1.09863443795395	8.75202949951595e-77	1.83171054966387e-75	up
HELLS	HELLS	1.20108423258721	1.27851484379083e-76	2.67273966943962e-75	up
MORC2	MORC2	0.94604672996994	2.50794732777943e-76	5.23688064295519e-75	no diff
WDR12	WDR12	0.869592975965722	2.86215356542059e-76	5.96968125499996e-75	no diff
TMEM47	TMEM47	-1.64193604163182	2.9529494790098e-76	6.15203419965655e-75	down
KAT2B	KAT2B	-1.1428955512579	2.98401289492502e-76	6.20966965867598e-75	down
TUBA1C	TUBA1C	1.38506330416424	3.22343539459835e-76	6.7002716831293e-75	up
NIM1K	NIM1K	-0.867809867212906	3.80240573542232e-76	7.8947449081706e-75	no diff
CCNE1	CCNE1	1.77153293621408	4.02361934187006e-76	8.34455720718591e-75	up
ZFP64	ZFP64	0.8695835948742	4.10044289231194e-76	8.48747723990986e-75	no diff
CYP3A7	CYP3A7	-0.426290155660125	4.10182387545313e-76	8.48747723990986e-75	no diff
WASF3	WASF3	-1.40353785987931	4.30992500956276e-76	8.90799093322638e-75	down
SRPRB	SRPRB	1.1121479749195	5.19816110416888e-76	1.07317063880531e-74	up
CCDC58	CCDC58	1.24815941084934	5.21792799711573e-76	1.07603569340069e-74	up
MSTO1	MSTO1	0.943421489829973	5.2642144635001e-76	1.08435696124702e-74	no diff
TUBG1	TUBG1	1.2090171331432	5.83668442742158e-76	1.20092411231329e-74	up
GJA4	GJA4	-1.49485653009191	6.42474409603322e-76	1.32043306387652e-74	down
SUV39H2	SUV39H2	1.00256714544634	7.1134598718734e-76	1.46033736313482e-74	up
DNAJB11	DNAJB11	1.13392811405318	7.56813072346425e-76	1.55193396687335e-74	up
RAE1	RAE1	0.942490685821659	1.01163198022346e-75	2.07214438460346e-74	no diff
CLIC3	CLIC3	-2.56285611867884	1.0150234606651e-75	2.07676300669787e-74	down
APBB1	APBB1	-1.3904462026785	1.07505380566204e-75	2.19712618380884e-74	down
LDHA	LDHA	1.36792805592642	1.15869497171476e-75	2.36542076292741e-74	up
ABLIM3	ABLIM3	-1.49366029955155	1.42450216368229e-75	2.9048079277499e-74	down
ATP1B2	ATP1B2	-0.915205331327208	1.67138431850199e-75	3.40444402267e-74	no diff
RANBP1	RANBP1	1.22886600541553	2.35614022485959e-75	4.7938795154131e-74	up
CDC25A	CDC25A	1.1708692643675	2.40800653354332e-75	4.8939585510979e-74	up
FAM167B	FAM167B	-1.25988307488836	2.47892428314624e-75	5.03249173081832e-74	down
SYNM	SYNM	-1.18497150864122	2.79887337221526e-75	5.67571757866204e-74	down
LILRB3	LILRB3	-0.9864482312087	3.13273682633847e-75	6.34570227871731e-74	no diff
CMTM5	CMTM5	-0.22702215399856	3.32643760795764e-75	6.73060260631163e-74	no diff
SEC22C	SEC22C	-0.644978469550719	4.17377511274319e-75	8.43573507576668e-74	no diff
DCSTAMP	DCSTAMP	-1.07414447317987	4.97015502331489e-75	1.00342212630924e-73	down
FIGNL1	FIGNL1	1.21620733006944	4.97798036569876e-75	1.00389270708258e-73	up
TPBG	TPBG	1.50713540574881	5.67355033046197e-75	1.142904499315e-73	up
TSPAN12	TSPAN12	-1.82507604745329	5.78317059160339e-75	1.163703853295e-73	down
YWHAZ	YWHAZ	1.04932427389294	6.95763885113255e-75	1.3984930632458e-73	up
CENPL	CENPL	0.943399865681136	8.10609530233683e-75	1.6275435963626e-73	no diff
ZEB1	ZEB1	-1.20202538705883	8.9293730637826e-75	1.79087349339596e-73	down
METTL1	METTL1	1.16390581981554	1.00559331574845e-74	2.01460476667105e-73	up
CCDC68	CCDC68	-1.28549839626354	1.06699327063977e-74	2.13527207534055e-73	down
LDB3	LDB3	-0.498581143004633	1.10665277397345e-74	2.21221584609068e-73	no diff
RILP	RILP	-1.16202147410182	1.18649653611462e-74	2.36923259140439e-73	down
FAXDC2	FAXDC2	-1.89355464830729	1.21936363970856e-74	2.43220448265448e-73	down
DNAJC9	DNAJC9	0.881971938783881	1.42923036432489e-74	2.84770643256053e-73	no diff
XPO5	XPO5	1.0565815217991	1.48849839809375e-74	2.96256582043255e-73	up
RUSC1	RUSC1	1.04887694368896	1.65078396510585e-74	3.28198844683885e-73	up
GADD45B	GADD45B	-1.87535320180081	1.83098412184131e-74	3.6362946619742e-73	down
ALG1L	ALG1L	2.46544020018721	1.88782593205553e-74	3.74511048909735e-73	up
DHH	DHH	-0.303017762384372	2.05823649995233e-74	4.07874610527429e-73	no diff
BMPER	BMPER	-1.12599566375595	2.29616956354857e-74	4.54532113711765e-73	down
APOBR	APOBR	-1.60610049569935	2.41887478319448e-74	4.78303692248337e-73	down
C1orf74	C1orf74	0.944837874981177	2.70093777570909e-74	5.33500909188981e-73	no diff
GMFG	GMFG	-1.74629468304503	3.02223996686942e-74	5.96321235795584e-73	down
GJB2	GJB2	3.46138860104589	3.71184413245254e-74	7.31597671456746e-73	up
ZMYND15	ZMYND15	-1.04243593444121	4.07279020956598e-74	8.01874460333837e-73	down
PADI4	PADI4	-0.521841577424477	4.74435600072293e-74	9.33090726471567e-73	no diff
HDAC1	HDAC1	0.976401806314525	4.99143211272765e-74	9.80628560555343e-73	no diff
PAPSS2	PAPSS2	-1.98770855312998	5.23145726558423e-74	1.02668051234683e-72	down
ODF3L1	ODF3L1	-0.988710375662942	5.2640612817812e-74	1.03197064033717e-72	no diff
ZMYND19	ZMYND19	1.09230455201931	5.69148474736608e-74	1.11456717919749e-72	up
DBF4	DBF4	1.15206668889713	7.7159970410635e-74	1.50941094151254e-72	up
EIF3B	EIF3B	1.05830605359891	8.68589855293418e-74	1.69732676428514e-72	up
MCM7	MCM7	1.49200933593114	9.39473397934452e-74	1.83388017667312e-72	up
SPARCL1	SPARCL1	-2.1869894576196	9.62459978394089e-74	1.87674559927838e-72	down
DDX56	DDX56	0.891537012060456	1.08357271010257e-73	2.11065639512624e-72	no diff
NUP155	NUP155	1.21951792740663	1.41429459404824e-73	2.7519250828387e-72	up
DNA2	DNA2	1.13079374733563	1.66568767046404e-73	3.23763610926048e-72	up
IRAK1	IRAK1	1.20739521727705	1.89348772116489e-73	3.67650522352856e-72	up
GART	GART	0.929397685534171	1.97657199683046e-73	3.83375233058273e-72	no diff
ACP5	ACP5	-1.86002397997949	2.10376975379082e-73	4.07613755795463e-72	down
TLR4	TLR4	-1.6293577527851	2.11663415211605e-73	4.09671849505427e-72	down
MMP11	MMP11	3.1156039552229	2.3467090323045e-73	4.53721912478682e-72	up
LIPN	LIPN	-0.500373299143959	2.5076126159358e-73	4.84319134310392e-72	no diff
ESYT3	ESYT3	-1.28801006849948	2.63612992631622e-73	5.0860327226741e-72	down
GPI	GPI	1.42698246704213	2.73053782371359e-73	5.26262200180074e-72	up
EME1	EME1	1.18684493323973	3.20790301299147e-73	6.17614288201972e-72	up
RAB40A	RAB40A	-0.521648832632734	3.37875822767683e-73	6.49824121872457e-72	no diff
PLSCR4	PLSCR4	-1.41167251574422	4.00623912232163e-73	7.69695005299038e-72	down
CRABP2	CRABP2	3.89484520793133	4.71439836037777e-73	9.04798029857797e-72	up
LRRC18	LRRC18	-0.909304780151388	5.64314133903725e-73	1.08190803153777e-71	no diff
CKAP2	CKAP2	1.2505199665641	7.84394325954467e-73	1.50226616658301e-71	up
VSIG2	VSIG2	-2.91974435816159	7.85213830160787e-73	1.50226616658301e-71	down
NEDD9	NEDD9	-1.88389341100454	8.37618283752126e-73	1.60084975548484e-71	down
POLE2	POLE2	1.23645527063214	8.8133290237256e-73	1.68263672510439e-71	up
BLM	BLM	1.04715267796189	1.04044936282541e-72	1.98434763133435e-71	up
CELF2	CELF2	-1.66136441191162	1.06231528840135e-72	2.02393770952878e-71	down
DOCK11	DOCK11	-1.38394008974742	1.06631378345541e-72	2.02943949349102e-71	down
NCF2	NCF2	-1.80482395341687	1.14795157850009e-72	2.18254144545006e-71	down
SLC7A7	SLC7A7	-1.61665566831925	1.19395674414538e-72	2.26764903038257e-71	down
METTL7A	METTL7A	-2.02426726475358	1.26330766853308e-72	2.39687377069242e-71	down
FAM220A	FAM220A	0.993492580199649	1.28600926585583e-72	2.43741444983941e-71	no diff
NIPSNAP1	NIPSNAP1	1.24761175435352	1.3617722811089e-72	2.57833589099903e-71	up
GORASP2	GORASP2	0.750365437190924	1.38316629051025e-72	2.61613160392472e-71	no diff
CD83	CD83	-1.66659192674216	1.53721913618567e-72	2.9045016377713e-71	down
NOP58	NOP58	0.956810293014675	1.77810164551123e-72	3.35616685590246e-71	no diff
ARHGAP29	ARHGAP29	-1.36773148619415	1.85672107557874e-72	3.50094435210517e-71	down
PALB2	PALB2	0.764515299903942	1.9306883180234e-72	3.63666043903149e-71	no diff
KLB	KLB	-1.06580555227091	2.02256435661702e-72	3.80579540265186e-71	down
HBEGF	HBEGF	-2.09430891091984	2.17636429834376e-72	4.09098272582704e-71	down
NUP85	NUP85	0.886700724579111	2.31483995746845e-72	4.34680789957924e-71	no diff
MRPL9	MRPL9	0.956575024969667	2.50235124509752e-72	4.69409236131179e-71	no diff
FAM184A	FAM184A	-1.18909334629766	2.50951229022034e-72	4.70269733893495e-71	down
DCUN1D5	DCUN1D5	1.13194724264032	2.87583203347551e-72	5.38364007004417e-71	up
MRTO4	MRTO4	1.01605932435416	2.9208137968481e-72	5.46225065324582e-71	up
DNAJA3	DNAJA3	0.818510812654019	3.06467465280852e-72	5.72542643982253e-71	no diff
HSPB8	HSPB8	-2.13314484822472	3.36586210917338e-72	6.2816819812775e-71	down
GIPC3	GIPC3	-0.860463573504133	3.53308369164976e-72	6.58703797246253e-71	no diff
RANBP3L	RANBP3L	-0.660742499346025	4.75436324579936e-72	8.85494096472989e-71	no diff
FAM189A1	FAM189A1	-0.59850107131902	5.28447083954046e-72	9.8322369357682e-71	no diff
TFG	TFG	0.97646016009909	5.4760932015243e-72	1.0178402735e-70	no diff
DPP6	DPP6	-0.325712178972787	6.16906566054665e-72	1.14547762890089e-70	no diff
SNX30	SNX30	-1.40163935447362	7.17431113164058e-72	1.33078008818482e-70	down
MEFV	MEFV	-0.61138946900061	8.03917102441632e-72	1.48969263475771e-70	no diff
NOP2	NOP2	1.20196802797467	8.74833728749121e-72	1.61946170800154e-70	up
MAGI1	MAGI1	-1.00167704156244	9.51271653251835e-72	1.75917858062391e-70	down
CYP27A1	CYP27A1	-2.14958653539502	9.938744560691e-72	1.83610517561562e-70	down
MYL9	MYL9	-1.9035924678053	1.10010242592688e-71	2.0303001438495e-70	down
NABP2	NABP2	0.96965903460666	1.2754298655567e-71	2.3515014201399e-70	no diff
R3HDM1	R3HDM1	0.843785074143907	1.32616791393551e-71	2.44258205196731e-70	no diff
TMEM79	TMEM79	1.44978494735873	1.43764083229827e-71	2.64523017592364e-70	up
CARD16	CARD16	-1.26725086579877	1.56065555006807e-71	2.8686858707539e-70	down
SELPLG	SELPLG	-1.83040226458876	1.62293498307965e-71	2.98016533425611e-70	down
APOLD1	APOLD1	-1.41209708888456	1.69483622328865e-71	3.10907154976977e-70	down
CCDC167	CCDC167	1.35979755470338	1.91989701174365e-71	3.51839902723854e-70	up
GPRIN2	GPRIN2	-1.86296024720317	2.26675260044426e-71	4.14988344315803e-70	down
RSPO4	RSPO4	-1.4762526181693	2.28965727335824e-71	4.18762042457742e-70	down
PFKP	PFKP	1.7881958587109	2.32650608786108e-71	4.25075927313097e-70	up
PILRA	PILRA	-1.601555855523	3.0596011051496e-71	5.58461256665219e-70	down
IL5RA	IL5RA	-0.796495998299581	3.18947524983375e-71	5.81585851194735e-70	no diff
GIMAP4	GIMAP4	-1.7554962235104	3.70171882819724e-71	6.74318092821454e-70	down
SELENBP1	SELENBP1	-2.645202829839	4.12158239390266e-71	7.5005410277884e-70	down
TIMP3	TIMP3	-1.66208017372333	4.18738396225728e-71	7.61270570889579e-70	down
TARS2	TARS2	0.919968179620571	4.3943941221874e-71	7.98111083563479e-70	no diff
HPRT1	HPRT1	1.27069971147766	4.71974914539396e-71	8.56350909985035e-70	up
PYGO2	PYGO2	0.903415648301335	4.72902774406096e-71	8.57183193568827e-70	no diff
FLRT3	FLRT3	-2.26434249159222	4.79697861859287e-71	8.6863821942825e-70	down
SLC31A2	SLC31A2	-0.847289874282009	5.00706357647317e-71	9.05782758472685e-70	no diff
UNG	UNG	1.14552103089708	5.15994233659711e-71	9.32515394974935e-70	up
HNRNPL	HNRNPL	0.605952681554845	5.20249078417936e-71	9.3927578179586e-70	no diff
KIAA0040	KIAA0040	-1.30495024869017	5.665335218709e-71	1.02182961284336e-69	down
MCTS1	MCTS1	0.89032315320364	6.14106011998593e-71	1.10654151333593e-69	no diff
AUNIP	AUNIP	1.10754969187628	7.20367943976594e-71	1.2967332713691e-69	up
SGMS2	SGMS2	-1.58888029497884	8.09011191740915e-71	1.45486648467503e-69	down
NARF	NARF	1.00331807576354	8.36821127503753e-71	1.50339811412203e-69	up
SFTPD	SFTPD	-4.40842963896454	8.85254468441846e-71	1.58884915450894e-69	down
PCOLCE2	PCOLCE2	-1.86703948958489	9.09298029786427e-71	1.63040081474267e-69	down
ENO1	ENO1	1.26760673943502	9.59641689050155e-71	1.71898169614072e-69	up
DISP1	DISP1	-1.07701398590788	9.66175718551909e-71	1.72899084756728e-69	down
ALDH2	ALDH2	-1.66017547948666	1.07602624548517e-70	1.92368645119956e-69	down
MFSD2A	MFSD2A	-1.93314230374089	1.22176013475354e-70	2.18208987508133e-69	down
NDC1	NDC1	1.07009064089569	1.30416335238114e-70	2.32533948372696e-69	up
FXYD6	FXYD6	-1.60461675365169	1.30451150501896e-70	2.32533948372696e-69	down
PSMD14	PSMD14	0.956425780005686	1.52032996993976e-70	2.70740242502625e-69	no diff
IL33	IL33	-2.34562712178615	1.82139499579833e-70	3.24038052270996e-69	down
PRPF19	PRPF19	0.903386850073817	1.97353191793495e-70	3.50762662184722e-69	no diff
EPB41L5	EPB41L5	-1.10924502439086	2.25585936882459e-70	4.00552055663694e-69	down
BTK	BTK	-1.38235295690106	2.66456927885804e-70	4.72663546543837e-69	down
TRAF4	TRAF4	1.17825002656327	2.76710387023774e-70	4.90375895374528e-69	up
LDLR	LDLR	-1.69987246789049	2.89017136267038e-70	5.11689156660372e-69	down
PDCD2L	PDCD2L	1.21017495657606	3.09790432441199e-70	5.47936204369133e-69	up
HK3	HK3	-1.80881854880894	3.38149357629657e-70	5.97517109598787e-69	down
ANO2	ANO2	-0.406071932919654	3.50502639515236e-70	6.18747219959698e-69	no diff
MTHFD2	MTHFD2	1.57930068691965	3.96579100533444e-70	6.99410882803721e-69	up
HEATR1	HEATR1	0.974624981059919	4.49530907438379e-70	7.92032710685307e-69	no diff
AGTPBP1	AGTPBP1	-0.928347876554677	5.04956405591242e-70	8.88830297356221e-69	no diff
MZT2A	MZT2A	1.15077303858472	5.08909467151474e-70	8.94926359415264e-69	up
METAP1	METAP1	0.933433745319457	5.55867099745806e-70	9.76562286486117e-69	no diff
ALDOA	ALDOA	1.28864814027501	6.56379443783808e-70	1.15203735037214e-68	up
MUSK	MUSK	-0.322458944652957	6.66525297112589e-70	1.168722044486e-68	no diff
DSCC1	DSCC1	1.31746613003726	7.09367800521767e-70	1.24265187759666e-68	up
NR4A3	NR4A3	-1.86651600257447	8.01135180484192e-70	1.40206330293359e-68	down
KDM5B	KDM5B	1.03554612887763	8.6908056835426e-70	1.51951876214361e-68	up
SPRYD7	SPRYD7	-0.864481312818049	9.4562246199082e-70	1.65176558346408e-68	no diff
ARHGEF3	ARHGEF3	-0.909490487534369	1.13210249876343e-69	1.97561076933206e-68	no diff
MRPL30	MRPL30	0.819863461480201	1.14573566522756e-69	1.99749392551266e-68	no diff
PKM	PKM	1.16871548193494	1.17011038079885e-69	2.03804449643239e-68	up
GIPC2	GIPC2	-1.12894707702396	1.49638316348038e-69	2.60384921713809e-68	down
GAS6	GAS6	-1.78723128397235	1.59035056536553e-69	2.76472837105553e-68	down
PPME1	PPME1	0.924407029911514	1.65628214754809e-69	2.87660942184897e-68	no diff
DPH2	DPH2	0.949403620199297	1.88299620634936e-69	3.26725770999137e-68	no diff
SFRP5	SFRP5	-1.59157173305452	2.15585997226763e-69	3.73716485325444e-68	down
NOL11	NOL11	0.863337764255883	2.43512717734819e-69	4.21727096277998e-68	no diff
BRI3BP	BRI3BP	1.09238811441173	2.80422072858203e-69	4.8518860730987e-68	up
MARVELD3	MARVELD3	1.02169833430835	2.86558441440285e-69	4.95336734489635e-68	up
CSRP1	CSRP1	-1.02722276470121	3.5917491011757e-69	6.20272663776761e-68	down
CHI3L2	CHI3L2	-2.21123403277421	3.65776548390812e-69	6.31076800344526e-68	down
SPDL1	SPDL1	0.901193144582268	3.79338260877733e-69	6.53857487216704e-68	no diff
C11orf80	C11orf80	1.05750843319012	3.86845486673168e-69	6.66169075118327e-68	up
RNPS1	RNPS1	0.718334748842743	3.99393403062306e-69	6.87129648526497e-68	no diff
FAM111B	FAM111B	1.54865657351755	4.19862990242751e-69	7.21666669306237e-68	up
PGAM5	PGAM5	1.11065747295145	4.49061040037811e-69	7.71127280313048e-68	up
MME	MME	-2.04171052453736	5.01991120682598e-69	8.61209367698755e-68	down
HNRNPC	HNRNPC	0.681090354385512	5.24827834084369e-69	8.99543091609334e-68	no diff
XPO1	XPO1	0.917212956111791	5.28343747494331e-69	9.0472058204957e-68	no diff
FANCA	FANCA	1.01227672944422	5.43552102030008e-69	9.29891428482236e-68	up
C11orf96	C11orf96	-2.06893474139212	5.78413546517775e-69	9.88605604155872e-68	down
ZBTB4	ZBTB4	-1.01120298054499	6.09673573504991e-69	1.04106036088876e-67	down
SLCO2A1	SLCO2A1	-2.18099825928542	7.3585622800542e-69	1.25535286105388e-67	down
ADCY9	ADCY9	-1.17999440624698	7.37158619800435e-69	1.25640159910203e-67	down
HRCT1	HRCT1	-1.36455874407945	7.53272195689857e-69	1.28266880591327e-67	down
ZBTB47	ZBTB47	-0.966649468584956	7.56955950715137e-69	1.28774135712442e-67	no diff
LIFR	LIFR	-1.78475677278409	8.26368481751242e-69	1.40451893303041e-67	down
MARCKSL1	MARCKSL1	1.72542163959258	9.51097007764599e-69	1.6150086829802e-67	up
BRIP1	BRIP1	0.976510400100957	1.06255159181003e-68	1.80258868467604e-67	no diff
MRPL37	MRPL37	0.875098722434185	1.09715645930473e-68	1.85956824378077e-67	no diff
ADM2	ADM2	1.56899621801539	1.14292871949217e-68	1.93535223668595e-67	up
YDJC	YDJC	1.3867122386027	1.18530014659896e-68	2.00524249801015e-67	up
CKAP4	CKAP4	1.24689970001274	1.31644620912416e-68	2.22504983227636e-67	up
CADM1	CADM1	-2.01463031148083	1.41081152293788e-68	2.38234171308669e-67	down
TMEM236	TMEM236	-0.504603036716366	1.4831309100149e-68	2.50215003295311e-67	no diff
UQCC2	UQCC2	1.17242945485784	1.53230892743152e-68	2.58273214143001e-67	up
CPOX	CPOX	1.01564839149967	1.56323791597934e-68	2.63243501961829e-67	up
CBX8	CBX8	0.908272148490159	1.88926817508166e-68	3.17852843710101e-67	no diff
FKBP4	FKBP4	1.43008436536997	2.06247245733084e-68	3.46673728315472e-67	up
MYH10	MYH10	-1.58093474449712	2.13854112023338e-68	3.59129455953897e-67	down
EXOSC5	EXOSC5	1.29808552686367	2.1568313819149e-68	3.61868376299056e-67	up
CCDC34	CCDC34	1.25667411452088	2.3349459857694e-68	3.91392643174244e-67	up
CCT6A	CCT6A	1.23632326882609	3.1283913981472e-68	5.23912366961938e-67	up
COL6A5	COL6A5	-0.873730568279095	3.30466223632665e-68	5.52925675090882e-67	no diff
CENPE	CENPE	1.0979980671274	3.40612246853938e-68	5.69380271021802e-67	up
TMEM182	TMEM182	0.784250076112146	3.71387753812238e-68	6.20258286097203e-67	no diff
HOXA5	HOXA5	-1.30179662783351	3.8672748299963e-68	6.45287474144863e-67	down
PPM1G	PPM1G	0.892713752396467	4.04992640014882e-68	6.75147858185394e-67	no diff
DUSP1	DUSP1	-2.25527771044866	4.86932192210918e-68	8.11006206370619e-67	down
SMAD9	SMAD9	-1.22834268945949	4.9702474105392e-68	8.27061843697283e-67	down
DRAM1	DRAM1	-1.86782706668129	8.29888218364652e-68	1.3796986021602e-66	down
P4HB	P4HB	1.07206716574731	8.57895505494631e-68	1.42496443462658e-66	up
FANCG	FANCG	1.20300327209282	8.67616757635515e-68	1.439802523048e-66	up
PARPBP	PARPBP	1.11354491413471	9.42072457976581e-68	1.56194245732215e-66	up
DOLPP1	DOLPP1	0.919478961181537	9.53244142275174e-68	1.57903206922119e-66	no diff
BTNL8	BTNL8	-0.537188972467105	1.2257278318839e-67	2.0285573565535e-66	no diff
RFC5	RFC5	1.07311688417704	1.25917704043123e-67	2.0820292946352e-66	up
COBL	COBL	-1.31105883936564	1.50222890040073e-67	2.48166584441426e-66	down
STIP1	STIP1	0.972298167175687	1.72104392426337e-67	2.84057755557508e-66	no diff
KCTD12	KCTD12	-1.64029637214024	1.78315984552919e-67	2.94044346007797e-66	down
BUB3	BUB3	0.778230208558145	1.81523810745231e-67	2.9906416105736e-66	no diff
FIG4	FIG4	-0.825457121813485	1.91334571510468e-67	3.14943599645744e-66	no diff
CLNS1A	CLNS1A	0.907496165172751	1.93796590381033e-67	3.18709046161283e-66	no diff
ALDH3B1	ALDH3B1	-1.96761925050778	2.22172703901112e-67	3.65046535339678e-66	down
F2RL3	F2RL3	-1.24086078961705	2.54811284797435e-67	4.18298021970703e-66	down
RHOV	RHOV	2.7414784602682	2.59794013363429e-67	4.26094831073896e-66	up
SLC5A4	SLC5A4	-0.553835855988799	2.70753823631961e-67	4.43672027944355e-66	no diff
PREB	PREB	0.837611984655118	2.79077955205564e-67	4.56902627200794e-66	no diff
SRGAP2C	SRGAP2C	-0.516597771578488	2.84451014193119e-67	4.65282406474707e-66	no diff
PERP	PERP	1.85742121228663	2.85803888268346e-67	4.67077177330139e-66	up
SPI1	SPI1	-1.86902382960302	3.18901696629111e-67	5.20701778294056e-66	down
CCDC173	CCDC173	-0.977164898912498	3.30643458959927e-67	5.39391664165789e-66	no diff
PTGFRN	PTGFRN	1.5230746600913	3.394334657681e-67	5.53237185820603e-66	up
AOX1	AOX1	-1.41662071280995	3.58934227673383e-67	5.84499757024989e-66	down
MS4A14	MS4A14	-0.798895920900947	3.68314071870523e-67	5.99240107492995e-66	no diff
TRAF7	TRAF7	0.941592102088036	3.70144454384183e-67	6.01682324381976e-66	no diff
OR1L8	OR1L8	-0.171363286369924	3.77321998859283e-67	6.12804465880707e-66	no diff
PITX1	PITX1	2.6019796272953	4.19400960952185e-67	6.80539516656961e-66	up
E2F2	E2F2	1.06917936621226	4.47846666523645e-67	7.26052035852132e-66	up
NELFCD	NELFCD	0.943448800756282	6.86026996637459e-67	1.11120560776268e-65	no diff
JUND	JUND	-1.41403349839359	7.34310941549989e-67	1.18836095775552e-65	down
TPK1	TPK1	-0.551616518757779	7.39394040626277e-67	1.19552818728165e-65	no diff
SLC52A2	SLC52A2	1.26742051955285	7.87575833440114e-67	1.27230752014008e-65	up
RTN1	RTN1	-1.10833336968255	8.47962440017069e-67	1.36865033052578e-65	down
MOCS1	MOCS1	-1.13124631927504	9.99365547032178e-67	1.61159822681597e-65	down
PCDHA12	PCDHA12	-0.516251392975778	1.00514115690819e-66	1.61948272291619e-65	no diff
KCNJ5	KCNJ5	-1.32545556116012	1.07021005159416e-66	1.72280245398034e-65	down
MTURN	MTURN	-1.38650129366778	1.07281467960456e-66	1.72547508900131e-65	down
INCENP	INCENP	1.19877735798139	1.12508693530399e-66	1.80795632321364e-65	up
MMP19	MMP19	-1.72249988964839	1.3001782061371e-66	2.0874829529289e-65	down
CENPW	CENPW	1.7486065135697	1.34639200362217e-66	2.15978299369453e-65	up
C7	C7	-2.92221820897593	1.75766141571889e-66	2.81703787075437e-65	down
AARD	AARD	-1.23345289678925	1.80537534177568e-66	2.89097395877155e-65	down
SH2D1B	SH2D1B	-0.583490054182432	1.81093708921267e-66	2.89734076681301e-65	no diff
SLC50A1	SLC50A1	1.34218529624941	1.97500907034305e-66	3.1570770537391e-65	up
PHKA1	PHKA1	1.03625428676503	2.0728288974781e-66	3.31054692183762e-65	up
AIMP2	AIMP2	1.02098784159076	2.20832378479835e-66	3.52386758707866e-65	up
SH3GL2	SH3GL2	-0.899746057689688	2.22118469964161e-66	3.54129717688934e-65	no diff
ADAMTS1	ADAMTS1	-1.87996158829881	2.33731417186607e-66	3.72319679460898e-65	down
E2F3	E2F3	1.08734662729962	2.59208400488322e-66	4.12543265271962e-65	up
NEBL	NEBL	-1.49909259154922	3.89146193298327e-66	6.18806797019472e-65	down
PPIL1	PPIL1	1.12223355834171	3.98777578259463e-66	6.33570881076405e-65	up
MMP12	MMP12	3.20410046473596	4.03583946503726e-66	6.40650068337931e-65	up
GTF3C2	GTF3C2	0.709658717588356	4.58793496890995e-66	7.27657637299946e-65	no diff
NSUN2	NSUN2	1.09360432939058	5.14935268067199e-66	8.1599152496581e-65	up
RUVBL1	RUVBL1	1.03954427795709	5.69767965511547e-66	9.02099696521791e-65	up
PDK1	PDK1	1.10998831357751	5.73861328900622e-66	9.07793968860888e-65	up
LTA4H	LTA4H	-1.1179811586542	8.38350219765292e-66	1.32504298143007e-64	down
ARHGEF10	ARHGEF10	-1.04082706637122	9.33749720265994e-66	1.47454979593604e-64	down
COL4A4	COL4A4	-1.4917261702937	9.66256202860569e-66	1.52456537845125e-64	down
PARP1	PARP1	1.05153316580937	9.93919904101569e-66	1.56686027332526e-64	up
GSS	GSS	0.961077764248854	1.00496694167944e-65	1.5829095682263e-64	no diff
GJC2	GJC2	-0.813712828263699	1.07286782438346e-65	1.68840379149959e-64	no diff
SOX4	SOX4	1.55475791359036	1.09466944064719e-65	1.7212310972517e-64	up
MCM8	MCM8	1.07426367902823	1.12981464104555e-65	1.7749650306572e-64	up
RPL39L	RPL39L	2.2312670848287	1.31015423628475e-65	2.05651443738477e-64	up
DDX39A	DDX39A	1.16065169052736	1.4085249964743e-65	2.20902662751776e-64	up
SBSPON	SBSPON	-1.43020521673057	1.61530774697172e-65	2.53115676200003e-64	down
DARS2	DARS2	1.13282434091213	1.8195629222969e-65	2.84877756240674e-64	up
MYO1C	MYO1C	-1.0037476742869	1.92077141343073e-65	3.00465877523912e-64	down
PCDHGA12	PCDHGA12	-0.599267275943172	2.34738362282689e-65	3.66886622520703e-64	no diff
PDCD6	PDCD6	1.04134497797011	2.36681672277257e-65	3.69607763604937e-64	up
MRPL36	MRPL36	1.19506488773881	2.48152673228065e-65	3.8719022139624e-64	up
CCDC137	CCDC137	1.10445429706678	3.96044300652354e-65	6.17416844472624e-64	up
LONRF3	LONRF3	-0.978777398449395	3.99317132057397e-65	6.21988347810802e-64	no diff
GJA5	GJA5	-1.77103701769902	4.03002824772111e-65	6.27194600631281e-64	down
C8orf34	C8orf34	-0.52252808904847	4.30681705446444e-65	6.69700888528679e-64	no diff
SERPING1	SERPING1	-1.74532130381986	5.27063862888897e-65	8.18876176772368e-64	down
FIBIN	FIBIN	-1.8865964929306	5.68149908226465e-65	8.81959810807624e-64	down
RGN	RGN	-1.25366802465731	5.91563306326452e-65	9.17525735983922e-64	down
KNSTRN	KNSTRN	1.14405587099529	6.55643431305105e-65	1.01605268306833e-63	up
HM13	HM13	0.812415436587191	6.88105695109258e-65	1.06545586062214e-63	no diff
AHCY	AHCY	1.24052912435026	7.17668011014999e-65	1.11028892711728e-63	up
POLR2D	POLR2D	0.763248705317359	7.61069952347032e-65	1.17643901009582e-63	no diff
DAAM2	DAAM2	-1.44058298425297	8.0456609379787e-65	1.24262274723423e-63	down
SIX4	SIX4	1.2293231696396	8.09534768723997e-65	1.24924068913481e-63	up
COASY	COASY	0.866962990379741	8.53749931299958e-65	1.31635991517144e-63	no diff
PRIM2	PRIM2	0.899779217720389	9.12923207068781e-65	1.40640977372291e-63	no diff
CSE1L	CSE1L	1.04806304898586	9.32073930158869e-65	1.43470284565566e-63	up
ARAP3	ARAP3	-1.06534161401228	1.0219953417398e-64	1.57179098391649e-63	down
RAPGEF2	RAPGEF2	-0.90409814571955	1.27445667335112e-64	1.95841866095865e-63	no diff
ABCA6	ABCA6	-0.684748185375297	1.29279306740885e-64	1.9849262298006e-63	no diff
LILRA6	LILRA6	-0.921472607265448	1.32320860261773e-64	2.02991976309224e-63	no diff
GPR182	GPR182	-0.273293263431566	1.54796163111083e-64	2.37271870486795e-63	no diff
PUS1	PUS1	0.980855957235492	1.9688147527685e-64	3.01527362513272e-63	no diff
SFTPA1	SFTPA1	-5.863898025552	2.01703520786182e-64	3.08653687460999e-63	down
NUDT1	NUDT1	1.18912450046364	2.02961623077259e-64	3.10318980355196e-63	up
STAMBP	STAMBP	0.637916041963821	2.18344192988667e-64	3.33559092817386e-63	no diff
SLC9A3R2	SLC9A3R2	-1.51590312008172	2.32309377716643e-64	3.54596878885613e-63	down
MRPL19	MRPL19	0.762415587331369	2.60453858700663e-64	3.97224745602655e-63	no diff
ARRB2	ARRB2	-0.986569065905342	2.73671232176152e-64	4.17034785912467e-63	no diff
CENPO	CENPO	0.881063586345803	3.19448469466239e-64	4.86386915468138e-63	no diff
TAPT1	TAPT1	-0.922644417759503	3.22553892285013e-64	4.90706258612778e-63	no diff
TOM1L2	TOM1L2	-1.09714966187665	3.39471878861963e-64	5.16014201221874e-63	down
LAMC3	LAMC3	-1.42664135432873	3.67687847066154e-64	5.58439289588172e-63	down
BMP2	BMP2	-1.96578850114254	3.7458623613903e-64	5.68443946885068e-63	down
CXCL16	CXCL16	-1.38789083597473	3.84017182406933e-64	5.82272028195608e-63	down
DDO	DDO	-1.07252406588207	4.26825678162283e-64	6.46644441600586e-63	down
AK4	AK4	1.63063007265583	4.33096918225922e-64	6.5560180554315e-63	up
TICRR	TICRR	1.02012934939	4.55046383083381e-64	6.88257654413613e-63	up
ISG20L2	ISG20L2	0.754425467039386	4.69093716497395e-64	7.08917394054913e-63	no diff
HMBS	HMBS	1.02147082603781	5.46334429070099e-64	8.2496498789585e-63	up
CEP85	CEP85	0.988591249134124	5.63832752482059e-64	8.50684411279909e-63	no diff
FAT4	FAT4	-1.00642561085063	5.83556171246086e-64	8.7971574297337e-63	down
NTNG1	NTNG1	-0.710172907233483	6.43709740957972e-64	9.69597747489127e-63	no diff
FAM98A	FAM98A	0.659981740179973	6.9881930936798e-64	1.05174032960975e-62	no diff
SLC6A8	SLC6A8	2.26779590559058	7.12941322023787e-64	1.07211118474869e-62	up
SIGLEC5	SIGLEC5	-0.452831121112822	7.16212290203166e-64	1.07614430545247e-62	no diff
PLA2G5	PLA2G5	-0.756346486047711	7.32913391777138e-64	1.10033365498439e-62	no diff
MAOB	MAOB	-1.86763587887089	7.57799225965306e-64	1.13676105563318e-62	down
CYP1A2	CYP1A2	-0.542934093037338	7.94424506557459e-64	1.190724377302e-62	no diff
DEFA3	DEFA3	-0.500101891895672	8.67339856712305e-64	1.29894807557299e-62	no diff
CCDC86	CCDC86	1.08362493762653	9.1728383780167e-64	1.37262022935908e-62	up
FPR1	FPR1	-1.8603024236992	9.88214778287432e-64	1.47755091768328e-62	down
ARHGEF19	ARHGEF19	1.52276246670039	1.0366900412539e-63	1.54876236661897e-62	up
REPS2	REPS2	-0.939736290969008	1.04500451674698e-63	1.5599082945657e-62	no diff
DPP3	DPP3	0.929027369434849	1.12590238420326e-63	1.67929489483899e-62	no diff
ASAH1	ASAH1	-1.27371308037438	1.16699306743807e-63	1.73916234381411e-62	down
STOM	STOM	-1.35978607784788	1.16831717257285e-63	1.73971663081324e-62	down
MNDA	MNDA	-1.81557556557484	1.2772717858076e-63	1.90040983701063e-62	down
COL10A1	COL10A1	2.57274191661032	1.41251275918776e-63	2.09992031107564e-62	up
KMO	KMO	-0.765381207929334	1.59224392760317e-63	2.36519421148272e-62	no diff
TMED3	TMED3	0.955038983366789	1.84797644426723e-63	2.74284139831085e-62	no diff
SHANK3	SHANK3	-1.09657255353749	1.96541002436988e-63	2.91477325935569e-62	down
PLEKHO2	PLEKHO2	-1.20151461981894	2.21971055182277e-63	3.28924018591677e-62	down
TCF3	TCF3	1.10480946033784	2.26313161980434e-63	3.35086530189993e-62	up
ABCB1	ABCB1	-0.829864673310158	2.27412302878443e-63	3.36441310598545e-62	no diff
THOC3	THOC3	1.0878276173792	2.48054000062209e-63	3.66682413846005e-62	up
NUP43	NUP43	0.747379376051019	2.66088020414142e-63	3.93022976635957e-62	no diff
RFX2	RFX2	-1.00710368805477	2.76767868024411e-63	4.08467343834734e-62	down
SMAD7	SMAD7	-1.16756991834114	2.9847519600815e-63	4.40148531579089e-62	down
CHTF18	CHTF18	1.28900748118366	3.20837235064885e-63	4.72743316279881e-62	up
SNX2	SNX2	-0.747652713602325	3.27110530603776e-63	4.81598429062174e-62	no diff
CENPK	CENPK	1.05958371011728	3.28211798311768e-63	4.82830738080058e-62	up
CYS1	CYS1	-1.50394116429122	3.43871607136442e-63	5.05460831374894e-62	down
TMOD1	TMOD1	-1.2314200849514	4.58292319475431e-63	6.73107634174887e-62	down
POLQ	POLQ	0.977793767937596	4.92805290507758e-63	7.23216503041545e-62	no diff
LRRFIP1	LRRFIP1	-0.909355602259936	4.97076735188709e-63	7.28899601013876e-62	no diff
PDIA6	PDIA6	1.11324635094066	5.07229877122359e-63	7.43191426215126e-62	up
PMM2	PMM2	0.699117813175155	5.25679304507676e-63	7.69606295886198e-62	no diff
PARD6B	PARD6B	-1.09541657097583	5.31098627632454e-63	7.76917776258812e-62	down
RFC2	RFC2	1.00578436981257	5.95329630852085e-63	8.70181414823876e-62	up
CDKL1	CDKL1	-0.462368883389757	5.98455569611634e-63	8.74051295953171e-62	no diff
MYO7B	MYO7B	-0.664679011984876	6.05731937961889e-63	8.8397190403368e-62	no diff
ORC5	ORC5	0.873556960030261	6.06877227502742e-63	8.84936458396057e-62	no diff
BAIAP2L1	BAIAP2L1	1.1201345408212	6.33592590754132e-63	9.23155520388257e-62	up
HPS5	HPS5	-0.800735281249974	6.53350322753459e-63	9.51184362313025e-62	no diff
LMNB2	LMNB2	1.37182543698436	6.95238688936082e-63	1.01136194948656e-61	up
GLRX3	GLRX3	1.00389015817066	6.95792754019101e-63	1.01136272145449e-61	up
SLCO2B1	SLCO2B1	-1.81491708236478	7.19546479795979e-63	1.0445460920813e-61	down
PRDM5	PRDM5	-0.559501502020063	7.19765491724788e-63	1.0445460920813e-61	no diff
NCAPD2	NCAPD2	1.33934729950683	7.84631382412952e-63	1.13777777683072e-61	up
RCAN1	RCAN1	-1.29332543555256	8.09885427993949e-63	1.17346682433604e-61	down
SNAP47	SNAP47	0.629958674006065	8.3723555143636e-63	1.2121339746667e-61	no diff
PYGM	PYGM	-0.419150451100927	8.65517864994369e-63	1.25208843319969e-61	no diff
PRMT3	PRMT3	0.840341256624559	9.23785130761429e-63	1.33532263640364e-61	no diff
ATP10A	ATP10A	-1.31720696967467	9.84611754606948e-63	1.42212184730621e-61	down
LY86	LY86	-1.69333121670986	1.12070910128613e-62	1.6174151650552e-61	down
SPRY4	SPRY4	-1.4599907552772	1.16615277755989e-62	1.6816714600471e-61	down
NOP56	NOP56	1.04325501043001	1.33899606358466e-62	1.92940040045389e-61	up
GCSAML	GCSAML	-0.439539917507621	1.44391197693287e-62	2.07893740981407e-61	no diff
PTRH2	PTRH2	0.810199706224488	1.66626658718206e-62	2.39719344995302e-61	no diff
ITGA10	ITGA10	-0.795947036537225	1.67854829465993e-62	2.41296269801193e-61	no diff
INTS7	INTS7	0.829988426872725	1.70135624564341e-62	2.44382704120682e-61	no diff
KCNA10	KCNA10	-0.105020207417198	1.76211851884866e-62	2.52911763219826e-61	no diff
GFRA2	GFRA2	-0.51844985280662	1.78930559188192e-62	2.5661226428002e-61	no diff
CAD	CAD	1.16658564680288	1.83518467282988e-62	2.62985562017841e-61	up
C5orf34	C5orf34	0.949329974633132	2.01686346733394e-62	2.88793984417386e-61	no diff
SEMA4B	SEMA4B	1.71945689555843	2.07299752242306e-62	2.9659935577284e-61	up
ESCO2	ESCO2	0.792346164535007	2.30414155084939e-62	3.29412912954375e-61	no diff
CXCL2	CXCL2	-2.6963192010109	2.45906455155849e-62	3.51286696024435e-61	down
NXF3	NXF3	-0.892472712939385	2.6141990789272e-62	3.73156495086553e-61	no diff
PPARG	PPARG	-1.63494287532293	3.00678366896211e-62	4.28859831503565e-61	down
SNX1	SNX1	-0.676321983327925	3.08510799572711e-62	4.39688051403511e-61	no diff
NATD1	NATD1	-1.03972657123902	3.10195736887517e-62	4.4174484089414e-61	down
RNF144B	RNF144B	-1.40866130217255	3.1054378410616e-62	4.41896065374116e-61	down
RRAS	RRAS	-1.48471559384491	3.15086490736562e-62	4.48011305233285e-61	down
SLC39A11	SLC39A11	1.06655770970169	3.38250321657696e-62	4.80573221384741e-61	up
PABPC1	PABPC1	1.11502954818018	3.89569369310572e-62	5.53055318311846e-61	up
SNRPA	SNRPA	0.839508986523156	3.98490625744548e-62	5.6528122849213e-61	no diff
FGF2	FGF2	-0.985602556058538	4.0174206197e-62	5.69451451842813e-61	no diff
RAP1A	RAP1A	-0.787359185897405	4.07027591114579e-62	5.76496210639881e-61	no diff
GNAI2	GNAI2	-0.91213843700208	4.43779888209018e-62	6.28063697712391e-61	no diff
DUS1L	DUS1L	1.08677194590695	4.78169259973171e-62	6.76209794811905e-61	up
PAQR5	PAQR5	-1.25943670749757	5.02038112120019e-62	7.09415185347631e-61	down
ID4	ID4	-1.95464188442576	5.06170927130779e-62	7.14702396414718e-61	down
CITED2	CITED2	-1.68753304598538	5.4215801735856e-62	7.64924257541178e-61	down
IL7R	IL7R	-2.03753866715683	5.72118658203164e-62	8.06572531175155e-61	down
C1QTNF6	C1QTNF6	1.41395503520874	5.81505275220167e-62	8.1917369957962e-61	up
CENPN	CENPN	1.11795089136613	5.86600309483223e-62	8.25714503433588e-61	up
PARD3B	PARD3B	-0.955418939751667	6.14870371698707e-62	8.64841921578681e-61	no diff
GPRC5A	GPRC5A	-2.38486792590968	6.6967736681304e-62	9.41205782233928e-61	down
TWF1	TWF1	1.04640309790473	7.06746814436502e-62	9.92541971296643e-61	up
ASNS	ASNS	1.49681018304377	7.35613551319992e-62	1.03180591467154e-60	up
NRGN	NRGN	-2.41720274718954	7.35834440817151e-62	1.03180591467154e-60	down
PRKG1	PRKG1	-1.01725699571551	8.37559508254184e-62	1.17354676191044e-60	down
BCL2L12	BCL2L12	1.05373873100604	8.43458323442686e-62	1.18090628564148e-60	up
RNASE4	RNASE4	-0.671863175864648	8.66130175214119e-62	1.21172009428309e-60	no diff
SIGLEC6	SIGLEC6	-0.710864191288927	8.7940636077982e-62	1.22935222783535e-60	no diff
NKAPL	NKAPL	-0.469865111146873	9.00696420882576e-62	1.25815170534752e-60	no diff
XPOT	XPOT	1.12911684374399	9.05841852727745e-62	1.2643725356141e-60	up
RPS6KA2	RPS6KA2	-1.48119628451456	9.4123822627759e-62	1.31277584979526e-60	down
N4BP2L1	N4BP2L1	-1.01223276758555	9.87450047403278e-62	1.37617847567546e-60	down
B3GNT3	B3GNT3	2.37661929872637	1.005218030743e-61	1.39987337192876e-60	up
TMEM184A	TMEM184A	1.57181119943069	1.12109998779832e-61	1.56006229071311e-60	up
ARHGEF39	ARHGEF39	0.928665656305216	1.18963021904521e-61	1.65416542862824e-60	no diff
CAPN9	CAPN9	-1.6919235188698	1.56095114724245e-61	2.16883181834729e-60	down
FAM83A	FAM83A	3.06285736462923	1.60459971317796e-61	2.22778429783241e-60	up
GOLM1	GOLM1	1.59592190034336	1.63873793741529e-61	2.27345336784471e-60	up
NR3C2	NR3C2	-1.24242266090055	2.1085646752318e-61	2.92303377702278e-60	down
TIMM17A	TIMM17A	0.74468007087653	2.45056564648306e-61	3.39456292091675e-60	no diff
TMEM255B	TMEM255B	-0.707793970521047	2.45764660193952e-61	3.40179250485128e-60	no diff
SF3B6	SF3B6	0.859279822807702	2.70620853777196e-61	3.74300803888202e-60	no diff
PSMB4	PSMB4	0.968309409365533	2.92365239723622e-61	4.04069992056755e-60	no diff
ZFP36	ZFP36	-1.98189584475522	3.21146082467607e-61	4.43511721297479e-60	down
SKP2	SKP2	1.43973641838141	3.8932162871034e-61	5.37257966628899e-60	up
AP1S1	AP1S1	1.13775936817081	3.98714304837715e-61	5.49804457636973e-60	up
ATAD3A	ATAD3A	1.1016907999348	4.21358413814287e-61	5.80591220120726e-60	up
DNAAF5	DNAAF5	0.846538339176012	4.40510926938884e-61	6.06524125553908e-60	no diff
CLEC1B	CLEC1B	-0.223800205668872	4.46823605913434e-61	6.14752568045508e-60	no diff
DSN1	DSN1	1.03895412148774	5.83874560691357e-61	8.0270670416793e-60	up
TSKU	TSKU	1.67712934300419	6.12364964385359e-61	8.41242125134203e-60	up
TRIM59	TRIM59	0.927677754643455	6.40417256366887e-61	8.7911823374e-60	no diff
PDZD11	PDZD11	0.92665514351398	6.70054085618678e-61	9.19110975851266e-60	no diff
PROS1	PROS1	-1.61827067458182	7.0199372897019e-61	9.62200106677744e-60	down
MANF	MANF	1.04987562866537	7.0255076450534e-61	9.62241755493033e-60	up
KCNJ8	KCNJ8	-1.44022000163114	7.10089217045527e-61	9.71838208587178e-60	down
PRKCQ	PRKCQ	-1.15241097888933	7.2377125970812e-61	9.89822207045438e-60	down
RAB11FIP1	RAB11FIP1	-1.65852247511677	7.51282625210268e-61	1.0266779988943e-59	down
SCEL	SCEL	-2.35055306677217	7.58815167675057e-61	1.03619670617272e-59	down
S100A4	S100A4	-1.97387592348574	7.89928210014668e-61	1.07787739545765e-59	down
PKIG	PKIG	-1.370566951142	8.30335293891894e-61	1.13216836975364e-59	down
NES	NES	-1.71672351204082	8.91252118631277e-61	1.21432270391589e-59	down
CYB5A	CYB5A	-1.5863739583058	9.09050019723868e-61	1.23764924816504e-59	down
CDH3	CDH3	2.49860453438685	1.05887664322615e-60	1.4405610683831e-59	up
FAM83H	FAM83H	1.36073277113784	1.12943627971539e-60	1.53541147817558e-59	up
SDCBP	SDCBP	-0.956416341331328	1.16677739563024e-60	1.58499552383346e-59	no diff
PGC	PGC	-4.72437907322755	1.1773334136285e-60	1.59814701340315e-59	down
NPNT	NPNT	-2.08022266400263	1.18781935064451e-60	1.61118391652753e-59	down
TNFRSF21	TNFRSF21	1.62552206750459	1.23662531317083e-60	1.67614103093058e-59	up
TCF19	TCF19	1.20182117010727	1.2649003707166e-60	1.71319456437087e-59	up
HLX	HLX	-0.86892747983493	1.35231430099298e-60	1.83023219210687e-59	no diff
GRID1	GRID1	-0.495362369478485	1.51215880690848e-60	2.04505207705587e-59	no diff
SACM1L	SACM1L	-0.682391385276366	1.57506689987529e-60	2.12855379642171e-59	no diff
STX1A	STX1A	1.38181216173293	1.73697257798111e-60	2.34561906668831e-59	up
PTGDS	PTGDS	-2.47535401523817	1.76592561281624e-60	2.38295619436969e-59	down
MAGI3	MAGI3	-1.19576236091165	1.76805359468638e-60	2.38406695413394e-59	down
NFS1	NFS1	0.704586983454639	2.06489424881237e-60	2.78227749410404e-59	no diff
HNRNPAB	HNRNPAB	0.813677954934747	2.06957643242389e-60	2.78653139254362e-59	no diff
LST1	LST1	-1.60816603004223	2.16759586842767e-60	2.91635818203549e-59	down
CD81	CD81	-0.967410962321932	2.21657358101319e-60	2.98006003669551e-59	no diff
STYK1	STYK1	1.27976277017953	2.38516385021786e-60	3.20436240495077e-59	up
PLEK2	PLEK2	1.99153031231887	2.45383422537976e-60	3.29419582159541e-59	up
CABLES1	CABLES1	-1.35291968301193	2.58355645500697e-60	3.46579735605231e-59	down
TSPAN4	TSPAN4	-1.35311397912921	2.61518864313847e-60	3.50565749807652e-59	down
FAM216B	FAM216B	-1.83160718647315	2.9578938529765e-60	3.96214652402739e-59	down
LPAR2	LPAR2	0.953335658547773	3.04900367181233e-60	4.08119751558117e-59	no diff
TTYH3	TTYH3	1.35333166974073	3.06580416843709e-60	4.10068140274627e-59	up
GPRIN1	GPRIN1	1.26879719541401	3.20436485140209e-60	4.28287858083157e-59	up
FUT2	FUT2	1.64973949637127	3.76904829797945e-60	5.03393870265954e-59	up
C1orf115	C1orf115	-1.50660093452956	4.27841494929825e-60	5.71007447323801e-59	down
DUS4L	DUS4L	0.709848408863166	4.31581617926472e-60	5.75578667236101e-59	no diff
MTMR10	MTMR10	-0.828451531486969	4.47010600784473e-60	5.9572069197178e-59	no diff
MEX3A	MEX3A	1.81714663614269	4.61102854064691e-60	6.1405322497201e-59	up
C1orf35	C1orf35	0.888756294190498	4.77928038957012e-60	6.35995863057799e-59	no diff
PRDX4	PRDX4	1.2539599144221	5.10490172256316e-60	6.78833037648847e-59	up
SAMHD1	SAMHD1	-1.43259955907443	5.90638331520564e-60	7.84840214924526e-59	down
TMEM132C	TMEM132C	-0.462249229543622	6.26522309113697e-60	8.31917813213398e-59	no diff
CHAF1A	CHAF1A	1.18171043573844	6.31257321888153e-60	8.37596407278028e-59	up
PALD1	PALD1	-1.21923423286971	6.54234318002257e-60	8.67453934994139e-59	down
PSMD11	PSMD11	0.97717716899889	6.66749598555248e-60	8.83406955417182e-59	no diff
FBXL19	FBXL19	1.11264943381493	7.5354428801647e-60	9.97681716402096e-59	up
AHNAK	AHNAK	-1.78725763078934	8.20584416880723e-60	1.08565516877825e-58	down
ATP13A4	ATP13A4	-2.11680709235632	8.48079483605511e-60	1.12121998878121e-58	down
GDF2	GDF2	-0.0473736170039816	8.59712690097592e-60	1.1357780593473e-58	no diff
CTDSPL	CTDSPL	-0.975827521419876	9.38476490261267e-60	1.23893814693379e-58	no diff
PDCD5	PDCD5	1.11484086540942	9.79598699860403e-60	1.29229226318768e-58	up
SFTPA2	SFTPA2	-5.61347549730862	1.07819177645791e-59	1.42133058785443e-58	down
ADCK5	ADCK5	1.17318123376843	1.09118602303495e-59	1.43742320309096e-58	up
PSMD4	PSMD4	0.887754173842135	1.13102712474514e-59	1.48883260779671e-58	no diff
POLR1C	POLR1C	0.882057469827154	1.15830183707809e-59	1.52363807525225e-58	no diff
SEC61A1	SEC61A1	0.77726791483202	1.20158137193409e-59	1.5794311688207e-58	no diff
NOB1	NOB1	0.84391500781117	1.21318029130029e-59	1.59353106415152e-58	no diff
CACYBP	CACYBP	0.988340739041599	1.23722440219387e-59	1.62394590894283e-58	no diff
TCTEX1D1	TCTEX1D1	-0.773959788756378	1.24287160154509e-59	1.63018715232092e-58	no diff
TBCE	TBCE	0.805705546552531	1.25557548272612e-59	1.64566855415272e-58	no diff
COL13A1	COL13A1	-0.900014543827327	1.27050467574334e-59	1.66404236060979e-58	no diff
GAB1	GAB1	-0.954098457564434	1.46144258617565e-59	1.91275196934206e-58	no diff
NONO	NONO	0.781228265091977	1.54204384071057e-59	2.01679907040964e-58	no diff
NIF3L1	NIF3L1	0.807730576722132	1.55397978658432e-59	2.03095598574263e-58	no diff
EFEMP1	EFEMP1	-2.04428354149238	1.5570175902028e-59	2.03347165050717e-58	down
PCDH9	PCDH9	-0.482280164151115	1.58816362609575e-59	2.07266697231397e-58	no diff
UBFD1	UBFD1	0.765093723421923	1.64500038216274e-59	2.14531063401109e-58	no diff
PLEKHH2	PLEKHH2	-1.25086657472265	1.66609396348528e-59	2.17126981503848e-58	down
CRIM1	CRIM1	-1.29218962205625	1.80148220071368e-59	2.34603572981038e-58	down
ARHGEF16	ARHGEF16	1.27694311222792	1.87385637602617e-59	2.43854913435713e-58	up
SLC25A13	SLC25A13	0.964788488936146	1.90429904598755e-59	2.4764019835757e-58	no diff
TRAK2	TRAK2	-0.8631260240621	1.93657248069495e-59	2.51658007075231e-58	no diff
PCYOX1	PCYOX1	-0.973810721625664	2.01277351813124e-59	2.61374448825699e-58	no diff
GAB2	GAB2	-1.31329265059101	2.10372117828394e-59	2.72990693525752e-58	down
SASS6	SASS6	0.838743040311308	2.19551828203235e-59	2.84700599936218e-58	no diff
SH3D19	SH3D19	-0.948415455110075	2.27286362857966e-59	2.94521215303396e-58	no diff
SORD	SORD	1.20388090955719	2.31772264600663e-59	3.00121264813517e-58	up
C6	C6	-1.17602288797219	2.45663943599939e-59	3.1788427149536e-58	down
AWAT2	AWAT2	-0.33663466154677	2.62703018923784e-59	3.39691922063443e-58	no diff
AKAP13	AKAP13	-1.16018776844569	2.92751171954517e-59	3.78278406137269e-58	down
TTLL12	TTLL12	1.31213061721012	3.05928659529303e-59	3.95026327792218e-58	up
SLC35B1	SLC35B1	0.709431862890452	3.37270253374486e-59	4.35188192048392e-58	no diff
SIK2	SIK2	-0.907396835961078	3.75732670089048e-59	4.84475061058363e-58	no diff
COPB2	COPB2	0.804803095980763	4.26680764741409e-59	5.4978027169184e-58	no diff
XPR1	XPR1	1.3746293223627	4.38721714365424e-59	5.64896719039512e-58	up
C12orf45	C12orf45	0.837169756731821	4.72712870787514e-59	6.08234990292864e-58	no diff
FAM189B	FAM189B	0.951041836127557	4.99271267985228e-59	6.4195533690064e-58	no diff
C1orf87	C1orf87	-0.942120798969227	5.05647589545003e-59	6.49696702431558e-58	no diff
CLCN2	CLCN2	1.12728185413418	5.48966990656813e-59	7.04861270997233e-58	up
SOD3	SOD3	-1.81744918711296	6.02171609258163e-59	7.72631844996903e-58	down
LSM12	LSM12	0.689135558044089	6.14432372398609e-59	7.8781009656807e-58	no diff
PLA1A	PLA1A	-1.55332820517755	6.22456456427205e-59	7.9753870374344e-58	down
WDR74	WDR74	0.717771310334539	6.26083783120674e-59	8.01624162676793e-58	no diff
DSG2	DSG2	1.60039840773184	6.27639967933778e-59	8.03053911352805e-58	up
LAMB2	LAMB2	-1.24400283695448	6.82535140404645e-59	8.72680164473987e-58	down
MRM1	MRM1	0.981607966104538	6.83309934814179e-59	8.73059847481809e-58	no diff
UBE2O	UBE2O	0.883416112884307	7.32034627346027e-59	9.3466140295173e-58	no diff
NLE1	NLE1	0.795138102504261	7.51103003695919e-59	9.58338196964255e-58	no diff
CFTR	CFTR	-1.51600915334934	8.69704730396405e-59	1.10888870405253e-57	down
B4GALT3	B4GALT3	0.855281701686749	9.3295126116891e-59	1.18869961595657e-57	no diff
RASSF2	RASSF2	-1.49463174051453	9.60786641560929e-59	1.22331238522367e-57	down
IMP4	IMP4	0.762185698811972	9.72321587710664e-59	1.23713702848618e-57	no diff
PROM2	PROM2	2.14337319368499	1.14261810616689e-58	1.45280274306021e-57	up
SRSF9	SRSF9	0.749671540535623	1.23867699368836e-58	1.57384334851739e-57	no diff
HGH1	HGH1	1.0352583667333	1.27787680581994e-58	1.62252169000251e-57	up
ST14	ST14	1.37365194620821	1.36733071973111e-58	1.73489580418105e-57	up
SEMA6A	SEMA6A	-1.24733045530446	1.44285713396766e-58	1.82945473245823e-57	down
CLSPN	CLSPN	1.06677903469888	1.54249333655899e-58	1.95443105078151e-57	up
GNPNAT1	GNPNAT1	1.09270277070808	1.58656460093212e-58	2.00887885125646e-57	up
UTP14A	UTP14A	0.691589428336022	1.62916331727909e-58	2.06138801731345e-57	no diff
PLEKHN1	PLEKHN1	1.31509618095829	1.72389542278157e-58	2.17974347886796e-57	up
MTBP	MTBP	0.670778212429104	1.85266392943284e-58	2.34094209230066e-57	no diff
LRRC59	LRRC59	0.840126189424634	1.92804002759608e-58	2.4345003002217e-57	no diff
CASP3	CASP3	0.808428799711406	2.03063676671384e-58	2.56227654451855e-57	no diff
SMTNL2	SMTNL2	-0.871644741161042	2.19272591667986e-58	2.76489270004539e-57	no diff
CNP	CNP	0.749679457063013	2.35902675361736e-58	2.97253640105813e-57	no diff
CBX4	CBX4	0.981628453834206	2.40370066112605e-58	3.02674119775562e-57	no diff
VIM	VIM	-1.61666850218434	2.45554870307346e-58	3.08989878470077e-57	down
PLCE1	PLCE1	-0.94916567605198	2.5197803520832e-58	3.16854141864502e-57	no diff
MTCH2	MTCH2	0.781047716538755	2.56073669552484e-58	3.21782807179741e-57	no diff
NR2C2AP	NR2C2AP	1.0205508862977	2.87440176218956e-58	3.60949791044437e-57	up
IARS2	IARS2	0.837449038534855	2.87963881816203e-58	3.6135907174889e-57	no diff
SRPX	SRPX	-1.75101707052878	2.88400216462644e-58	3.61658226148866e-57	down
PIGU	PIGU	0.847190897172499	2.89278505616511e-58	3.62510807689937e-57	no diff
RAD54B	RAD54B	0.545643489470379	3.06933133193583e-58	3.84371163576419e-57	no diff
NOP16	NOP16	0.909622864645964	3.15027539328384e-58	3.94237545963624e-57	no diff
PODXL	PODXL	-1.34689929379222	3.31997922154202e-58	4.15190556856908e-57	down
GNGT2	GNGT2	-0.864457950232337	3.35635285815849e-58	4.19452278190245e-57	no diff
CSTF3	CSTF3	0.674724094191981	3.40883645298196e-58	4.25720101383687e-57	no diff
POLD2	POLD2	1.01199218697327	3.67511752017325e-58	4.58661695430912e-57	up
ZBED2	ZBED2	-1.62498156346683	4.12690555555679e-58	5.14694139287222e-57	down
PARS2	PARS2	0.711823623664467	4.40567629749646e-58	5.49086709628635e-57	no diff
THBD	THBD	-2.06048571859612	4.49995710128099e-58	5.6045477980576e-57	down
MACROD2	MACROD2	-1.44041259875632	4.53433511657923e-58	5.6435175010231e-57	down
ANKS1A	ANKS1A	-0.904475036905104	5.15163074022098e-58	6.40745032366083e-57	no diff
S100A3	S100A3	-1.49266139571519	5.24740562563841e-58	6.52213252966254e-57	down
METTL5	METTL5	0.764758018506114	5.47357275558877e-58	6.79861643897773e-57	no diff
MRPL15	MRPL15	1.10300060681246	5.78308311812698e-58	7.17817334587622e-57	up
CETP	CETP	-0.75381495736169	6.19206989254079e-58	7.68060482054397e-57	no diff
NR4A1	NR4A1	-2.21825352043688	6.49982773754915e-58	8.0568760239322e-57	down
TBX3	TBX3	-1.27000074670633	6.52655459943318e-58	8.08452061601652e-57	down
FBXO45	FBXO45	1.08129402633426	7.21537221634184e-58	8.93171177268169e-57	up
RPE	RPE	0.776021744490797	7.25775357015974e-58	8.97809177253815e-57	no diff
KCTD10	KCTD10	-0.567903364987241	7.37003776034791e-58	9.1108227279646e-57	no diff
FTSJ1	FTSJ1	0.751194544118768	7.46970904938078e-58	9.22779270055688e-57	no diff
PRELP	PRELP	-2.06212564414932	9.01538270894585e-58	1.11297336131858e-56	down
GPD1L	GPD1L	-1.30564088932073	1.01851370510047e-57	1.25653368709592e-56	down
POP7	POP7	1.078356941283	1.02519746739846e-57	1.2639259734708e-56	up
NKRF	NKRF	0.660390431773118	1.14494351077454e-57	1.41060437527725e-56	no diff
VSTM4	VSTM4	-1.12410660278063	1.17524611973399e-57	1.44696238906062e-56	down
SYNPO2L	SYNPO2L	-0.347082898916288	1.18526619539089e-57	1.45831640781057e-56	no diff
RTKN	RTKN	0.987497116829951	1.2692237876787e-57	1.56056445657318e-56	no diff
RAB44	RAB44	-0.267168277987302	1.40289681534934e-57	1.72376111050759e-56	no diff
PMP22	PMP22	-1.45187728745172	1.46475891043351e-57	1.79856250353029e-56	down
FANCF	FANCF	0.805599657123584	1.47880607640024e-57	1.81459139166614e-56	no diff
ASGR1	ASGR1	-0.749875932495455	1.48317827282081e-57	1.81873491427577e-56	no diff
GPR89A	GPR89A	0.407155000790717	1.56388992445909e-57	1.916420711589e-56	no diff
WDR77	WDR77	0.815886683129228	1.62639121463431e-57	1.99167519320265e-56	no diff
GRHL2	GRHL2	1.10915502524732	1.89687288761076e-57	2.32135060479144e-56	up
MRPL12	MRPL12	1.35085606856936	1.90000238484006e-57	2.32362406783217e-56	up
MRAS	MRAS	-1.04085607321306	2.00010794467753e-57	2.44441286001359e-56	down
NVL	NVL	0.660510599939696	2.25422759244631e-57	2.75314119930392e-56	no diff
EDN1	EDN1	-2.00334264041573	2.44757952300713e-57	2.9872896102113e-56	down
HELT	HELT	-0.316253290784396	2.60006907287359e-57	3.17128584983133e-56	no diff
SYNJ2	SYNJ2	0.89419197348402	2.60880918818734e-57	3.17982339408745e-56	no diff
ARNTL2	ARNTL2	1.79275104240337	2.74343794005035e-57	3.341690306844e-56	up
RABIF	RABIF	0.651355217952288	2.84557057262336e-57	3.46378547184553e-56	no diff
SNRPD1	SNRPD1	0.938417332712103	3.02819007784657e-57	3.68362589296503e-56	no diff
MTERF3	MTERF3	0.89842757445348	3.14030397116243e-57	3.81746466115161e-56	no diff
RAC3	RAC3	1.77538062314061	3.35987002007637e-57	4.0816612457989e-56	up
CPSF6	CPSF6	0.720056544795745	3.45090835019347e-57	4.18947152600564e-56	no diff
GTF2IRD1	GTF2IRD1	0.926684152747125	3.5530354207107e-57	4.31059164487418e-56	no diff
WNT7A	WNT7A	-1.29138391297043	4.09135300314208e-57	4.9603922176781e-56	down
FRMD4B	FRMD4B	-0.877381202112204	5.35358745787137e-57	6.48643212485197e-56	no diff
TNS3	TNS3	-1.34993973800145	5.67979106924368e-57	6.87710156568266e-56	down
WDR43	WDR43	0.875234222428313	5.72119848180242e-57	6.92265016298092e-56	no diff
DPY30	DPY30	0.84148261347072	6.19264925685448e-57	7.48814656333476e-56	no diff
IL6ST	IL6ST	-1.22340919797043	6.41905649612691e-57	7.75678447359357e-56	down
USP39	USP39	0.75392277514692	6.57077510644469e-57	7.93487322999675e-56	no diff
RHBDD3	RHBDD3	1.00248989709971	6.65299388198784e-57	8.02885410949801e-56	up
MTFR1	MTFR1	1.0571998288935	7.50661882528955e-57	9.05303185193831e-56	up
CCT7	CCT7	0.819343973702228	9.71501478991554e-57	1.17086434846007e-55	no diff
PTGER4	PTGER4	-1.36265714681558	1.12913515913628e-56	1.35994914255629e-55	down
GINS4	GINS4	1.08569671912335	1.19575320468478e-56	1.43923628476914e-55	up
GPR87	GPR87	2.73326872895095	1.24010711574896e-56	1.49163904620469e-55	up
TTC28	TTC28	-0.938803231021724	1.30506484260588e-56	1.56873945652974e-55	no diff
GUCA2A	GUCA2A	-0.827153215059846	1.40420416621887e-56	1.68679910065647e-55	no diff
TMEM243	TMEM243	-1.09953468622007	1.44175780162491e-56	1.73077245686522e-55	down
PXMP4	PXMP4	-1.25925407441743	1.49488633535447e-56	1.79337283212486e-55	down
NDE1	NDE1	0.930238304279889	1.61471374528509e-56	1.93585530446876e-55	no diff
GMPS	GMPS	1.01292829373132	1.62487465963631e-56	1.94675966598131e-55	up
TBXA2R	TBXA2R	-0.645626604816687	1.91827861254564e-56	2.29678037547977e-55	no diff
MMP1	MMP1	3.56103821653046	2.09320702531898e-56	2.50458320626084e-55	up
YKT6	YKT6	0.876138172915059	2.28449342677904e-56	2.73167404454711e-55	no diff
SLC15A3	SLC15A3	-1.42922164202446	2.44919977234752e-56	2.92670562724405e-55	down
IGIP	IGIP	-0.899339389397665	2.54348407961639e-56	3.03738546527262e-55	no diff
DDX55	DDX55	0.759721657381318	2.81739856273797e-56	3.36229190984882e-55	no diff
PIK3R5	PIK3R5	-1.06792898828611	2.857890296843e-56	3.40838861707693e-55	down
BEND2	BEND2	-0.0275636094745408	2.86720641805662e-56	3.41726865390166e-55	no diff
WDR46	WDR46	0.766448408805716	2.96750769631047e-56	3.53450672224828e-55	no diff
BMX	BMX	-0.904543705771263	2.99860376471332e-56	3.56921754951642e-55	no diff
PRCC	PRCC	0.710798809832996	3.05412360321986e-56	3.6329357001582e-55	no diff
ECM2	ECM2	-1.15868081968583	3.1286482906558e-56	3.71916284440938e-55	down
CCAR1	CCAR1	0.686988400068472	3.20329478936263e-56	3.80542256803931e-55	no diff
LSM5	LSM5	0.839069327326332	3.29924505186713e-56	3.91686201056948e-55	no diff
KLF15	KLF15	-1.43617563120505	3.3251881518711e-56	3.94509822875564e-55	down
HYLS1	HYLS1	0.82544495124912	3.51430719578531e-56	4.16676877184902e-55	no diff
OTX1	OTX1	1.31534305453428	3.770900366581e-56	4.4681012060831e-55	up
PRICKLE3	PRICKLE3	0.895983167680608	4.00074484963116e-56	4.73736935499747e-55	no diff
MYRIP	MYRIP	-0.651650221756092	4.00971579161383e-56	4.74491691894924e-55	no diff
TRIM11	TRIM11	0.722224435956368	4.26029083596674e-56	5.03817306562772e-55	no diff
ZCCHC24	ZCCHC24	-1.12824025061241	4.53776093844572e-56	5.36283506509326e-55	down
SLC44A2	SLC44A2	-0.972156931352435	4.90831736458857e-56	5.79701787772448e-55	no diff
RANGAP1	RANGAP1	0.993685413895076	5.80023993891521e-56	6.84600671343151e-55	no diff
GMPPA	GMPPA	0.748408420024283	6.17605518112725e-56	7.28487438440129e-55	no diff
CABLES2	CABLES2	0.994267884767395	6.32905340800234e-56	7.46052482694263e-55	no diff
GID8	GID8	0.781860859619941	6.36963619084081e-56	7.50352178225999e-55	no diff
MRPS34	MRPS34	0.956883718127752	6.39542932539619e-56	7.52905213945321e-55	no diff
KCNA3	KCNA3	-1.21109876084287	7.22789631386567e-56	8.50359906958401e-55	down
DHX34	DHX34	0.905659765153083	8.14195591631164e-56	9.5728234586184e-55	no diff
IQSEC1	IQSEC1	-0.934165657529599	8.24802417086101e-56	9.69129579587147e-55	no diff
SPAG4	SPAG4	1.49632792473047	8.64909817149743e-56	1.01560200958502e-54	up
GNG7	GNG7	-0.994949418218224	8.68212792630324e-56	1.01882568620094e-54	no diff
MDH2	MDH2	0.873753734162754	9.95354208741331e-56	1.16727321873638e-54	no diff
ZC3HAV1L	ZC3HAV1L	1.14002692836267	1.05054522101877e-55	1.23120665383155e-54	up
STEAP1	STEAP1	1.97996802753025	1.16689033450838e-55	1.36668290396171e-54	up
MPHOSPH10	MPHOSPH10	0.63674344705201	1.25514068320943e-55	1.46910156456883e-54	no diff
SRM	SRM	1.02096661636639	1.2855399632e-55	1.5037196330107e-54	up
KDELR3	KDELR3	1.50858921335616	1.4179678886213e-55	1.65756182296863e-54	up
ZNF217	ZNF217	1.08885501043854	1.51357144883523e-55	1.76818823156448e-54	up
DAPK1	DAPK1	-1.52098744411663	1.52902030904849e-55	1.78509457294728e-54	down
RRP1	RRP1	0.866112163264746	1.58768563491604e-55	1.85240129218077e-54	no diff
EXOSC4	EXOSC4	1.13293475575072	1.59123398348562e-55	1.85535648450963e-54	up
LIG1	LIG1	0.951798241640796	1.67504269229731e-55	1.95183067799516e-54	no diff
SOX18	SOX18	-1.28724879352829	1.73181261336029e-55	2.01669523637386e-54	down
IDH2	IDH2	1.17888650056183	1.88521647548046e-55	2.1939356830257e-54	up
RGS22	RGS22	-0.683195787338322	1.91274755956053e-55	2.22455828521518e-54	no diff
RHOBTB2	RHOBTB2	-1.73584108409593	2.15353682624615e-55	2.5030070834824e-54	down
TOMM40	TOMM40	1.02456340569805	2.16297472706622e-55	2.51237833682307e-54	up
UQCRH	UQCRH	1.00200052680443	2.34632203356045e-55	2.72361180909676e-54	up
CNPY2	CNPY2	0.792242071689116	2.81004955307588e-55	3.25983589741266e-54	no diff
ANKRD22	ANKRD22	1.8551375000402	3.14499846467837e-55	3.64608292818137e-54	up
MTFR2	MTFR2	0.99810384361754	3.16431743046236e-55	3.6661536951159e-54	no diff
TNFAIP8L3	TNFAIP8L3	-1.00440585290757	3.19675951559232e-55	3.70139373316776e-54	down
ADD1	ADD1	-0.688935455679717	3.56288525464284e-55	4.12270275412155e-54	no diff
TMEM125	TMEM125	-1.96611418016768	4.12962643744821e-55	4.77546864801369e-54	down
SCGB1A1	SCGB1A1	-5.24417565505815	4.14799909519254e-55	4.79286797011865e-54	down
WDR4	WDR4	0.873506896736596	4.14991906777281e-55	4.79286797011865e-54	no diff
SULT1A1	SULT1A1	-1.10151323665523	4.29727346379357e-55	4.95991683240507e-54	down
AQP9	AQP9	-1.65980707960734	4.41359472610593e-55	5.09095891670968e-54	down
NME4	NME4	1.19147643879517	4.44366433993826e-55	5.12240953659382e-54	up
ABHD6	ABHD6	-0.819421083668971	4.48214836533612e-55	5.16351404685097e-54	no diff
USP12	USP12	-0.759188735887951	4.70923173276137e-55	5.41977603924234e-54	no diff
F12	F12	1.31542129645216	4.71052725648122e-55	5.41977603924234e-54	up
RASSF3	RASSF3	-0.994276670750742	4.75645486723274e-55	5.46917475640085e-54	no diff
PSME4	PSME4	0.787946808372411	4.87717754881513e-55	5.60445981096863e-54	no diff
EIF6	EIF6	0.951927146964097	5.20178651223828e-55	5.97371724482122e-54	no diff
RRM1	RRM1	1.01539615248188	5.27510509125573e-55	6.05411087451843e-54	up
PIAS3	PIAS3	0.959753403118813	5.47554507946516e-55	6.28020616113672e-54	no diff
LYSMD1	LYSMD1	0.878426922043733	5.57220251859303e-55	6.38705848288666e-54	no diff
RNASEH1	RNASEH1	0.715360493007502	5.77258670083589e-55	6.61259759316442e-54	no diff
ART1	ART1	-0.170599738375496	5.86590462786323e-55	6.71528467767476e-54	no diff
HSP90B1	HSP90B1	0.943394898215162	6.44489275091522e-55	7.37349000951609e-54	no diff
NET1	NET1	1.25992645000402	6.94036551757722e-55	7.93538287682436e-54	up
VPS72	VPS72	0.847632188403866	7.3374727290402e-55	8.38417537412717e-54	no diff
PTS	PTS	0.912713635864987	7.49442054184055e-55	8.55815985749804e-54	no diff
TRUB2	TRUB2	0.734226309569214	8.14115861277224e-55	9.29088750867968e-54	no diff
PTGES2	PTGES2	0.906713732123075	8.26027520189198e-55	9.42094183606545e-54	no diff
HS6ST2	HS6ST2	1.9641053583333	8.33832393239709e-55	9.50402473916576e-54	up
COIL	COIL	0.696515001938507	8.40463041504613e-55	9.57362857314887e-54	no diff
JPH2	JPH2	-0.634339239335272	8.69179604488371e-55	9.89456732311965e-54	no diff
ANO6	ANO6	-0.895617730126636	8.99201636121122e-55	1.02299583397067e-53	no diff
NR5A2	NR5A2	-0.595591581987801	9.43474734128302e-55	1.07269613361905e-53	no diff
APLN	APLN	-1.60228305187728	1.00429502696619e-54	1.14113647000617e-53	down
KIF26B	KIF26B	1.27066224765252	1.0747813220092e-54	1.22046796360659e-53	up
APOL3	APOL3	-1.43323099630154	1.09024750987442e-54	1.23726163061587e-53	down
SIRPB2	SIRPB2	-0.883329475274837	1.14006170729184e-54	1.29298991023769e-53	no diff
FGD4	FGD4	-0.882703143477075	1.158794218227e-54	1.31341992315294e-53	no diff
TYROBP	TYROBP	-1.88668909368574	1.17896272725404e-54	1.33545120828634e-53	down
BOLA3	BOLA3	0.940126382256301	1.18122037915774e-54	1.33717952587305e-53	no diff
TPSAB1	TPSAB1	-2.00309902563478	1.21572179980182e-54	1.37538408694607e-53	down
KIF18A	KIF18A	0.924136784498632	1.24353459279045e-54	1.40597899411351e-53	no diff
DOCK8	DOCK8	-1.22331204569754	1.31106971351272e-54	1.48141958785349e-53	down
LILRA2	LILRA2	-1.02453636565931	1.32401723360902e-54	1.49512477597469e-53	down
RHOA	RHOA	-0.628532800697315	1.35364777806636e-54	1.52764042946574e-53	no diff
IKBKE	IKBKE	1.06283386029271	1.58234412008856e-54	1.78463021099617e-53	up
ETV1	ETV1	-1.4193559945406	1.60497984568901e-54	1.80904298337964e-53	down
KDM1A	KDM1A	0.790087567391705	1.74652568104931e-54	1.96737180754944e-53	no diff
VGLL3	VGLL3	-1.25226355120615	1.84093872889545e-54	2.07244556473498e-53	down
GALNT7	GALNT7	1.16901956978204	2.06953244984936e-54	2.32835144034469e-53	up
TRMU	TRMU	0.806011830939456	2.23729485326378e-54	2.51554549316815e-53	no diff
FBXO32	FBXO32	1.49961192655158	2.2537408996226e-54	2.53247847337051e-53	up
SRSF1	SRSF1	0.560639952716622	2.25926924932092e-54	2.53713020616734e-53	no diff
PDGFB	PDGFB	-1.30418213095994	2.30897333494196e-54	2.59135453333689e-53	down
BCS1L	BCS1L	0.684396389285077	2.33031369477416e-54	2.61369929510244e-53	no diff
FOLR1	FOLR1	-3.08265557437472	2.52716483865439e-54	2.83275023110763e-53	down
CSF3R	CSF3R	-1.79301422441073	2.63619157414883e-54	2.95314875850848e-53	down
SOSTDC1	SOSTDC1	-2.25362731009569	2.87297716659931e-54	3.21643172861128e-53	down
FKBP3	FKBP3	0.946200288768442	3.36628429559562e-54	3.76640418645607e-53	no diff
NCKAP1L	NCKAP1L	-1.38662319551109	3.47871775360021e-54	3.88981958849629e-53	down
WDR62	WDR62	1.04840886326628	3.62388541724566e-54	4.04966424822603e-53	up
APH1B	APH1B	-0.822469312361348	3.71347421651414e-54	4.14724250671942e-53	no diff
USP44	USP44	-0.828970459630911	3.82130381046114e-54	4.26506059382623e-53	no diff
KLHL12	KLHL12	0.686133875746063	3.83154680041754e-54	4.27388227047795e-53	no diff
TUBB	TUBB	1.00864093518721	3.94361771700842e-54	4.39620740130939e-53	up
SRD5A1	SRD5A1	1.15573551402929	4.04194174299359e-54	4.50306814550219e-53	up
DGUOK	DGUOK	0.764224832859602	4.5629256122051e-54	5.08039085073732e-53	no diff
ATXN7L3	ATXN7L3	0.702251259439942	4.58350129744998e-54	5.10019197355107e-53	no diff
NEIL3	NEIL3	1.19497498542053	4.65838915216538e-54	5.18036690196066e-53	up
EFTUD2	EFTUD2	0.684402782441046	4.73310025787313e-54	5.26024785958637e-53	no diff
DDX11	DDX11	1.13447722269978	4.74876272674983e-54	5.27444643042226e-53	up
PAQR4	PAQR4	1.18727040500541	4.79144076947326e-54	5.31861569253013e-53	up
ADTRP	ADTRP	-1.3489037227294	5.216848025502e-54	5.78731209920747e-53	down
RNF180	RNF180	-0.792885009871121	5.28537482066639e-54	5.85977447502401e-53	no diff
ADH1A	ADH1A	-0.259860272617014	5.44352862321341e-54	6.03145612339189e-53	no diff
TXNDC17	TXNDC17	1.24733497874011	5.47499080905517e-54	6.06263982256043e-53	up
CDKL5	CDKL5	-0.707024744107213	5.90564082935228e-54	6.53555200442735e-53	no diff
UBASH3B	UBASH3B	-1.04617307088778	6.26934822877554e-54	6.93385360096597e-53	down
C11orf97	C11orf97	-1.217468337967	6.60741958785388e-54	7.30333716210999e-53	down
TACO1	TACO1	0.764334324536376	7.19125795892638e-54	7.94386179973058e-53	no diff
RAB8B	RAB8B	-1.00840159890157	7.20570944507846e-54	7.95501614930686e-53	down
UTP6	UTP6	0.636691954267588	7.76485730730278e-54	8.56713211725417e-53	no diff
SLC12A4	SLC12A4	-0.934497846784925	8.02278981315495e-54	8.84637252119216e-53	no diff
ITPRIP	ITPRIP	-1.13232968850499	8.14940054244681e-54	8.98056075458659e-53	down
EFR3B	EFR3B	-0.86568516669684	8.29954437834916e-54	9.14050484248447e-53	no diff
GPN1	GPN1	0.780565489521007	8.3642051305939e-54	9.20616818922175e-53	no diff
ZC3H8	ZC3H8	0.656346499973917	8.40371331845367e-54	9.24408465029904e-53	no diff
YARS2	YARS2	0.815598579646261	9.55057545815137e-54	1.04993119251434e-52	no diff
RPUSD1	RPUSD1	0.96273354023467	1.01045469555408e-53	1.1101634240811e-52	no diff
MCOLN1	MCOLN1	-0.793257316770457	1.04400003835992e-53	1.14632960942753e-52	no diff
SLC4A1	SLC4A1	-0.211316287342974	1.09263741868721e-53	1.19901371032036e-52	no diff
NUP37	NUP37	0.810512032897778	1.1019756561126e-53	1.20853524686874e-52	no diff
SPNS2	SPNS2	-1.60846490789104	1.15307542463468e-53	1.26381770146972e-52	down
PREX1	PREX1	-1.30025166285016	1.25165009337572e-53	1.37103710168272e-52	down
KDR	KDR	-1.53083741187359	1.37226627979038e-53	1.50225747142301e-52	down
SULT1A2	SULT1A2	-1.12226995981121	1.3935145055118e-53	1.52460500180875e-52	down
GEN1	GEN1	0.781344858359293	1.41729555942977e-53	1.54969522240224e-52	no diff
EIF4EBP1	EIF4EBP1	1.81419610799985	1.46931746511062e-53	1.60561599312418e-52	up
NAT9	NAT9	0.846560724819303	1.48836001190185e-53	1.62545282590906e-52	no diff
NAT10	NAT10	0.821145321111403	1.49629598976869e-53	1.63314360986044e-52	no diff
TEKT1	TEKT1	-1.48089568447092	1.50573993682722e-53	1.64247011258329e-52	down
NPLOC4	NPLOC4	0.709688228049003	1.66029685300524e-53	1.80998113372665e-52	no diff
CD68	CD68	-0.851812033786135	1.69372320366192e-53	1.84532001515247e-52	no diff
PAK1IP1	PAK1IP1	0.941089173775032	1.70568412901636e-53	1.85702649434384e-52	no diff
CLEC4E	CLEC4E	-1.25022162597446	1.70650073012058e-53	1.85702649434384e-52	down
ZNF207	ZNF207	0.559832185024549	1.7345403285793e-53	1.88641585377812e-52	no diff
FOXA2	FOXA2	-2.05585428828304	1.77508627893495e-53	1.9293635575503e-52	down
MRPS12	MRPS12	1.17397336966727	1.79769105671612e-53	1.95277130185851e-52	up
EPM2A	EPM2A	-0.472334387793534	1.81608522144902e-53	1.97158009988681e-52	no diff
MMACHC	MMACHC	0.681758126662374	1.8362005552642e-53	1.99223398724657e-52	no diff
ST7	ST7	-0.677080633691103	1.88104449944857e-53	2.03967739165726e-52	no diff
AUP1	AUP1	0.749632097382449	1.88268525739009e-53	2.04024569025945e-52	no diff
SAC3D1	SAC3D1	0.976259805623531	1.88618992069158e-53	2.04283201191203e-52	no diff
CYSTM1	CYSTM1	-1.11586823059771	1.96125472090596e-53	2.12287233445929e-52	down
ZC3H15	ZC3H15	0.676070904633319	2.03914210194646e-53	2.20587124598364e-52	no diff
PRKCZ	PRKCZ	-1.04904007134693	2.12836779180397e-53	2.30103005467753e-52	down
MIF	MIF	1.54166702092126	2.17821701050751e-53	2.35353063270152e-52	up
UNC119	UNC119	0.805810898819651	2.21222227211792e-53	2.38886011429471e-52	no diff
UQCC3	UQCC3	1.05013148984004	2.23219795545837e-53	2.40900701973891e-52	up
RALGPS2	RALGPS2	1.02921016009149	2.25478212968924e-53	2.43194358273625e-52	up
TTF2	TTF2	0.769260408369241	2.34057420020713e-53	2.52298709215248e-52	no diff
CEACAM8	CEACAM8	-0.577582937124717	2.48474869164102e-53	2.6768185934536e-52	no diff
NCBP2	NCBP2	0.856348426316174	2.51914745909341e-53	2.7122771493869e-52	no diff
TSFM	TSFM	0.812490562725396	2.66623230250666e-53	2.86894760889866e-52	no diff
C11orf21	C11orf21	-0.637034932785399	2.79294490586006e-53	3.00352538993344e-52	no diff
UCK2	UCK2	1.27710668883884	2.81530326916752e-53	3.02578859005646e-52	up
RUNX1T1	RUNX1T1	-0.550009986181845	3.08155481275068e-53	3.30999929357835e-52	no diff
KLRF1	KLRF1	-0.91469414820963	3.22065147680241e-53	3.45737503717138e-52	no diff
LCLAT1	LCLAT1	0.755266257572941	3.2917115040128e-53	3.53158314091708e-52	no diff
MED20	MED20	0.771028465494823	3.57109019343759e-53	3.82907211997056e-52	no diff
CATSPERD	CATSPERD	-0.650061857769326	3.75498466246332e-53	4.0238900157107e-52	no diff
MRPL35	MRPL35	0.637160159982709	3.77921876472597e-53	4.047485700487e-52	no diff
SLBP	SLBP	0.807555649444334	4.01586776709736e-53	4.29841358949244e-52	no diff
B4GALNT4	B4GALNT4	1.93289095068866	4.39446306449196e-53	4.70089195850894e-52	up
SYNPO2	SYNPO2	-1.27900336419976	4.48230330053934e-53	4.79205170299323e-52	down
RASAL1	RASAL1	1.30231234839376	4.63373581342738e-53	4.95105187410126e-52	up
COA4	COA4	0.877537786626065	4.73002948090718e-53	5.05098589395997e-52	no diff
IFT57	IFT57	-1.36911912714747	4.92028986397894e-53	5.25108738929668e-52	down
PSMD7	PSMD7	0.735327784704689	5.35010383137803e-53	5.70646509650368e-52	no diff
CPA3	CPA3	-2.19491193841674	5.35481784653209e-53	5.7081608444567e-52	down
C8orf76	C8orf76	0.805119158574282	6.63293018259485e-53	7.06648789307233e-52	no diff
ANAPC7	ANAPC7	0.714381126753016	6.69673910428603e-53	7.13031003347378e-52	no diff
CTIF	CTIF	-0.856669471697669	6.98626313226426e-53	7.43424657481656e-52	no diff
SLC35A1	SLC35A1	-0.91827269322146	7.19941345025315e-53	7.65660553839204e-52	no diff
CTNNAL1	CTNNAL1	-1.29664572828662	7.47612118994902e-53	7.94626005011976e-52	down
KLF4	KLF4	-1.80731015986846	7.58000538932818e-53	8.05199293421019e-52	down
LYPD3	LYPD3	2.60704101387207	7.91896007840689e-53	8.40716557772064e-52	up
RNF34	RNF34	0.590293041187088	7.99610380246782e-53	8.48413545731066e-52	no diff
MROH9	MROH9	-0.452632701493759	8.6158570047135e-53	9.13640878311784e-52	no diff
ZNF692	ZNF692	1.24638551931247	8.73871766018731e-53	9.26131730680292e-52	up
SCAI	SCAI	-0.617862490689484	9.15654678350305e-53	9.69850819022517e-52	no diff
BORA	BORA	0.812383604562495	9.33475005560227e-53	9.88153060636785e-52	no diff
ACSM5	ACSM5	-0.407933807250323	1.04737300401008e-52	1.10808061124888e-51	no diff
MAP6	MAP6	-0.974151104217458	1.15282000455717e-52	1.21893369810555e-51	no diff
MSH2	MSH2	0.974734927622086	1.16012105261479e-52	1.22594399955609e-51	no diff
STX6	STX6	0.695361194465978	1.25096442248415e-52	1.32117751232416e-51	no diff
IPO4	IPO4	0.624065855536904	1.33652510661533e-52	1.41072502732344e-51	no diff
APOH	APOH	-1.82659963529405	1.52746468739194e-52	1.61133413991559e-51	down
TJP1	TJP1	-0.887298521171885	1.65938734497285e-52	1.74949025851119e-51	no diff
APEX2	APEX2	0.727087263080901	1.69897245783317e-52	1.79019179798558e-51	no diff
ANKRD66	ANKRD66	-0.758316281843411	1.71199497749485e-52	1.80287378869212e-51	no diff
EXOSC2	EXOSC2	0.738810694690403	1.81134536456263e-52	1.90639926013386e-51	no diff
RMI1	RMI1	0.904891643939214	1.86069524390381e-52	1.95721144509883e-51	no diff
NDUFS6	NDUFS6	1.13086663216071	2.17905701255327e-52	2.29076816319682e-51	up
RAN	RAN	0.906729436546156	2.24328746267975e-52	2.35693532090982e-51	no diff
ABCC6	ABCC6	-1.02541509458598	2.29923261519709e-52	2.41432638576242e-51	down
TRIM71	TRIM71	-0.442633107829517	2.30368122661215e-52	2.41760825338487e-51	no diff
CHIA	CHIA	-1.47969187548417	2.482015189013e-52	2.60326633286203e-51	down
SSBP1	SSBP1	0.756831155289093	2.49253295286875e-52	2.61186294826317e-51	no diff
IGFALS	IGFALS	-0.979954530930965	2.49307042951725e-52	2.61186294826317e-51	no diff
GRTP1	GRTP1	1.20533288321254	2.54343903045196e-52	2.66310455732881e-51	up
LSR	LSR	1.28889447386092	3.1631621864993e-52	3.31008799023646e-51	up
ALDH1A2	ALDH1A2	-1.19549268812892	3.39773131273654e-52	3.55351739067025e-51	down
BIK	BIK	1.67726525799445	3.6074959912072e-52	3.770741376164e-51	up
MOGS	MOGS	0.780371946677519	3.64543486763554e-52	3.80821843719663e-51	no diff
ALG8	ALG8	0.779534570564428	3.68068172383514e-52	3.84284204435382e-51	no diff
HDHD3	HDHD3	1.00168394612089	3.74214733903902e-52	3.90478435360262e-51	up
KCMF1	KCMF1	0.60830300844831	4.53634483455511e-52	4.73079660229203e-51	no diff
PSRC1	PSRC1	1.02802720188731	4.60172214665752e-52	4.79623875308497e-51	up
FCGR3B	FCGR3B	-1.35287304335511	5.00452027666694e-52	5.21308950826577e-51	down
CREBRF	CREBRF	-0.71017471594993	5.23125187079864e-52	5.44616540919441e-51	no diff
MRPL24	MRPL24	1.02170092322656	5.23836631040926e-52	5.45046644974303e-51	up
E2F7	E2F7	1.03459021888671	5.78948975019561e-52	6.02047622230073e-51	up
NAA40	NAA40	0.846948210626294	6.14025007532624e-52	6.38159892640988e-51	no diff
MSRA	MSRA	-0.786601963671437	6.37205285081227e-52	6.61874801803246e-51	no diff
PFDN2	PFDN2	1.04143263390604	6.40062928808664e-52	6.64465327969494e-51	up
KIF20B	KIF20B	0.851026941851867	6.84077162851918e-52	7.09754335177024e-51	no diff
TIMM23	TIMM23	0.737757209125652	6.93939071606562e-52	7.19577796669892e-51	no diff
GINS3	GINS3	0.799081053707192	6.98687210803947e-52	7.24090415689105e-51	no diff
EIF4A3	EIF4A3	0.844064275387857	7.00476413923953e-52	7.25533138254226e-51	no diff
RPGR	RPGR	-0.669179880483571	7.13817667245171e-52	7.38932725112551e-51	no diff
FGD3	FGD3	-0.967774535233121	7.32024434881039e-52	7.57350988092382e-51	no diff
NFIX	NFIX	-1.50616369232952	7.4615525070922e-52	7.71533819225137e-51	down
CPSF4	CPSF4	0.861976143319954	7.54587630554613e-52	7.7981168539951e-51	no diff
BEST1	BEST1	-0.404790584250524	7.7144484811256e-52	7.9678173091377e-51	no diff
SLC35F2	SLC35F2	1.3401007044388	7.95878772018844e-52	8.21553731274367e-51	up
SOX12	SOX12	1.24919601710527	8.09797173062586e-52	8.35449133203078e-51	up
PODXL2	PODXL2	2.27565062158258	8.34077429228731e-52	8.60012906853169e-51	up
DNAJC2	DNAJC2	0.802827101994223	8.52968304200618e-52	8.78995143037196e-51	no diff
ATP2A2	ATP2A2	0.883023455823883	8.86821325207706e-52	9.13365977050168e-51	no diff
MRPL13	MRPL13	0.942326445924444	9.15707107967362e-52	9.42585046178685e-51	no diff
EML1	EML1	-1.01835513493786	9.24932655499183e-52	9.5154530116135e-51	down
VDAC1	VDAC1	0.755371155065861	1.08721429117342e-51	1.11786675937138e-50	no diff
CYP2U1	CYP2U1	-0.731996990716302	1.10450723213151e-51	1.13500852858688e-50	no diff
MTX1	MTX1	0.686828320884135	1.1463896397425e-51	1.17738533489236e-50	no diff
MYO9A	MYO9A	-0.657893399933537	1.14853597377091e-51	1.1789270099308e-50	no diff
MFSD9	MFSD9	0.699246384602028	1.15400497994022e-51	1.18387563102121e-50	no diff
SSRP1	SSRP1	0.784010291531036	1.23624931743961e-51	1.26753710880691e-50	no diff
CDK4	CDK4	1.11404336276362	1.24949537796776e-51	1.28039989068137e-50	up
TOPBP1	TOPBP1	1.01329450841881	1.26718820823095e-51	1.29780245249931e-50	up
MFAP3L	MFAP3L	-0.750917734435814	1.33471904022787e-51	1.36619896829151e-50	no diff
CCDC102B	CCDC102B	-0.775196748935119	1.35022613093953e-51	1.38129796407593e-50	no diff
RGS5	RGS5	-1.50394145857818	1.38129360237092e-51	1.41228961437712e-50	down
PSMC4	PSMC4	0.957905091077944	1.38875289314584e-51	1.41912215384047e-50	no diff
KPNB1	KPNB1	0.762516761677414	1.4027836583201e-51	1.43265848078069e-50	no diff
CACNA1S	CACNA1S	-0.196174482926337	1.4439591534752e-51	1.47388702196343e-50	no diff
MMP28	MMP28	-2.24685732940219	1.50770901536158e-51	1.53809890673765e-50	down
ADCYAP1R1	ADCYAP1R1	-0.378355719996762	1.52847941344856e-51	1.5584178216026e-50	no diff
FEZ1	FEZ1	-1.1142072372546	1.5299157613579e-51	1.5590123187825e-50	down
POLDIP2	POLDIP2	0.745566538506443	1.72770322609771e-51	1.75958002475091e-50	no diff
NEK7	NEK7	-0.912117925080238	1.79141175794877e-51	1.82344758938618e-50	no diff
ERICH2	ERICH2	-1.40081946876627	1.79407540143993e-51	1.82514207459404e-50	down
NAA25	NAA25	0.701290843653202	1.83651561320994e-51	1.86727750522865e-50	no diff
GRHL3	GRHL3	1.56307831256048	1.86586591552011e-51	1.89606430158331e-50	up
COL1A1	COL1A1	2.57163030006434	2.02829205911331e-51	2.05997355264366e-50	up
PFDN6	PFDN6	0.901373451541656	2.07875647442676e-51	2.11005330801397e-50	no diff
LRCH1	LRCH1	-0.724646840276958	2.10404765957222e-51	2.13453941077424e-50	no diff
MEN1	MEN1	0.801432932442843	2.18830611352033e-51	2.21878695894173e-50	no diff
RBBP8NL	RBBP8NL	1.04959986645812	2.20221081052351e-51	2.23164690621603e-50	up
CD300E	CD300E	-1.06135961857198	2.21596172528106e-51	2.24433684493404e-50	down
PA2G4	PA2G4	0.750383218265567	2.338946493261e-51	2.36758400988209e-50	no diff
TAF2	TAF2	0.736363018334648	2.35526741784618e-51	2.38278466176454e-50	no diff
TBC1D7	TBC1D7	0.732187316311855	2.50904519226881e-51	2.53695432805442e-50	no diff
SNRPC	SNRPC	0.880091673370895	2.65667209747828e-51	2.68473760470275e-50	no diff
APBB2	APBB2	-0.878684339922503	2.67537277616377e-51	2.70214129316132e-50	no diff
SLC35A2	SLC35A2	0.868804113132095	2.69443919553858e-51	2.71989494705445e-50	no diff
KDELR2	KDELR2	0.838725740837598	2.70051763798487e-51	2.72452555293327e-50	no diff
APEX1	APEX1	0.839006613395435	3.14183913979553e-51	3.16802113262716e-50	no diff
EPB41L2	EPB41L2	-1.14929177406543	3.38856092081629e-51	3.41491431793902e-50	down
ETS1	ETS1	-1.43465238601656	3.78093346601169e-51	3.80823789181365e-50	down
THOP1	THOP1	0.810589381375115	3.80239113388702e-51	3.82774040811294e-50	no diff
PRKDC	PRKDC	1.15723908526107	4.06174810243422e-51	4.08657486671672e-50	up
TNFRSF18	TNFRSF18	1.87277363362179	4.10287197381102e-51	4.12567825170617e-50	up
MAGOHB	MAGOHB	0.766389792512713	4.3172713957635e-51	4.33888150010973e-50	no diff
SORBS3	SORBS3	-1.01073971325561	4.38814039336094e-51	4.40768076564584e-50	down
HSPA5	HSPA5	0.831894492875534	4.43028778662455e-51	4.4475707774405e-50	no diff
NUP62	NUP62	0.747381385121391	4.46858922526554e-51	4.483558140298e-50	no diff
RPAP3	RPAP3	0.630869281001869	4.63265020438734e-51	4.64561755677064e-50	no diff
RASGRP2	RASGRP2	-0.965825602953018	4.70313353898169e-51	4.71371107464259e-50	no diff
GGA2	GGA2	-0.783422292544858	5.34546792415592e-51	5.35455287512351e-50	no diff
VASH1	VASH1	-1.01221054558088	5.51521961324414e-51	5.52156589334705e-50	down
PPIL6	PPIL6	-0.956716643595154	6.20073507585789e-51	6.2044704584337e-50	no diff
BMP5	BMP5	-1.58190780934494	6.2409035263237e-51	6.24124511929175e-50	down
SRRT	SRRT	0.807336592499243	6.48842994084996e-51	6.4852354184502e-50	no diff
PC	PC	1.33809916515616	6.80080589767421e-51	6.7937410911102e-50	up
RHBDL2	RHBDL2	1.30541493375598	6.85744282138334e-51	6.84657583549153e-50	up
SERINC2	SERINC2	1.67400996560525	6.87555306495439e-51	6.86090824957847e-50	up
ATAD5	ATAD5	0.818531389343632	7.17407773878879e-51	7.15488943042631e-50	no diff
ENTPD7	ENTPD7	0.98912315802986	7.23325897690274e-51	7.20997680125422e-50	no diff
MMP24	MMP24	-1.26858944812852	7.38297051878448e-51	7.35519380309222e-50	down
LRPPRC	LRPPRC	0.796661083736512	7.47420088912504e-51	7.44202313052881e-50	no diff
MRPL47	MRPL47	1.02343673636817	8.23797979505591e-51	8.19804623286854e-50	up
GPR65	GPR65	-0.905029895083127	8.64262994710018e-51	8.59605289948108e-50	no diff
CTSO	CTSO	-1.14843080119007	8.79169636566532e-51	8.73955844924217e-50	down
CCT4	CCT4	0.95406517826982	8.94544324950184e-51	8.8875581083006e-50	no diff
ODAM	ODAM	-1.41621097078426	9.23953845883793e-51	9.17476125986021e-50	down
ATP8A1	ATP8A1	-1.31005351747879	9.3320418475444e-51	9.2615826505423e-50	down
CBX1	CBX1	0.964943404067364	9.48344140215793e-51	9.4067295254521e-50	no diff
SLC16A11	SLC16A11	-1.04008518979344	9.53492071167838e-51	9.45266067949406e-50	down
CISD2	CISD2	0.685354945683141	9.69807489429791e-51	9.60919340529919e-50	no diff
WFIKKN2	WFIKKN2	-0.277757038257731	1.01134472059159e-50	1.00153275826173e-49	no diff
PLEKHA8	PLEKHA8	0.68042314569402	1.092396010867e-50	1.08121167467773e-49	no diff
CLK2	CLK2	0.923819631543965	1.16026046189163e-50	1.14775955058051e-49	no diff
MSH6	MSH6	0.904771992613051	1.18079826256553e-50	1.1674439965008e-49	no diff
MCM3	MCM3	1.04824845020189	1.19367396686397e-50	1.17953580576374e-49	up
SORT1	SORT1	-1.12879154379184	1.28981483288348e-50	1.27384901684401e-49	down
PPP1R35	PPP1R35	1.11098533018196	1.35912723765254e-50	1.34157826899782e-49	up
C1QA	C1QA	-2.0070312185089	1.46688404274163e-50	1.44716189767453e-49	down
PNO1	PNO1	0.864970296736614	1.53484320098541e-50	1.51339018484643e-49	no diff
ZP3	ZP3	1.19574101696308	1.56704137485624e-50	1.54430490614878e-49	up
RSRC1	RSRC1	0.824621518437705	1.56826512577927e-50	1.54467774194679e-49	no diff
SMPD4	SMPD4	0.724187254236942	1.72508977929535e-50	1.69819719807693e-49	no diff
DLL4	DLL4	-1.06650877922567	1.72598773839902e-50	1.69819719807693e-49	down
HEMGN	HEMGN	-0.127575585790335	1.83475700715666e-50	1.80424355639179e-49	no diff
COPS7B	COPS7B	0.620347498722033	1.84429285696513e-50	1.81264522805863e-49	no diff
GATA5	GATA5	-0.60062920632294	2.05967051966096e-50	2.02323871315728e-49	no diff
COA6	COA6	1.28708633450478	2.07012860828225e-50	2.03234317724624e-49	up
SNRNP25	SNRNP25	0.935765116725381	2.07116359040692e-50	2.03234317724624e-49	no diff
NHLRC4	NHLRC4	-0.888505142584754	2.11010115086049e-50	2.06943951300977e-49	no diff
DLG5	DLG5	1.08792323476914	2.13428590623552e-50	2.09203528931487e-49	up
SLC35B2	SLC35B2	0.864466424283245	2.14679876008877e-50	2.10317212576847e-49	no diff
NAE1	NAE1	0.699260385169568	2.29914038984158e-50	2.25121082866e-49	no diff
C1orf158	C1orf158	-0.659490504277615	2.34780774497259e-50	2.29763231432213e-49	no diff
SLC25A25	SLC25A25	-1.12663428778201	2.5602619556191e-50	2.50420482821824e-49	down
FAM71A	FAM71A	-0.0507373862523215	2.68391074618375e-50	2.62374174657695e-49	no diff
GCSH	GCSH	0.742072520715739	2.75254832379309e-50	2.68940162695313e-49	no diff
TRPT1	TRPT1	0.800996385138122	2.84508423559414e-50	2.77832891868202e-49	no diff
ZNF138	ZNF138	0.793525579036519	3.12983614628157e-50	3.05476689255932e-49	no diff
AVEN	AVEN	0.775767036733432	3.40664308390839e-50	3.32315941196424e-49	no diff
RASSF8	RASSF8	-1.19663848092636	3.61113121646011e-50	3.52075658783046e-49	down
SERPINB5	SERPINB5	2.57324376707259	3.78671733499735e-50	3.68997932947929e-49	up
SNTN	SNTN	-1.26350483979162	5.30691421624327e-50	5.1685836697751e-49	down
CCDC170	CCDC170	-1.18011706582849	5.63618049929253e-50	5.48634277584304e-49	down
PLXNB3	PLXNB3	1.43708343050265	5.75897999346403e-50	5.60289262303415e-49	up
SLC12A8	SLC12A8	1.10490065603266	6.03643051851252e-50	5.86969781818745e-49	up
SLC18A2	SLC18A2	-0.63631138816725	6.06705792834341e-50	5.89634124514694e-49	no diff
TDG	TDG	0.780547091686588	6.14178762325274e-50	5.96579487849287e-49	no diff
PRPS2	PRPS2	0.924120100791414	6.51230706056948e-50	6.32233593537008e-49	no diff
THBS2	THBS2	2.13825959652511	6.62126767105829e-50	6.42470428135454e-49	up
PGLYRP1	PGLYRP1	-0.432964053498375	7.05845948913885e-50	6.845282023676e-49	no diff
SNF8	SNF8	0.619248084599088	7.45143935063372e-50	7.22255959551346e-49	no diff
SFTA3	SFTA3	-2.34474774841148	7.5301459297764e-50	7.2913002050259e-49	down
DUOXA1	DUOXA1	-1.61592363875179	7.53317634373217e-50	7.2913002050259e-49	down
TOX2	TOX2	-1.21092819350649	7.5343302430567e-50	7.2913002050259e-49	down
SPATA5L1	SPATA5L1	0.59562388357262	7.9421608558881e-50	7.68190688183862e-49	no diff
EXD1	EXD1	-0.129574785339062	8.14465873038768e-50	7.87360104036579e-49	no diff
SOCS2	SOCS2	-1.47924623820112	8.36014988835175e-50	8.07764667425039e-49	down
POLG2	POLG2	0.817358087989521	8.6642918914391e-50	8.36708653004671e-49	no diff
MATN3	MATN3	-1.44304841119506	8.80615748949189e-50	8.49959342263637e-49	down
ZNF623	ZNF623	0.749678229140783	9.2577489704339e-50	8.93074611609281e-49	no diff
ITGAL	ITGAL	-1.47155658505877	9.44572170314737e-50	9.10727077774172e-49	down
ZNF331	ZNF331	-1.03931775709277	9.60324695622675e-50	9.25426820343982e-49	down
ITGA1	ITGA1	-1.06295462690578	9.84116211474992e-50	9.47853837630974e-49	down
PSMD2	PSMD2	1.02601668391419	9.97664993594773e-50	9.6039710737461e-49	up
DHRS13	DHRS13	0.792324056564047	1.01422752106819e-49	9.75826805552231e-49	no diff
C2	C2	-1.61957153129692	1.07726311891021e-49	1.0359302339794e-48	down
ALPL	ALPL	-2.52364073307706	1.09224149525676e-49	1.04978139715078e-48	down
MEOX2	MEOX2	-1.14160967896333	1.11768679868927e-49	1.07367273916149e-48	down
ALG6	ALG6	0.619449729418071	1.13591648619222e-49	1.09061114656952e-48	no diff
ARHGAP30	ARHGAP30	-1.23343648701807	1.2239938081572e-49	1.17455834395169e-48	down
FOXRED1	FOXRED1	0.747066662388956	1.3025689219529e-49	1.24930376761163e-48	no diff
NSUN5	NSUN5	0.880969893190453	1.31722975549273e-49	1.26270224882516e-48	no diff
CRIP1	CRIP1	-1.10868291639665	1.44058306900028e-49	1.3802251312902e-48	down
SSTR4	SSTR4	-0.175210543476242	1.4724220157707e-49	1.4099907049343e-48	no diff
UNC13B	UNC13B	-1.36422694436571	1.50128938944684e-49	1.43688100757377e-48	down
WWC1	WWC1	-0.942243162496593	1.52519871174881e-49	1.45900029645877e-48	no diff
ZNF146	ZNF146	0.94816267541043	1.52652793390418e-49	1.45950768604727e-48	no diff
NME1-NME2	NME1-NME2	1.18503898801939	1.57250035461553e-49	1.50267541732114e-48	up
WRAP73	WRAP73	0.644685203665698	1.69392548921673e-49	1.61786265621949e-48	no diff
CHRNA2	CHRNA2	-0.240137034266651	1.73492799880398e-49	1.65615827931805e-48	no diff
ZNF438	ZNF438	-0.568212274531505	1.88210753198158e-49	1.79571732202796e-48	no diff
TCTE1	TCTE1	-0.77202061151927	1.99755935145138e-49	1.90487509970606e-48	no diff
ALDH3B2	ALDH3B2	1.96838025424282	2.02004638037705e-49	1.92531389754143e-48	up
ZMYND10	ZMYND10	-1.54932140466768	2.07405618266101e-49	1.97576019360789e-48	down
MSI2	MSI2	0.956285266747978	2.26848216642742e-49	2.15984563120351e-48	no diff
SH2B3	SH2B3	-1.05386122484115	2.31688294383933e-49	2.20477959723377e-48	down
LRRC42	LRRC42	0.802913834385822	2.40221200753075e-49	2.28478998384145e-48	no diff
MRPS10	MRPS10	0.79402115392444	2.59086268111974e-49	2.46293715123511e-48	no diff
MCM5	MCM5	0.9734874642411	2.8544331274736e-49	2.71208256225014e-48	no diff
TNS4	TNS4	2.43505291457725	2.9396032420048e-49	2.79155357768553e-48	up
TREM1	TREM1	-1.92439957622841	3.03351385089485e-49	2.87923800362077e-48	down
NFAM1	NFAM1	-1.1820268626665	3.0704163757715e-49	2.91275065429497e-48	down
SLC25A17	SLC25A17	0.636881980951365	3.30215260739456e-49	3.13096161337343e-48	no diff
CKAP5	CKAP5	0.910662889275418	3.38888952441885e-49	3.21153529567722e-48	no diff
COL7A1	COL7A1	2.13679044231184	3.43738287607399e-49	3.25580210102374e-48	up
MAPRE2	MAPRE2	-0.93175485211531	3.48071787627083e-49	3.29513970556188e-48	no diff
CMSS1	CMSS1	0.923122997705212	3.5645216153369e-49	3.37272783189128e-48	no diff
P3H1	P3H1	0.848425300915173	4.02815995065827e-49	3.80944671110131e-48	no diff
CFAP52	CFAP52	-1.12026722719318	4.0899067809795e-49	3.86583997906241e-48	down
PTBP1	PTBP1	0.608047728400251	4.12630654792258e-49	3.8982289005736e-48	no diff
DDOST	DDOST	0.748207272027706	4.15712592909538e-49	3.92531513439285e-48	no diff
AMZ2	AMZ2	0.739980427990717	4.18492042016771e-49	3.94951864653328e-48	no diff
MAPK4	MAPK4	-1.00365003479851	4.38460206883497e-49	4.1358319256419e-48	down
PLEKHG6	PLEKHG6	1.3375479490041	4.4103144829833e-49	4.15793890188792e-48	up
POLA2	POLA2	0.794320570098337	4.53470367960362e-49	4.27300520526239e-48	no diff
TTI1	TTI1	0.708893093339429	4.74308870858624e-49	4.46706050487522e-48	no diff
EXOSC1	EXOSC1	0.568291681579965	4.93696013127309e-49	4.6472539185209e-48	no diff
BDNF	BDNF	-0.732342564548798	4.944123788544e-49	4.65160070754312e-48	no diff
GTPBP3	GTPBP3	0.857529578718498	5.29622388314112e-49	4.98030399222189e-48	no diff
KLF13	KLF13	-1.10331546558748	5.30275962080528e-49	4.98388482673525e-48	down
ZHX3	ZHX3	-0.68340513967111	5.58257006681375e-49	5.24417160363774e-48	no diff
E2F1	E2F1	1.33388403681828	5.74696648481638e-49	5.39582860452621e-48	up
TMEM138	TMEM138	0.561709979738641	6.13859167368481e-49	5.76056540677428e-48	no diff
KIR3DL1	KIR3DL1	-0.258534691429509	7.15953514824951e-49	6.71518822862766e-48	no diff
C11orf24	C11orf24	0.81931912503243	7.7307807080005e-49	7.2472598417587e-48	no diff
PIF1	PIF1	0.896829019224292	8.16124129477463e-49	7.64687383060653e-48	no diff
TEKT3	TEKT3	-0.465756555544915	8.24939277548577e-49	7.7255077089134e-48	no diff
C9orf24	C9orf24	-1.82816546941649	8.80606926724989e-49	8.24260715071326e-48	down
MRPL17	MRPL17	0.801510885041165	8.85913529954144e-49	8.2880318002008e-48	no diff
SH3BGRL	SH3BGRL	-1.12585062197579	8.90971592943135e-49	8.33108596451588e-48	down
CCHCR1	CCHCR1	0.947161179936827	9.32974263579944e-49	8.71937226080264e-48	no diff
GANC	GANC	-0.682869968709015	1.02027911895912e-48	9.5304293366575e-48	no diff
S100A2	S100A2	3.28787102991958	1.17818432851473e-48	1.09997986031133e-47	up
PER1	PER1	-1.46227684757869	1.19181591544943e-48	1.11213833458511e-47	down
SNRPB	SNRPB	1.08421647807818	1.24478683457348e-48	1.16097500022931e-47	up
BST1	BST1	-1.10701813826222	1.29720841762968e-48	1.20924974482203e-47	down
TPPP	TPPP	-1.5405174956995	1.30596459141424e-48	1.21679138448392e-47	down
RNF122	RNF122	-0.944166526040851	1.31232194562431e-48	1.22209145099397e-47	no diff
SIGLEC1	SIGLEC1	-1.39796158857016	1.33293847476683e-48	1.24065811882144e-47	down
ARHGAP24	ARHGAP24	-0.918704525629673	1.51288507642189e-48	1.40742989976092e-47	no diff
PPM1D	PPM1D	-0.618150142357333	1.57367671281537e-48	1.46323904426716e-47	no diff
ANKRD44	ANKRD44	-0.889564318378224	1.58569234177806e-48	1.47366148406037e-47	no diff
BDH1	BDH1	1.13051878209247	1.6532498015951e-48	1.53566482587413e-47	up
FANCB	FANCB	0.549312495539649	1.68003119689903e-48	1.55974847553568e-47	no diff
LTC4S	LTC4S	-0.0762736909064285	1.6989048375651e-48	1.57646979619867e-47	no diff
ABCF2	ABCF2	0.69839332143848	1.74068762414567e-48	1.6144215015617e-47	no diff
TYSND1	TYSND1	0.830774827659989	1.75022351538717e-48	1.62244210297509e-47	no diff
PRKCH	PRKCH	-0.780051528550048	1.75841493312791e-48	1.629208886571e-47	no diff
C1orf194	C1orf194	-1.63367428098747	1.87054747327805e-48	1.73222366367274e-47	down
BARD1	BARD1	0.75304014676952	1.94228855746963e-48	1.79774844141477e-47	no diff
FRMD4A	FRMD4A	-0.734195207430562	1.95013127727052e-48	1.80409359832961e-47	no diff
EBNA1BP2	EBNA1BP2	0.741915224536774	2.02450542334725e-48	1.8719503335009e-47	no diff
FUNDC1	FUNDC1	0.78930258670529	2.11599395579328e-48	1.95555516268584e-47	no diff
SLC38A7	SLC38A7	0.71646311006475	2.2019132579866e-48	2.0339310989218e-47	no diff
TRPC3	TRPC3	-0.261931550530193	2.3307511988459e-48	2.15185220586728e-47	no diff
MTFP1	MTFP1	0.88965202408217	2.34431753899497e-48	2.16328412903925e-47	no diff
CYC1	CYC1	1.11836677551557	2.36260367146841e-48	2.17905763156988e-47	up
ERAL1	ERAL1	0.744353629373933	2.40371127295014e-48	2.21585311140626e-47	no diff
EARS2	EARS2	0.652753423357312	2.54986459883184e-48	2.34939869315464e-47	no diff
CNN1	CNN1	-1.45618987865577	2.73952287864854e-48	2.52287411873929e-47	down
C18orf63	C18orf63	-0.117832801466235	2.833676967338e-48	2.60826760051549e-47	no diff
CHTOP	CHTOP	0.612621642797093	2.86485154478038e-48	2.63563457072922e-47	no diff
USP21	USP21	0.760465414323239	3.02343993964077e-48	2.78013443065811e-47	no diff
BRCA1	BRCA1	0.929206747403559	3.12061781677296e-48	2.86804869870517e-47	no diff
MYO1F	MYO1F	-1.11318122615789	3.12742850551739e-48	2.87286305803461e-47	down
TUBA4B	TUBA4B	-1.2679147723713	3.35240821357483e-48	3.07798243568973e-47	down
RPN2	RPN2	0.791645196385796	3.45670361272224e-48	3.17214624349814e-47	no diff
LIMK1	LIMK1	0.990641303526575	3.46939243973611e-48	3.18219223224992e-47	no diff
GAB3	GAB3	-0.77654305665387	3.54900068470844e-48	3.25357709534912e-47	no diff
PNPT1	PNPT1	0.811573384494033	3.56949289725035e-48	3.27072240349354e-47	no diff
POLR1B	POLR1B	0.671306213788389	3.58879300905454e-48	3.28675875029752e-47	no diff
RRP36	RRP36	0.658265792926747	3.59977810430925e-48	3.29516762243659e-47	no diff
DDR1	DDR1	1.13616773867378	4.2421269103013e-48	3.88121686420206e-47	up
HMGN1	HMGN1	0.719157732892832	4.37553276168994e-48	4.00126922366551e-47	no diff
RNASE1	RNASE1	-2.09760083989369	4.40381381823624e-48	4.02511667198571e-47	down
[truncated: 16,272 more rows]
