# Supplementary material for: Development and validation of a 16-gene T-cell- related prognostic model in non-small cell lung cancer
Source: Front Immunol. 2025 Apr 7;16:1566597. doi: 10.3389/fimmu.2025.1566597 (PMC12009871; doi:10.3389/fimmu.2025.1566597)
Supplement: Supplementary file 2 [file DataSheet2.csv]

	ID	Description	GeneNumber	type	type_order
1	GO:0002443	leukocyte mediated immunity	18	biological process	leukocyte mediated immunity
2	GO:0002366	leukocyte activation involved in immune	15	biological process	leukocyte activation involved in immune
3	GO:0002263	cell activation involved in immune	15	biological process	cell activation involved in immune
4	GO:0002757	immune response-activating signaling pathway	17	biological process	immune response-activating signaling pathway
5	GO:0050866	negative regulation of cell activation	13	biological process	negative regulation of cell activation
6	GO:0002764	immune response-regulating signaling pathway	17	biological process	immune response-regulating signaling pathway
7	GO:0002274	myeloid leukocyte activation	13	biological process	myeloid leukocyte activation
8	GO:0002695	negative regulation of leukocyte activation	12	biological process	negative regulation of leukocyte activation
9	GO:0002429	immune response-activating cell surface receptor	14	biological process	immune response-activating cell surface receptor
10	GO:0042113	B cell activation	13	biological process	B cell activation
11	GO:0002768	immune response-regulating cell surface receptor	14	biological process	immune response-regulating cell surface receptor
12	GO:0007159	leukocyte cell-cell adhesion	15	biological process	leukocyte cell-cell adhesion
13	GO:0001819	positive regulation of cytokine production	16	biological process	positive regulation of cytokine production
14	GO:0050864	regulation of B cell activation	10	biological process	regulation of B cell activation
15	GO:0030098	lymphocyte differentiation	15	biological process	lymphocyte differentiation
16	GO:0009897	external side of plasma membrane	12	cellular component	external side of plasma membrane
17	GO:0030667	secretory granule membrane	11	cellular component	secretory granule membrane
18	GO:0070821	tertiary granule membrane	6	cellular component	tertiary granule membrane
19	GO:0101002	ficolin-1-rich granule	8	cellular component	ficolin-1-rich granule
20	GO:0035579	specific granule membrane	6	cellular component	specific granule membrane
21	GO:0042581	specific granule	7	cellular component	specific granule
22	GO:0070820	tertiary granule	7	cellular component	tertiary granule
23	GO:0001931	uropod	3	cellular component	uropod
24	GO:0045121	membrane raft	8	cellular component	membrane raft
25	GO:0098857	membrane microdomain	8	cellular component	membrane microdomain
26	GO:0140375	immune receptor activity	7	molecular function	immune receptor activity
27	GO:0004896	cytokine receptor activity	5	molecular function	cytokine receptor activity
28	GO:0005178	integrin binding	5	molecular function	integrin binding
29	GO:0042287	MHC protein binding	3	molecular function	MHC protein binding
30	GO:0004875	complement receptor activity	2	molecular function	complement receptor activity
31	GO:1990782	protein tyrosine kinase binding	4	molecular function	protein tyrosine kinase binding
