# Supplementary material for: Development and validation of a 16-gene T-cell- related prognostic model in non-small cell lung cancer
Source: Front Immunol. 2025 Apr 7;16:1566597. doi: 10.3389/fimmu.2025.1566597 (PMC12009871; doi:10.3389/fimmu.2025.1566597)
Supplement: Supplementary file 3 [file DataSheet3.csv]

	logFC	AveExpr	t	P.Value	adj.P.Val	B
GOBP_RNA_3_URIDYLATION	0.419781797189396	-0.0126758535006123	19.1470058162021	3.84624721437766e-70	4.01932833902466e-66	146.958000698677
GOBP_NEGATIVE_REGULATION_OF_MYOBLAST_PROLIFERATION	-0.461208181050989	0.0284766782452742	-17.8408635237105	3.02868854775574e-62	1.58248976620237e-58	129.25992063515
GOMF_ESTROGEN_2_HYDROXYLASE_ACTIVITY	0.291327073408293	0.0410727290697521	13.0973142572185	2.30327691373024e-36	8.02308124949367e-33	71.2228136017132
GOBP_DISTAL_CONVOLUTED_TUBULE_DEVELOPMENT	-0.246688130759657	0.038609965686316	-10.8069606562684	7.32902063859465e-26	1.91470664183285e-22	47.6925857701597
GOBP_FLAVONOID_GLUCURONIDATION	-0.254850247790688	0.0400069860364239	-9.19445405626075	2.03212409830832e-19	4.24713936546438e-16	33.2879906801415
GOBP_METANEPHRIC_DISTAL_TUBULE_DEVELOPMENT	-0.176694745429118	0.0237513281397373	-8.88609922289319	2.7729163532633e-18	4.82949598193357e-15	30.7549101201924
GOMF_ALKANE_1_MONOOXYGENASE_ACTIVITY	-0.199859304123755	0.0438481324411337	-8.4250746168149	1.20044694573427e-16	1.79209579756044e-13	27.1061275356116
GOBP_CELLULAR_RESPONSE_TO_AMMONIUM_ION	0.194272293064755	0.00991226877582142	8.31139184227875	2.96180018499555e-16	3.43897910368928e-13	26.232271321697
GOBP_RESPONSE_TO_AMMONIUM_ION	0.194272293064755	0.00991226877582142	8.31139184227875	2.96180018499555e-16	3.43897910368928e-13	26.232271321697
GOBP_KERATINIZATION	-0.156842259644763	0.0259318740765908	-8.20822440297884	6.66160948505666e-16	6.96138191188421e-13	25.448208095236
GOBP_HYDROCARBON_METABOLIC_PROCESS	0.158250559015971	0.037676599761676	8.0170686897898	2.92373500993657e-15	2.77754825943974e-12	24.0181326998533
GOMF_PROTON_CHANNEL_ACTIVITY	-0.137354580905069	-0.00151500079075426	-7.9143993513465	6.39163366477188e-15	5.56604764973885e-12	23.2622854209774
GOBP_FLAVONE_METABOLIC_PROCESS	-0.210031585131101	0.0104994988608982	-7.80174662817292	1.49279402406134e-14	1.19997673472623e-11	22.4428480462586
GOBP_REGULATION_OF_MALE_GONAD_DEVELOPMENT	-0.132919077790208	0.0171769385206217	-7.7664540607331	1.94302659144796e-14	1.45033056290223e-11	22.1882702534423
GOBP_D_AMINO_ACID_TRANSPORT	0.14896213864492	0.0359501975968552	7.6692414216491	3.99485578345832e-14	2.78308286247596e-11	21.4923421623154
GOBP_REGULATION_OF_VERY_LOW_DENSITY_LIPOPROTEIN_PARTICLE_REMODELING	0.162896494399172	0.033347079102867	7.46550307316799	1.76401043005996e-13	1.1068085162147e-10	20.059176656947
GOCC_EGG_COAT	-0.16417588312268	0.00187750056676508	-7.46265699289458	1.80054973929664e-13	1.1068085162147e-10	20.0394006401197
GOCC_CHLORIDE_CHANNEL_COMPLEX	-0.0727648717913738	0.0308396577808264	-7.38486691382195	3.14509883833354e-13	1.82590460336586e-10	19.5014926196407
GOBP_POSITIVE_REGULATION_OF_GONAD_DEVELOPMENT	-0.128430100312454	0.0172074956575375	-7.25493180831596	7.89458907755668e-13	4.34202399265618e-10	18.6143042094041
GOMF_NEUROPEPTIDE_RECEPTOR_ACTIVITY	-0.0795060228340023	0.0534473425610004	-7.19000345179093	1.24379334774113e-12	6.49882024194739e-10	18.1762932137797
GOMF_NODAL_BINDING	0.15397114123957	0.0278918216771117	7.17572346622217	1.37391703996563e-12	6.8368728893528e-10	18.0804361047727
GOBP_GONADAL_MESODERM_DEVELOPMENT	-0.130421354344959	0.0434746213756849	-7.16226447633973	1.50875953203131e-12	7.16660777714872e-10	17.9902476074262
GOBP_NORADRENERGIC_NEURON_DEVELOPMENT	0.160475923873135	-0.00960180176207619	7.1115655599024	2.14380291272245e-12	9.63921491475799e-10	17.6518888327046
GOBP_HEPATOCYTE_DIFFERENTIATION	0.101524438066309	0.000134617352941604	7.10691354383312	2.21379098520758e-12	9.63921491475799e-10	17.6209506771393
GOCC_SODIUM_POTASSIUM_EXCHANGING_ATPASE_COMPLEX	0.128870304750141	0.0222044584836667	7.07015802110094	2.85160752877981e-12	1.19197194702996e-09	17.3771529912648
GOBP_ICOSANOID_CATABOLIC_PROCESS	-0.135457727950414	0.0179825166548036	-7.06334989151778	2.98814439978954e-12	1.20100419145387e-09	17.332120623578
GOBP_CELLULAR_RESPONSE_TO_BRAIN_DERIVED_NEUROTROPHIC_FACTOR_STIMULUS	0.13620407192584	0.013086007030049	6.95288319805989	6.34731572405264e-12	2.45664627097593e-09	16.6069384857318
GOMF_INHIBITORY_EXTRACELLULAR_LIGAND_GATED_MONOATOMIC_ION_CHANNEL_ACTIVITY	-0.120220409040776	0.0639116150655371	-6.87702462184605	1.05843801092655e-11	3.95024186220802e-09	16.1149649915742
GOMF_GABA_GATED_CHLORIDE_ION_CHANNEL_ACTIVITY	-0.123328728356863	0.07350284298325	-6.86926296974114	1.11498122970897e-11	4.01777718981335e-09	16.0649045328005
GOMF_NEUROPEPTIDE_Y_RECEPTOR_ACTIVITY	-0.130314791787564	0.0652742724466866	-6.86241372363136	1.16733150448996e-11	4.06620474064004e-09	16.0207715952403
GOBP_CEREBRAL_CORTEX_REGIONALIZATION	-0.149633118399185	0.00420067230949257	-6.79632878707725	1.81369073759907e-11	6.03780715444141e-09	15.5970167639757
GOBP_POSITIVE_REGULATION_OF_NOTCH_SIGNALING_PATHWAY	0.0774707972885838	0.00328813139711485	6.79343261529507	1.84889788461364e-11	6.03780715444141e-09	15.5785312565083
GOMF_BENZODIAZEPINE_RECEPTOR_ACTIVITY	-0.127083570503273	0.0699073382828947	-6.75428931145586	2.39584017219236e-11	7.58682721194248e-09	15.3293954098713
GOBP_NEGATIVE_REGULATION_OF_DIGESTIVE_SYSTEM_PROCESS	-0.0988093855675891	0.0242482828268478	-6.74625943980805	2.5262420674023e-11	7.76447929539825e-09	15.2784501291405
GOBP_SEX_DETERMINATION	-0.0879578385684206	0.018152714260419	-6.70347201931627	3.34747985059377e-11	9.99461841105855e-09	15.0079207214255
GOBP_LEUKOTRIENE_CATABOLIC_PROCESS	-0.15234216174522	0.0329668459241253	-6.62297510018783	5.66040966994981e-11	1.64309114030487e-08	14.5032385164748
GOCC_NEUROFILAMENT	-0.126550108801252	0.0229446379215554	-6.60897400800406	6.19841164286295e-11	1.75063247751129e-08	14.4160278918716
GOMF_INTRACELLULAR_CAMP_ACTIVATED_CATION_CHANNEL_ACTIVITY	0.126473666080145	0.0289214623031762	6.58405170722458	7.28266198246054e-11	1.96474837837583e-08	14.261209616965
GOMF_TYPE_1_FIBROBLAST_GROWTH_FACTOR_RECEPTOR_BINDING	0.133693775689866	0.0342631921528214	6.5829943526647	7.33255375661793e-11	1.96474837837583e-08	14.2546531576246
GOBP_POSITIVE_REGULATION_OF_GROWTH_HORMONE_SECRETION	-0.120821343551628	0.0191689940329739	-6.52868195788198	1.03991807096292e-10	2.71678596039062e-08	13.9191725907806
GOBP_NEGATIVE_REGULATION_OF_DENDRITE_MORPHOGENESIS	-0.120162571917433	0.0111452410656982	-6.49052424872998	1.32723446386753e-10	3.38282930424772e-08	13.685005138287
GOBP_STOMACH_DEVELOPMENT	0.139953065261155	-0.00620782543744148	6.44924478223324	1.72563608195592e-10	4.29354691819984e-08	13.4331021914155
GOBP_REGULATION_OF_DEVELOPMENT_HETEROCHRONIC	0.10157866734046	-0.000584309396653155	6.44320488485332	1.79298217189643e-10	4.35127570968235e-08	13.3963685410132
GOMF_OXIDOREDUCTASE_ACTIVITY_ACTING_ON_PAIRED_DONORS_WITH_INCORPORATION_OR_REDUCTION_OF_MOLECULAR_OXYGEN_REDUCED_IRON_SULFUR_PROTEIN_AS_ONE_DONOR_AND_INCORPORATION_OF_ONE_ATOM_OF_OXYGEN	-0.118317823541284	0.0577723979007166	-6.43979635847738	1.83211608828731e-10	4.35127570968235e-08	13.3756524430365
GOBP_MALE_SEX_DETERMINATION	-0.0989213755853685	0.0153702257197347	-6.43551876979669	1.88241191356246e-10	4.37137877705061e-08	13.3496687071253
GOBP_RESPONSE_TO_INSECTICIDE	0.137667510646806	0.0283608993807453	6.39928774065418	2.36624604313707e-10	5.37549372843095e-08	13.1302254707108
GOBP_OPTIC_NERVE_MORPHOGENESIS	-0.133680448729547	0.0268704385316138	-6.38078813756249	2.65824709523094e-10	5.91035790322623e-08	13.0186180540748
GOBP_LONG_CHAIN_FATTY_ACID_CATABOLIC_PROCESS	-0.12272459183752	0.014314171052327	-6.35486379603115	3.12749269634075e-10	6.80881222432517e-08	12.8627190650964
GOBP_POSITIVE_REGULATION_OF_THE_FORCE_OF_HEART_CONTRACTION	-0.148710124429689	0.0233609071131812	-6.34394513918149	3.34854281688271e-10	7.14128008906618e-08	12.7972338046138
GOBP_PHOTOTRANSDUCTION_VISIBLE_LIGHT	0.0771121214765861	0.0120201955588341	6.24067165388179	6.35573510055651e-10	1.30867036296263e-07	12.1829941148168
GOMF_AZOLE_TRANSMEMBRANE_TRANSPORTER_ACTIVITY	0.102105946483426	0.00295778422933157	6.23987981331868	6.38681229771236e-10	1.30867036296263e-07	12.1783205133665
GOBP_RESPONSE_TO_LIGHT_INTENSITY	0.0819211727815694	0.0114585745513158	6.21333442017854	7.5190392458095e-10	1.51103769459056e-07	12.0219620828821
GOBP_AZOLE_TRANSMEMBRANE_TRANSPORT	0.0934705320084469	0.00219848112351307	6.20864329038791	7.73856295683076e-10	1.5258109980921e-07	11.9943944527076
GOBP_RESPONSE_TO_LIGHT_STIMULUS	0.0276415747802681	-0.00670204796130816	6.20394720268955	7.96458516964521e-10	1.5412947226443e-07	11.9668170082637
GOBP_GAMMA_AMINOBUTYRIC_ACID_SIGNALING_PATHWAY	-0.0774355035128601	0.0458058800450014	-6.15278966637722	1.08848904782141e-09	2.04293746148007e-07	11.6676512311454
GOBP_POSITIVE_REGULATION_OF_INOSITOL_PHOSPHATE_BIOSYNTHETIC_PROCESS	0.114714361548991	0.0352454512830176	6.15184236071768	1.09477988366396e-09	2.04293746148007e-07	11.6621331166974
GOBP_URATE_TRANSPORT	0.106893976565244	0.0475288167044255	6.13850793761419	1.18718872758266e-09	2.16819416045097e-07	11.5845429237013
GOBP_REGULATION_OF_SYNAPTIC_TRANSMISSION_DOPAMINERGIC	-0.111486109320423	0.0206314475689702	-6.13543220080052	1.20956122860591e-09	2.16819416045097e-07	11.5666680359913
GOBP_PHOTOTRANSDUCTION	0.0573652881033842	0.0174589844377001	6.13345661821416	1.22414789920198e-09	2.16819416045097e-07	11.5551911669504
GOMF_PHOSPHATIDYLCHOLINE_STEROL_O_ACYLTRANSFERASE_ACTIVATOR_ACTIVITY	0.146848724648477	0.0152888535508863	6.11131369953098	1.39985624582387e-09	2.43808296147657e-07	11.4267897623218
GOBP_THERMOCEPTION	0.112828509963039	0.0202837961744015	5.99634246060407	2.78956565604024e-09	4.7788460828886e-07	10.7670408224432
GOMF_LYSOZYME_ACTIVITY	0.103053367862885	0.075445910934009	5.94813614062091	3.71192086278610e-09	6.1597220862544e-07	10.4938858107825
GOBP_CITRULLINE_BIOSYNTHETIC_PROCESS	0.138016630201792	-0.00131741498834805	5.94806334753075	3.71351666444045e-09	6.1597220862544e-07	10.4934748918029
GOMF_UREA_TRANSMEMBRANE_TRANSPORTER_ACTIVITY	0.131438098639378	0.0131975776854862	5.93905441676455	3.91626470538889e-09	6.37601009213026e-07	10.4426554306031
GOMF_ESTROGEN_16_ALPHA_HYDROXYLASE_ACTIVITY	0.124469622651336	0.0187471465455841	5.9369165587608	3.96593929175566e-09	6.37601009213026e-07	10.4306062987346
GOBP_REGULATION_OF_CARDIAC_MUSCLE_TISSUE_DEVELOPMENT	-0.117248943177243	0.00290580192210968	-5.92809935283072	4.17738271889432e-09	6.614189304916e-07	10.3809546009525
GOBP_NUCLEOBASE_CATABOLIC_PROCESS	-0.10670058808319	0.00813527810064358	-5.92078831601972	4.36100481307769e-09	6.70189270710038e-07	10.3398366847003
GOBP_ACETYLCHOLINE_SECRETION	-0.145363127615928	0.00724464478950731	-5.92078693500592	4.36104023045766e-09	6.70189270710038e-07	10.339828922228
GOBP_RESPONSE_TO_RADIATION	0.0316736722395592	-0.011146209184157	5.90961965625549	4.6567949501421e-09	7.05268220709927e-07	10.2771145542352
GOMF_PROTEIN_GLUTAMINE_GAMMA_GLUTAMYLTRANSFERASE_ACTIVITY	-0.121520968835548	0.0278963437142424	-5.89103960255132	5.19271975170324e-09	7.75198877218554e-07	10.1730156139147
GOBP_REGULATION_OF_DNA_DEMETHYLATION	0.101276402267915	-0.0105416559874434	5.8845850579008	5.39260181337627e-09	7.93699844363127e-07	10.136924188873
GOBP_RESPONSE_TO_NERVE_GROWTH_FACTOR	0.0570160663472006	-0.001549738820258	5.87665480885082	5.64846422492204e-09	8.19811821533824e-07	10.0926317492476
GOMF_GPI_LINKED_EPHRIN_RECEPTOR_ACTIVITY	-0.126889149604014	0.0276888862307968	-5.86410984564688	6.0775489973655e-09	8.70005301677665e-07	10.0226788897291
GOBP_NEUROENDOCRINE_CELL_DIFFERENTIATION	0.086129478570544	0.0197772354597563	5.83828490200821	7.06315098173181e-09	9.97431456204019e-07	9.87911430298188
GOBP_RHODOPSIN_MEDIATED_SIGNALING_PATHWAY	0.0851178041241053	0.0151296475089975	5.83360436867936	7.25772994788221e-09	1.01124370607159e-06	9.85315793414878
GOBP_LATERAL_SPROUTING_FROM_AN_EPITHELIUM	0.130405446376969	0.0221833798782904	5.81279948386259	8.18767400873582e-09	1.12580517620118e-06	9.73801789209541
GOBP_GASTRIC_ACID_SECRETION	-0.0926689956702705	0.0184622491395145	-5.80899804343629	8.36969750341598e-09	1.13588751832074e-06	9.71702122645517
GOBP_REGULATION_OF_GONAD_DEVELOPMENT	-0.088329451379841	0.004990990454847	-5.79903518316121	8.86564314560943e-09	1.18776885732844e-06	9.66205387828399
GOMF_HEXOSE_TRANSMEMBRANE_TRANSPORTER_ACTIVITY	0.0745406735845842	0.0091451117110369	5.79441565697195	9.10519926725968e-09	1.20442192839068e-06	9.63659686318719
GOMF_GABA_RECEPTOR_ACTIVITY	-0.0860935269286646	0.0541400171466821	-5.76001136704347	1.10986371170949e-08	1.44975947342052e-06	9.44760102485659
GOMF_ACROSIN_BINDING	-0.131852963594302	0.00605801528815745	-5.75746731330471	1.12618447831777e-08	1.4529170121507e-06	9.43366741033986
GOBP_NEGATIVE_REGULATION_OF_EPIDERMIS_DEVELOPMENT	0.0911811300073513	0.00977439737420678	5.75072895495159	1.17054960968727e-08	1.49173700258926e-06	9.39678972053039
GOBP_CAMP_BIOSYNTHETIC_PROCESS	-0.117839385261885	0.0224494743105239	-5.74599626287122	1.20272151026134e-08	1.51426985328084e-06	9.37091282192418
GOCC_GABA_RECEPTOR_COMPLEX	-0.0863541097984631	0.0556191458775758	-5.73874415748348	1.25369575116902e-08	1.55965721425194e-06	9.33129926938893
GOBP_REGULATION_OF_FERTILIZATION	-0.0798783031680733	0.0292918905894592	-5.73273680520863	1.29750727042775e-08	1.57906649235668e-06	9.29852048903374
GOBP_ACYLGLYCEROL_HOMEOSTASIS	0.0739833038480777	0.0126530163079752	5.73246574520245	1.29951883581507e-08	1.57906649235668e-06	9.29704222374976
GOMF_INTRACELLULAR_CYCLIC_NUCLEOTIDE_ACTIVATED_MONOATOMIC_CATION_CHANNEL_ACTIVITY	0.102452583384889	0.0358576634094134	5.70737868241826	1.49943443943833e-08	1.80104481518741e-06	9.16050987238678
GOMF_HEMOGLOBIN_ALPHA_BINDING	-0.142889325977201	0.00676803851693048	-5.69476602707363	1.61094242319813e-08	1.91299412754778e-06	9.09207956936558
GOBP_EPITHELIAL_CELL_PROLIFERATION_INVOLVED_IN_SALIVARY_GLAND_MORPHOGENESIS	0.135435240058887	0.0190748138534377	5.66820051934379	1.87281849515797e-08	2.19898351397761e-06	8.94841221040314
GOBP_VESTIBULOCOCHLEAR_NERVE_DEVELOPMENT	-0.0931866472856968	0.022138965692098	-5.66025973920697	1.95882989298269e-08	2.27101430036021e-06	8.90559050317646
GOBP_NEUROTRANSMITTER_RECEPTOR_LOCALIZATION_TO_POSTSYNAPTIC_SPECIALIZATION_MEMBRANE	0.066365109939161	0.00997905939566158	5.65856930899457	1.97762967782564e-08	2.27101430036021e-06	8.89648190786662
GOBP_LIGHT_ADAPTION	0.117124906230454	0.00402452582826645	5.60449977199918	2.6807141907413e-08	3.04494166230941e-06	8.60648522948674
GOMF_ANGIOTENSIN_RECEPTOR_ACTIVITY	0.132295935868585	0.0253891482537857	5.51201194652369	4.48348516935613e-08	5.03789462578189e-06	8.11650535911584
GOBP_METANEPHRIC_PART_OF_URETERIC_BUD_DEVELOPMENT	-0.107529308342673	0.0162384016448092	-5.47666795823974	5.44633491226264e-08	6.054702109909e-06	7.93128792146164
GOMF_TYPE_I_INTERFERON_RECEPTOR_BINDING	0.0901126423936228	0.107691282305359	5.46729093688197	5.73375292201824e-08	6.30712821422007e-06	7.88233679552348
GOBP_PROSTATIC_BUD_FORMATION	0.126029670080681	0.0226822543914679	5.46179685375889	5.90893601703228e-08	6.43212306020701e-06	7.85369261233734
GOBP_REGULATION_OF_OSTEOCLAST_PROLIFERATION	0.116721651307068	0.0242093299146593	5.44584413433161	6.44754682493225e-08	6.94606848665382e-06	7.77067471021861
GOMF_2_ACYLGLYCEROL_O_ACYLTRANSFERASE_ACTIVITY	0.113670143999965	0.017533795000931	5.4404026525605	6.64193649769467e-08	7.0824731021336e-06	7.74240962682563
GOBP_GLYCINE_TRANSPORT	0.0786867011518853	0.016010157025427	5.40119580698578	8.22063287990387e-08	8.6773347065652e-06	7.53954266123953
GOCC_SEROTONIN_RECEPTOR_COMPLEX	-0.100787658653034	0.0526853559510132	-5.39186906735938	8.64666371761286e-08	9.03576358490544e-06	7.49148743582096
GOCC_CALYX_OF_HELD	-0.0781694555695286	0.034978599218225	-5.37655915054788	9.39281661764246e-08	9.71831026280829e-06	7.41277440595787
GOBP_VITAMIN_TRANSPORT	0.0579741882623602	0.00542886552274931	5.30717019941894	1.36327456552606e-07	1.39668815781836e-05	7.0586758384328
GOBP_POSITIVE_REGULATION_OF_LONG_TERM_SYNAPTIC_POTENTIATION	-0.0701711002307507	0.00866299027338827	-5.28112164080222	1.56616446554371e-07	1.58897268591571e-05	6.92687040414172
GOBP_TELENCEPHALON_REGIONALIZATION	-0.0940090665554099	0.0109047979233277	-5.27569725092308	1.61195052575676e-07	1.61970028789982e-05	6.89950024167411
GOBP_SPINAL_CORD_ASSOCIATION_NEURON_DIFFERENTIATION	0.0827214057394059	0.0503494447966326	5.2456014565268	1.89050233425911e-07	1.88149994219121e-05	6.74812779751107
GOBP_POSITIVE_REGULATION_OF_ALCOHOL_BIOSYNTHETIC_PROCESS	0.0800518736099846	0.021185559827962	5.21689334152639	2.19929645402723e-07	2.16817433439477e-05	6.60449925681318
GOCC_TERMINAL_BOUTON	0.0521811531258337	0.0156276069774246	5.20591250295224	2.32987179295116e-07	2.27543553610651e-05	6.54975887543911
GOBP_OVIDUCT_DEVELOPMENT	-0.117876293118554	0.0497299296144131	-5.19886928971104	2.41753958049007e-07	2.3391933903816e-05	6.5147054236813
GOBP_NEURON_GLIAL_CELL_SIGNALING	0.128324900884144	0.0345209747499475	5.19372497219835	2.48357965893211e-07	2.38104655374684e-05	6.48913103525305
GOMF_CHROMATIN_INSULATOR_SEQUENCE_BINDING	-0.118368340169949	-0.0105681653382052	-5.17275963132656	2.77123193566734e-07	2.63267033888397e-05	6.38515250574147
GOBP_PREVENTION_OF_POLYSPERMY	-0.105243821552726	0.0253636960157353	-5.16852448674842	2.83313093824087e-07	2.66722687428983e-05	6.3641965417251
GOMF_ODORANT_BINDING	0.0652561874089066	0.097322345171445	5.15938341142514	2.97132378435188e-07	2.75524663434515e-05	6.31902098336454
GOBP_G_PROTEIN_COUPLED_RECEPTOR_INTERNALIZATION	-0.0751546696429594	0.0191168088288194	-5.15886472282115	2.97935760460289e-07	2.75524663434515e-05	6.31645987792772
GOMF_NEUREXIN_FAMILY_PROTEIN_BINDING	-0.0831651138964163	-0.00144124455517247	-5.14700197246931	3.1689362487148e-07	2.90485822798857e-05	6.25795239279835
GOBP_ENGULFMENT_OF_APOPTOTIC_CELL	-0.071909259260905	0.00899259882477861	-5.14255385164616	3.24298595474861e-07	2.94688723714113e-05	6.23604705640751
GOMF_LIGAND_GATED_MONOATOMIC_ANION_CHANNEL_ACTIVITY	-0.0795620164177046	0.0596547242014746	-5.13577638881862	3.3590392659325e-07	3.00494011909468e-05	6.2027051350992
GOBP_FOREBRAIN_MORPHOGENESIS	0.080935880262651	0.015739337450199	5.13546981235518	3.36438271707251e-07	3.00494011909468e-05	6.20119791000351
GOBP_OPTIC_NERVE_DEVELOPMENT	-0.0643625959488001	0.00793807466385877	-5.13243407812254	3.41773929325748e-07	3.02672674699497e-05	6.18627790729801
GOMF_ADENYLATE_CYCLASE_ACTIVITY	-0.091827238140046	0.0172285020373513	-5.12672989837318	3.52021791014008e-07	3.08819980353356e-05	6.15826570022619
GOBP_LEUKOTRIENE_B4_METABOLIC_PROCESS	-0.142879717685222	0.0206688519233176	-5.12530602513164	3.54625814759835e-07	3.08819980353356e-05	6.15127792503202
GOBP_TOXIN_METABOLIC_PROCESS	0.0805255570882311	0.014922278452343	5.08846872686444	4.28849632686611e-07	3.70370137320255e-05	5.97113656228814
GOMF_DOPAMINE_BINDING	0.10176700350568	0.0226102935714779	5.06838998605089	4.75411621887504e-07	4.0657999976059e-05	5.87346752545657
GOBP_CELLULAR_RESPONSE_TO_ELECTRICAL_STIMULUS	-0.0822602413404633	0.0153146520108105	-5.06710250605305	4.78558277230168e-07	4.0657999976059e-05	5.86721735500347
GOMF_SUGAR_TRANSMEMBRANE_TRANSPORTER_ACTIVITY	0.0615672031261111	0.00356082093191332	5.04674051677198	5.31081034663297e-07	4.47564259050923e-05	5.7685692267663
GOBP_ALANINE_TRANSPORT	0.0828312338797523	-0.000402979845533323	5.0127746794455	6.31310930334664e-07	5.27775937759779e-05	5.60485490726368
GOMF_VITAMIN_TRANSMEMBRANE_TRANSPORTER_ACTIVITY	0.0599688923178814	0.00555722490516717	5.01007576252494	6.40014911728617e-07	5.30806018060639e-05	5.5918913137807
GOBP_POSITIVE_REGULATION_OF_DNA_DEMETHYLATION	0.0977257290888979	-0.00952635900459086	4.99837981700368	6.79091243276695e-07	5.55990004884275e-05	5.53578945184892
GOMF_URATE_TRANSMEMBRANE_TRANSPORTER_ACTIVITY	0.0909710989509719	0.0387218627677042	4.99781911826875	6.81021250001791e-07	5.55990004884275e-05	5.533103086512
GOBP_ACETATE_ESTER_METABOLIC_PROCESS	-0.117206983064916	0.0196514490434168	-4.97709482867371	7.56190311700551e-07	6.12572771881454e-05	5.43401214097235
GOMF_PATCHED_BINDING	0.0868038416318911	0.00096817410131215	4.96896840930712	7.8779886707183e-07	6.33269089300048e-05	5.39526354674114
GOBP_DISTAL_TUBULE_DEVELOPMENT	-0.0913453802947798	0.0166808017677148	-4.96662567445586	7.97145369713132e-07	6.35558001706663e-05	5.38410405715603
GOBP_L_SERINE_TRANSPORT	0.10240469260139	-0.0146578224771336	4.96225283207097	8.14878067410182e-07	6.35558001706663e-05	5.36328766930829
GOMF_L_SERINE_TRANSMEMBRANE_TRANSPORTER_ACTIVITY	0.10240469260139	-0.0146578224771336	4.96225283207097	8.14878067410182e-07	6.35558001706663e-05	5.36328766930829
GOBP_AMYGDALA_DEVELOPMENT	0.103575676245591	0.030908347941988	4.96222945101078	8.14973896925291e-07	6.35558001706663e-05	5.36317641353099
GOBP_NEGATIVE_REGULATION_OF_KERATINOCYTE_DIFFERENTIATION	0.0902904816966851	0.00524536469545578	4.92850363024892	9.65133491834488e-07	7.47084814049659e-05	5.20321634090012
GOBP_CYCLIC_NUCLEOTIDE_BIOSYNTHETIC_PROCESS	-0.0803993928579316	0.0219662408362851	-4.91452877136672	1.03488026307445e-06	7.95183731553529e-05	5.13723884369981
GOMF_HEPARAN_SULFATE_GLUCOSAMINE_3_SULFOTRANSFERASE_1_ACTIVITY	-0.104583680016723	0.0150356357071791	-4.91018014409359	1.05755757691963e-06	8.06677129840158e-05	5.11674472617951
GOMF_TRIGLYCERIDE_LIPASE_ACTIVITY	-0.0634556162304384	0.0218034077513888	-4.90486722965846	1.0859139726439e-06	8.21896642758426e-05	5.09172961205335
GOBP_MEMBRANE_DEPOLARIZATION_DURING_AV_NODE_CELL_ACTION_POTENTIAL	-0.115911891267875	0.0269566383728875	-4.90317497828183	1.09509882154429e-06	8.21896642758426e-05	5.08376730529908
GOBP_APOPTOTIC_PROCESS_INVOLVED_IN_DEVELOPMENT	-0.0551573688944387	0.00668929985829287	-4.90207565805953	1.10110555010698e-06	8.21896642758426e-05	5.07859623587453
GOBP_SYMPATHETIC_GANGLION_DEVELOPMENT	0.0933372927365128	0.000309470668728275	4.88872995408448	1.17660729599699e-06	8.72024556253089e-05	5.01590785209241
GOBP_PYRIMIDINE_NUCLEOBASE_CATABOLIC_PROCESS	-0.103455462106335	0.00591677956844079	-4.88674279991905	1.18826759716387e-06	8.74464534532565e-05	5.00658759245339
GOBP_NEGATIVE_REGULATION_OF_REACTIVE_OXYGEN_SPECIES_BIOSYNTHETIC_PROCESS	-0.0693773208829554	0.00906453764610418	-4.88440151251062	1.20214879085156e-06	8.78493347160755e-05	4.99561099539675
GOBP_DOPAMINE_BIOSYNTHETIC_PROCESS	0.0841061556415022	-0.000865128666631065	4.87004973998946	1.29071494481182e-06	9.36664664811354e-05	4.92843561097562
GOBP_CIRCADIAN_SLEEP_WAKE_CYCLE_SLEEP	-0.0773463370779159	0.0250328843741543	-4.85723028294753	1.37511283448679e-06	9.91029594509444e-05	4.86859191224791
GOBP_SIGNAL_TRANSDUCTION_INVOLVED_IN_REGULATION_OF_GENE_EXPRESSION	0.0600146956974077	0.0050399905358293	4.83959722242146	1.49992859351548e-06	0.000107357902755047	4.78652334187486
GOCC_APOLIPOPROTEIN_B_MRNA_EDITING_ENZYME_COMPLEX	0.116594097655809	-0.00748728063601367	4.83254578955251	1.55283631361081e-06	0.000110388703926755	4.75378400777318
GOBP_POSITIVE_REGULATION_OF_DOPAMINE_SECRETION	-0.104906038964888	0.0137390544416722	-4.81617838662317	1.68265824826984e-06	0.000118555258498668	4.67796694737202
GOBP_MIDGUT_DEVELOPMENT	0.0996028456076289	0.0184464843053128	4.81524054149504	1.69040512117719e-06	0.000118555258498668	4.67363010374094
GOBP_POSITIVE_REGULATION_OF_SKELETAL_MUSCLE_TISSUE_REGENERATION	-0.109937900144244	-0.00472900875077465	-4.80625700941599	1.76637202278215e-06	0.00012305725092049	4.63212875363691
GOBP_POSITIVE_REGULATION_OF_INTERLEUKIN_1_ALPHA_PRODUCTION	-0.111593653238717	0.0162251200076577	-4.80156181925981	1.80737234044556e-06	0.000125079741441431	4.61046777527578
GOBP_NEGATIVE_REGULATION_OF_CARDIAC_MUSCLE_CONTRACTION	-0.101784887650267	0.00354009499318577	-4.79560880742009	1.8606745145364e-06	0.000127921372874378	4.58303299217877
GOBP_OLIGODENDROCYTE_DEVELOPMENT	0.0418180030586748	0.00467320571060049	4.78994398952031	1.91279859988041e-06	0.000129839354529012	4.55695656363285
GOBP_REGULATION_OF_LUTEINIZING_HORMONE_SECRETION	-0.0986400362308131	0.02345691473125	-4.78987713448499	1.91342206674333e-06	0.000129839354529012	4.55664899073513
GOBP_DETOXIFICATION_OF_NITROGEN_COMPOUND	0.15742062315602	-0.0171305121520602	4.77648612693797	2.04232339403499e-06	0.000137692125597843	4.49512510875181
GOMF_CYCLASE_ACTIVITY	-0.0779810585948051	0.0131584049177755	-4.76325038323663	2.17791588648193e-06	0.000145864136013516	4.43447636422515
GOBP_DETECTION_OF_STIMULUS	0.0366080167466279	0.0704515823856743	4.7619729182946	2.19145161283464e-06	0.000145864136013516	4.42863128570369
GOBP_SODIUM_INDEPENDENT_ORGANIC_ANION_TRANSPORT	-0.0745368694237922	0.0241789215369009	-4.74695455677051	2.35677390419558e-06	0.000155875236068632	4.36002674331493
GOMF_TYPE_2_FIBROBLAST_GROWTH_FACTOR_RECEPTOR_BINDING	0.110292617842359	0.0341353585216623	4.73746283886318	2.46737443797719e-06	0.000162163917464539	4.31677503888922
GOBP_DETECTION_OF_STIMULUS_INVOLVED_IN_SENSORY_PERCEPTION	0.0433513987701952	0.0811092988238485	4.72417771131705	2.63058914979498e-06	0.000171810353845985	4.25637665899447
GOBP_REGULATION_OF_APOPTOTIC_PROCESS_IN_BONE_MARROW_CELL	0.116411588632414	0.0132516396636015	4.71451054957765	2.75582655736841e-06	0.000178871972201863	4.21252870080045
GOBP_NEGATIVE_REGULATION_OF_TRIGLYCERIDE_METABOLIC_PROCESS	0.0746453876555005	0.0112193349547721	4.70899289307662	2.82985545485044e-06	0.000182543145081402	4.18754044558114
GOMF_PHEROMONE_RECEPTOR_ACTIVITY	0.129113500049352	0.0260641041566775	4.70709816822593	2.85571442080757e-06	0.0001830810778984	4.1789661120787
GOBP_CELLULAR_RESPONSE_TO_LIGHT_STIMULUS	0.0310660178307417	-0.00732395947616605	4.69618915999384	3.00907391149458e-06	0.000191736721799502	4.12966305137499
GOBP_NEGATIVE_REGULATION_OF_NUCLEAR_TRANSCRIBED_MRNA_CATABOLIC_PROCESS_NONSENSE_MEDIATED_DECAY	0.0965781407336369	-0.010040401700423	4.69151056010601	3.07724308950988e-06	0.000194892062335626	4.10855175889744
GOBP_OVULATION_FROM_OVARIAN_FOLLICLE	-0.104837360847915	0.0174002893224113	-4.67248177368152	3.37010243674572e-06	0.000212154038939715	4.02289559866981
GOBP_FEMALE_GENITALIA_DEVELOPMENT	0.068528731358356	0.0109750385491728	4.66427015298375	3.50458795639504e-06	0.000217686331673794	3.98603479581879
GOBP_CARDIAC_MUSCLE_CELL_CARDIAC_MUSCLE_CELL_ADHESION	0.120241969547264	-0.00601061483323326	4.66375138380811	3.51325493678354e-06	0.000217686331673794	3.98370819998536
GOMF_CONNEXIN_BINDING	0.102136884623168	-0.00634930248879633	4.66332000827555	3.52047751702116e-06	0.000217686331673794	3.98177373925792
GOBP_DETECTION_OF_TEMPERATURE_STIMULUS	0.0633528260212385	0.015645296663912	4.65834812806729	3.60475831655858e-06	0.000221586614164925	3.95949020862417
GOMF_CASPASE_BINDING	-0.0860680396101379	-0.00708033034661402	-4.65479533505938	3.66616667417181e-06	0.000224043518977166	3.94358085172029
GOMF_RETINYL_PALMITATE_ESTERASE_ACTIVITY	-0.0949796134211127	0.0102275180685611	-4.6496866476511	3.75623120211019e-06	0.000228212884081695	3.92072460456549
GOBP_SATELLITE_CELL_ACTIVATION_INVOLVED_IN_SKELETAL_MUSCLE_REGENERATION	0.10752916903129	0.00696141635866409	4.64413746535635	3.85646742826693e-06	0.000232948466042714	3.89592483214202
GOBP_REGULATION_OF_INOSITOL_PHOSPHATE_BIOSYNTHETIC_PROCESS	0.0902977959192834	0.0316740979955533	4.633976757909	4.04669553236163e-06	0.000243034300650454	3.85058931066692
GOBP_RETINAL_GANGLION_CELL_AXON_GUIDANCE	-0.0618347359423305	0.0110248256557992	-4.6307772555993	4.10843837281891e-06	0.000245332462834043	3.83633332142781
GOBP_DITERPENOID_BIOSYNTHETIC_PROCESS	0.0867233760773187	0.00605535864225532	4.6220392763688	4.28170131873908e-06	0.000254226015800133	3.79744768085103
GOMF_PHOSPHATE_ION_BINDING	0.0882975859908393	-0.000894409155936638	4.60920409828238	4.54897482409573e-06	0.000268569417580793	3.74045640692894
GOMF_LIPASE_BINDING	0.0958321159138814	0.0315835889611782	4.59800534828111	4.79518332003907e-06	0.000281514975811282	3.69085539988352
GOCC_TRIGLYCERIDE_RICH_PLASMA_LIPOPROTEIN_PARTICLE	0.0749074015532347	0.0234403506360741	4.59061488896846	4.96461245482725e-06	0.000289833520407513	3.65818528469419
GOBP_TRIGLYCERIDE_RICH_LIPOPROTEIN_PARTICLE_REMODELING	0.0912170769348872	0.0217210600649339	4.58537986824878	5.08808546724044e-06	0.000295288409389403	3.63507395620272
GOBP_NEGATIVE_REGULATION_OF_SYSTEMIC_ARTERIAL_BLOOD_PRESSURE	0.0694610060715416	0.0180174740800127	4.58326517330582	5.13879308164836e-06	0.000295288409389403	3.62574527107831
GOBP_NEGATIVE_REGULATION_OF_ENDOTHELIAL_CELL_CHEMOTAXIS	-0.110112430929646	-0.000668682211577038	-4.58309800926775	5.1428220582652e-06	0.000295288409389403	3.62500802602351
GOCC_PI_BODY	0.0813899870707884	0.00978279367668626	4.57254609437762	5.40336589799636e-06	0.000308552861388316	3.57852302921802
GOBP_DNA_DEALKYLATION	0.0555898380297068	-0.0163308710158172	4.56859142100911	5.5042360361641e-06	0.000312604709662581	3.5611277483297
GOCC_NUCLEAR_RNA_EXPORT_FACTOR_COMPLEX	0.083841530198903	0.0347614609611192	4.5654395207226	5.58592051584997e-06	0.000315529023733147	3.54727393886734
GOBP_FLAVONOID_METABOLIC_PROCESS	-0.0898658487320423	0.0283580772973111	-4.5601508597862	5.72559844775205e-06	0.000321680127844134	3.5240488605509
GOBP_AMELOBLAST_DIFFERENTIATION	0.110670122252427	0.00773358493300212	4.5582988589187	5.77529813422456e-06	0.000322537666719509	3.51592193262727
GOBP_CELLULAR_RESPONSE_TO_RADIATION	0.034110424782314	-0.0130075321355442	4.55728829099592	5.80259151610216e-06	0.000322537666719509	3.51148870665757
GOBP_PROLINE_TRANSMEMBRANE_TRANSPORT	0.0783397940454344	0.00673865629822642	4.55468533224281	5.87346266572662e-06	0.000324749655327213	3.50007421988789
GOMF_PYRIMIDINE_NUCLEOSIDE_TRANSMEMBRANE_TRANSPORTER_ACTIVITY	0.0879428528566642	7.07701881948291e-06	4.55341627051947	5.90831573352547e-06	0.000324957365343901	3.49451140392882
GOBP_XENOBIOTIC_GLUCURONIDATION	-0.119358695125542	-0.00300985855796852	-4.54695410383195	6.08888710780052e-06	0.000332236402033788	3.46620816567299
GOCC_AMPA_GLUTAMATE_RECEPTOR_COMPLEX	-0.0629571650704994	0.033854427018592	-4.54563788360959	6.12630883257104e-06	0.000332236402033788	3.46044806498338
GOMF_POLYSOME_BINDING	0.0938597618528517	0.0189379687829851	4.54529684983514	6.13604072655704e-06	0.000332236402033788	3.45895587912879
GOBP_POSITIVE_REGULATION_OF_G1_S_TRANSITION_OF_MITOTIC_CELL_CYCLE	0.0589101540618462	-0.0150827759199385	4.5396719027848	6.29871010340963e-06	0.000339286188559952	3.43435955074646
GOBP_PROTEIN_LOCALIZATION_TO_POSTSYNAPSE	0.0445616477915763	0.00554270753607417	4.53791532615607	6.35035017513793e-06	0.000340313637590725	3.42668452108859
GOBP_DETECTION_OF_TEMPERATURE_STIMULUS_INVOLVED_IN_THERMOCEPTION	0.100402711863783	0.0170470541580356	4.53587216835674	6.41092558464776e-06	0.000341807001834536	3.41776091665928
GOMF_D_GLUCOSE_TRANSMEMBRANE_TRANSPORTER_ACTIVITY	0.071207318206257	0.0051573419075557	4.52159351796117	6.84997757465046e-06	0.000363361754594402	3.3555058347445
GOBP_DEFENSE_RESPONSE_TO_GRAM_NEGATIVE_BACTERIUM	-0.0584166663871256	0.0264113662046356	-4.51843776287323	6.95082783676218e-06	0.000366849246940226	3.34177213855076
GOBP_SENSORY_PERCEPTION_OF_CHEMICAL_STIMULUS	0.043042778788525	0.0832697918031695	4.51412405355594	7.09098663946795e-06	0.000372328479955132	3.32301397784543
GOBP_OTIC_VESICLE_FORMATION	0.0864214802337159	0.00070046237787218	4.51306210416649	7.12590392258625e-06	0.000372328479955132	3.31839873155477
GOBP_D_ASPARTATE_IMPORT_ACROSS_PLASMA_MEMBRANE	0.0996307132298089	0.033859700636987	4.50168279826535	7.51054586628923e-06	0.000390473653247375	3.26900958572453
GOBP_NEGATIVE_REGULATION_OF_LAMELLIPODIUM_ASSEMBLY	-0.111958022505796	0.0182849078188589	-4.48283436063765	8.19176410908545e-06	0.000423781856138331	3.18746601803006
GOBP_CELLULAR_RESPONSE_TO_FATTY_ACID	0.0590362979678001	0.00232851227744629	4.47919717165035	8.32985655363247e-06	0.00042774426972179	3.17176837289885
GOBP_LUNG_GROWTH	0.11614318254356	0.0105017114764915	4.47775652175387	8.3851671838329e-06	0.00042774426972179	3.16555409681454
GOBP_AROMATIC_AMINO_ACID_METABOLIC_PROCESS	0.0628407344333871	0.00213178271105547	4.4776010922021	8.39115553042745e-06	0.00042774426972179	3.1648837627283
GOCC_RNA_CAP_BINDING_COMPLEX	0.0745765985558493	-0.01672378696287	4.47608386084859	8.44982640994471e-06	0.000428644106718069	3.15834144622117
GOBP_REGULATION_OF_CELL_MATURATION	0.0520449718928776	0.00396713098907842	4.46925971062906	8.71860355814879e-06	0.000440142063684323	3.12894199199934
GOBP_N_GLYCAN_PROCESSING	-0.0672906195937368	0.00406315067407696	-4.46621258083325	8.84124324503774e-06	0.000444187461108867	3.11582842805887
GOBP_POSITIVE_REGULATION_OF_CAMP_MEDIATED_SIGNALING	0.0697839106449109	0.0174309038402271	4.46400541485577	8.9311055606531e-06	0.000446555278032655	3.10633508401167
GOBP_NEGATIVE_REGULATION_OF_SKELETAL_MUSCLE_CELL_PROLIFERATION	-0.0889822814577971	-0.00484404024802349	-4.45776899380691	9.18976283593665e-06	0.00045423831960334	3.07953570578666
GOBP_POSITIVE_REGULATION_OF_PROTEIN_DEPOLYMERIZATION	0.0676254615261688	0.00217346484412624	4.45769879381232	9.19271479615804e-06	0.00045423831960334	3.07923424479233
GOBP_MORPHOGENESIS_OF_AN_EPITHELIAL_FOLD	0.0747555623237119	0.0115553083776374	4.45716550219152	9.21516973740747e-06	0.00045423831960334	3.07694427082977
GOBP_FERMENTATION	-0.142561835730268	0.00045326843287347	-4.44712590098217	9.64782368730216e-06	0.000470631539791916	3.0338830117744
GOBP_REGULATION_OF_POTASSIUM_ION_IMPORT	0.118106196819899	-0.00333965557223505	4.44705029408998	9.6511545054976e-06	0.000470631539791916	3.0335590774252
GOBP_DE_NOVO_CENTRIOLE_ASSEMBLY	0.111390354525567	-0.0107519233277202	4.44563002595778	9.71392840546764e-06	0.000470631539791916	3.02747498624305
GOBP_KERATINOCYTE_DIFFERENTIATION	-0.0636220804471919	0.00493767479965806	-4.44531541843178	9.72788637273242e-06	0.000470631539791916	3.02612753519366
GOCC_DEUTEROSOME	0.11717277339261	-0.00406194184287594	4.44352506468786	9.80768370018649e-06	0.000472305505377644	3.01846126978526
GOBP_POSITIVE_REGULATION_OF_SYNAPSE_MATURATION	-0.0864239809293037	0.00893743198990398	-4.4420598810547	9.87345348507193e-06	0.000473291692288998	3.01218958718149
GOBP_MECHANOSENSORY_BEHAVIOR	-0.0748972223681936	0.014876630169293	-4.43959729795171	9.98494642385466e-06	0.000476450639859732	3.00165304166329
GOMF_DIHYDROPYRIMIDINASE_ACTIVITY	-0.109673591092268	0.0147025525240147	-4.43314459125832	1.02828321512622e-05	0.000488434527184954	2.97407078450208
GOBP_REGULATION_OF_SYNAPSE_STRUCTURAL_PLASTICITY	-0.0825881238758431	0.035692367308606	-4.42950532934249	1.04545658644876e-05	0.000494344856488213	2.95853168628706
GOBP_PEPTIDYL_ARGININE_METHYLATION	0.0977570501159949	-0.0161215168510629	4.42744782538054	1.05528679389622e-05	0.000496745360189887	2.94975188723501
GOBP_OTOLITH_DEVELOPMENT	0.079293549981645	-0.00805908876677413	4.42552824821966	1.06453767797857e-05	0.000498852858066192	2.94156418878766
GOBP_TRANS_SYNAPTIC_SIGNALING_MODULATING_SYNAPTIC_TRANSMISSION	0.0892289122398839	0.0229286507410312	4.42431176688715	1.07044027121622e-05	0.000499379501527209	2.93637721925349
GOBP_REGULATION_OF_ANAPHASE_PROMOTING_COMPLEX_DEPENDENT_CATABOLIC_PROCESS	0.122728843030421	0.00338841195348305	4.42083102422709	1.08750286663601e-05	0.000505084664726501	2.9215432164834
GOBP_NEGATIVE_REGULATION_OF_CHROMATIN_ORGANIZATION	0.0997389290450065	0.00243310207688065	4.41739630449532	1.10459458426034e-05	0.000510752805554005	2.90691636138873
GOBP_NEGATIVE_REGULATION_OF_TYPE_B_PANCREATIC_CELL_APOPTOTIC_PROCESS	0.0876427052537277	-0.00328705827202285	4.41629457272997	1.11013117076447e-05	0.000511051574206553	2.90222692110978
GOBP_CIRCADIAN_SLEEP_WAKE_CYCLE	-0.0609350566559537	0.0305766375359127	-4.40622945857503	1.16195530784527e-05	0.000532562849429084	2.85943761184383
GOBP_POSITIVE_REGULATION_OF_MITOTIC_CELL_CYCLE_PHASE_TRANSITION	0.064206359964515	-0.0213887107612855	4.40387661250526	1.17439913181138e-05	0.000535915761023097	2.84944862424914
GOBP_ADENYLATE_CYCLASE_ACTIVATING_ADRENERGIC_RECEPTOR_SIGNALING_PATHWAY_INVOLVED_IN_HEART_PROCESS	-0.104411127268372	0.000616642133617755	-4.38555228153794	1.27576784734041e-05	0.000579642348030752	2.77182856855225
GOBP_REFLEX	0.0565183879212227	0.0303789461944221	4.38069033962774	1.30403605963265e-05	0.000589921074595725	2.75128615907341
GOCC_UNCONVENTIONAL_MYOSIN_COMPLEX	-0.0758581863615362	-5.65297128321718e-05	-4.37693064086815	1.3263049320554e-05	0.000597408902585297	2.7354159275837
GOCC_ZYMOGEN_GRANULE	0.0706257565509539	-0.00608073413265919	4.37130500670361	1.36030557038761e-05	0.000610094129208177	2.71169381541294
GOCC_MRNA_CAP_BINDING_COMPLEX	0.0869409124433038	-0.0224508517597513	4.3650911328194	1.39882892205119e-05	0.000624690693822005	2.68552536630836
GOBP_NEGATIVE_REGULATION_OF_BROWN_FAT_CELL_DIFFERENTIATION	0.111511363845303	-0.00122457102430019	4.35930705796045	1.43562239947061e-05	0.000638393790402888	2.66119914148877
GOBP_ARGININE_CATABOLIC_PROCESS	-0.0726895765750691	-0.00102715413284917	-4.35245344124176	1.48041619712262e-05	0.00065286199716987	2.63241493126102
GOBP_REGULATION_OF_SKELETAL_MUSCLE_TISSUE_GROWTH	-0.0853923906965112	0.00614231387947252	-4.35241765941196	1.48065352468191e-05	0.00065286199716987	2.63226476715629
GOMF_MEMBRANE_POTENTIAL_DRIVEN_UNIPORTER_ACTIVITY	-0.0980593315491351	0.0299559798082912	-4.34840325646655	1.50751149629651e-05	0.000661911560348679	2.61542524089321
GOMF_PRE_MIRNA_BINDING	0.104580433812752	-0.028055240011615	4.34544290433403	1.5276147837866e-05	0.000667931987053139	2.60301681182557
GOBP_UREA_TRANSPORT	0.0728441636821937	0.015935530150319	4.34024403320924	1.5635404870419e-05	0.00068057586166319	2.5812452461734
GOBP_SERTOLI_CELL_DIFFERENTIATION	-0.0661706902617608	0.00982149334780497	-4.33938443540158	1.56955772881176e-05	0.00068057586166319	2.57764788555507
GOBP_NON_CANONICAL_WNT_SIGNALING_PATHWAY_VIA_JNK_CASCADE	0.109789624473713	0.0163306695828305	4.33797265740703	1.57948826702032e-05	0.000682051751667868	2.57174117650493
GOBP_INOSITOL_PHOSPHATE_BIOSYNTHETIC_PROCESS	0.0636702068342787	0.0191073506275438	4.33294680755643	1.61532950473947e-05	0.000694658161503188	2.55072865625897
GOBP_FATTY_ACID_DERIVATIVE_CATABOLIC_PROCESS	-0.0611126643976526	-0.00258896596196258	-4.32645600455289	1.66276773196263e-05	0.000712127983565964	2.52362605896968
GOBP_ENTEROENDOCRINE_CELL_DIFFERENTIATION	0.0541264672188902	-0.000870274372126033	4.32539777431271	1.67062681459424e-05	0.000712573478061626	2.51921108980628
GOBP_ATRIOVENTRICULAR_NODE_DEVELOPMENT	-0.0948456498896847	3.27000271418786e-05	-4.31970122411597	1.71354575147584e-05	0.000727908662720426	2.49546278789433
GOBP_INDOLE_CONTAINING_COMPOUND_BIOSYNTHETIC_PROCESS	0.0938215334023662	0.0201240694622539	4.30992985740457	1.78962622015914e-05	0.000757149554682711	2.45479726171256
GOBP_LONG_CHAIN_FATTY_ACID_BIOSYNTHETIC_PROCESS	0.0601606573735281	0.00445639687831129	4.30275702094804	1.84751434023099e-05	0.000778488905460238	2.42500254370049
GOBP_POSITIVE_REGULATION_OF_BLOOD_VESSEL_REMODELING	-0.14597665036394	0.00319285540887545	-4.29686875310699	1.89636621809832e-05	0.000795864537314354	2.40057945813544
GOBP_REGULATION_OF_GLUTAMATE_RECEPTOR_CLUSTERING	-0.0991127882314482	0.0133010608652142	-4.2937998007954	1.92231373050785e-05	0.000803527139352283	2.38786298202043
GOBP_REGULATION_OF_CILIUM_BEAT_FREQUENCY_INVOLVED_IN_CILIARY_MOTILITY	0.0865389806684607	-0.00462504189279655	4.28936272029971	1.96042799966859e-05	0.000813480410475398	2.36949303408112
GOBP_RESPONSE_TO_ZINC_ION_STARVATION	0.0708092361391812	-0.000726465852392769	4.2892167100599	1.96169438698374e-05	0.000813480410475398	2.36888884861
GOMF_BILE_ACID_TRANSMEMBRANE_TRANSPORTER_ACTIVITY	-0.0608998074540264	0.0178916009466266	-4.27915432725699	2.05087281806939e-05	0.000847099642246052	2.32729882633671
GOBP_REGULATION_OF_SYSTEMIC_ARTERIAL_BLOOD_PRESSURE_BY_BARORECEPTOR_FEEDBACK	0.0967777760157627	0.00905304757105314	4.27817646419067	2.0597423546003e-05	0.000847413685258785	2.32326212715853
GOBP_POSITIVE_REGULATION_OF_FERTILIZATION	-0.0919555943521647	0.0225574217254023	-4.27002309818289	2.13513328079646e-05	0.000874985991542078	2.28963900056142
GOBP_REGULATION_OF_CARDIAC_MUSCLE_CELL_ACTION_POTENTIAL_INVOLVED_IN_REGULATION_OF_CONTRACTION	0.0820479167342147	-0.012590720764286	4.26773412756577	2.15676694782076e-05	0.000877168969129874	2.28021078797972
GOBP_LIVER_REGENERATION	0.0517812856271013	-0.0112532603711715	4.26768346941732	2.15724808675959e-05	0.000877168969129874	2.28000218349035
GOMF_OLFACTORY_RECEPTOR_BINDING	-0.0928551033212539	0.0235784563469621	-4.2543690879276	2.287315500742e-05	0.000926451433440074	2.22525789444263
GOBP_TYROSINE_METABOLIC_PROCESS	0.072546217752031	0.0109049565155637	4.25128691307893	2.31847305189552e-05	0.000934514799824892	2.21260854478197
GOBP_NEGATIVE_REGULATION_OF_STEM_CELL_PROLIFERATION	0.0641003303433834	-0.00847471245131616	4.25063561151153	2.32510859286576e-05	0.000934514799824892	2.20993671317455
GOMF_TUBULIN_BINDING	0.0369123184791203	-0.0149835640029322	4.24725921483913	2.35979884478053e-05	0.00094331910437846	2.19609206700904
GOBP_MICROTUBULE_POLYMERIZATION_OR_DEPOLYMERIZATION	0.047137965644558	-0.0150254187976305	4.24675051176473	2.36506799375269e-05	0.00094331910437846	2.19400709065715
GOMF_PHOSPHORUS_OXYGEN_LYASE_ACTIVITY	-0.0731511634642467	0.0126401895898828	-4.24439133276447	2.38965128327958e-05	0.000949500224725156	2.18434088235316
GOMF_MHC_CLASS_II_PROTEIN_BINDING	-0.109115205073394	0.0114553144539666	-4.23816261531086	2.45573165508805e-05	0.000972060446805686	2.1588450138523
GOBP_LACRIMAL_GLAND_DEVELOPMENT	0.105827338685996	0.00589086596136649	4.23503477413099	2.48956795522571e-05	0.000975805642083946	2.14605552104317
GOBP_POSITIVE_REGULATION_OF_DEFENSE_RESPONSE_TO_BACTERIUM	-0.0931212285459329	0.00571802305393335	-4.23495449947165	2.49044216734178e-05	0.000975805642083946	2.14572740431086
GOCC_SPERM_ANNULUS	-0.15071182911046	0.00488359546131057	-4.23470081688046	2.49320676015707e-05	0.000975805642083946	2.14469053494073
GOCC_INTRACELLULAR_CYCLIC_NUCLEOTIDE_ACTIVATED_CATION_CHANNEL_COMPLEX	0.0968567210873193	0.0287050020589834	4.22575650313399	2.59257061711946e-05	0.0010109090652574	2.10817102472464
GOBP_LEARNED_VOCALIZATION_BEHAVIOR_OR_VOCAL_LEARNING	-0.0798021007234165	0.0272166013932848	-4.22429806578428	2.60912611395123e-05	0.00101358244947176	2.10222331235277
GOBP_MORPHOGENESIS_OF_AN_EPITHELIAL_BUD	0.0875849749436034	0.0181963251047212	4.22063206659516	2.65118662962037e-05	0.00102610741776048	2.08728160470813
GOBP_EMBRYONIC_HINDLIMB_MORPHOGENESIS	0.0604096504097085	0.0126568920269044	4.21849638568754	2.67598643745064e-05	0.00103188406905385	2.07858286935718
GOBP_CORNIFICATION	-0.0937233829885635	0.0172762026433992	-4.21634664529202	2.70117252066472e-05	0.0010377666485642	2.06983116143507
GOMF_PROTEIN_SERINE_THREONINE_PHOSPHATASE_INHIBITOR_ACTIVITY	0.0828613758864537	-0.0121752131256201	4.21101079191222	2.76466584677986e-05	0.00105826952743039	2.04812722924767
GOMF_GUANYLATE_CYCLASE_REGULATOR_ACTIVITY	0.0834976386868777	0.0243819997618885	4.20869830926137	2.79262210593133e-05	0.00106506937981688	2.0387292971217
GOBP_INTRACELLULAR_TRANSPORT_OF_VIRUS	0.0768579510902881	-0.00922680630997592	4.20626870286887	2.82228416573361e-05	0.00107246798297877	2.02886074349528
GOBP_INSULIN_METABOLIC_PROCESS	-0.0683891333112474	0.01000526027197	-4.20456331271442	2.84328347659216e-05	0.00107653305544884	2.02193709157849
GOMF_ASPARTIC_TYPE_ENDOPEPTIDASE_INHIBITOR_ACTIVITY	-0.080452071071535	-6.2702752235059e-05	-4.19270828644576	2.99342488895482e-05	0.00112928845088729	1.97388223366632
GOBP_REGULATION_OF_MESODERM_DEVELOPMENT	0.0894855198423699	0.00164217993588165	4.19134539870876	3.01116140486316e-05	0.00113189340578489	1.96836610793244
GOBP_MYOBLAST_PROLIFERATION	-0.0566958332408951	-0.00190086331491141	-4.18929767453733	3.03799848539255e-05	0.00113788832158968	1.9600814446119
GOBP_OMEGA_HYDROXYLASE_P450_PATHWAY	-0.0739522898605665	0.0286145893441807	-4.18783863151582	3.05725914206064e-05	0.00114101278694763	1.9541808476625
GOBP_NEGATIVE_REGULATION_OF_MOTOR_NEURON_APOPTOTIC_PROCESS	-0.0676793565302429	-0.00288758085266084	-4.185978573412	3.08198210237013e-05	0.00114614636903088	1.94666136207875
GOBP_POSITIVE_REGULATION_OF_CELL_CYCLE_PHASE_TRANSITION	0.0555334827436522	-0.0222489226652199	4.18028865930233	3.15879621202808e-05	0.00117054682325154	1.9236793030219
GOBP_UREA_TRANSMEMBRANE_TRANSPORT	0.0812924169334003	0.023241242706264	4.17772945429301	3.19393643042719e-05	0.00117938642042276	1.91335229638675
GOBP_REGULATION_OF_PHOSPHOLIPASE_A2_ACTIVITY	0.0847404153508331	0.017371739004202	4.1764875549221	3.2111225849603e-05	0.00118155743002941	1.90834313594516
GOBP_TERPENOID_BIOSYNTHETIC_PROCESS	0.0680118277796288	-0.00242645912509841	4.17399552457794	3.24587459355309e-05	0.00119015401763613	1.89829595326467
GOCC_MICROTUBULE	0.033417979536716	-0.0137757007251153	4.17017432974502	3.2998579813025e-05	0.00120464318489011	1.8829011967383
GOMF_ALPHA_N_ACETYLNEURAMINATE_ALPHA_2_8_SIALYLTRANSFERASE_ACTIVITY	-0.0908443965923528	0.0307355638337782	-4.16908655085983	3.31538092586664e-05	0.00120464318489011	1.87852126495883
GOBP_SLEEP	-0.0586333580660725	0.0422091714332596	-4.16876564807028	3.31997356218518e-05	0.00120464318489011	1.87722936367931
GOBP_CELLULAR_RESPONSE_TO_MANGANESE_ION	0.067331506891292	0.000503402143923783	4.16602383849813	3.35946079584345e-05	0.00121475312514063	1.86619521169399
GOMF_7SK_SNRNA_BINDING	0.0823718890144929	-0.0286114964750924	4.16506905701432	3.37331602467739e-05	0.00121555698130616	1.86235443097006
GOBP_LEYDIG_CELL_DIFFERENTIATION	-0.068211596544928	0.0160302133763519	-4.15215856478686	3.5660844024689e-05	0.00127479021416423	1.81050317156386
GOCC_PHOTORECEPTOR_DISC_MEMBRANE	0.0537083924424618	0.0115756484239965	4.15211615034909	3.56673462978382e-05	0.00127479021416423	1.81033308260955
GOBP_REGULATION_OF_MYOBLAST_PROLIFERATION	-0.0588873457347734	-0.00334509428111927	-4.15162370878669	3.57429217942698e-05	0.00127479021416423	1.80835843291143
GOBP_NEGATIVE_REGULATION_OF_PHOSPHOLIPASE_ACTIVITY	0.091789365299223	0.00566476371230521	4.14678714660513	3.64933309878421e-05	0.00129712690075833	1.78897625021227
GOMF_MONOATOMIC_ANION_CHANNEL_ACTIVITY	-0.0341047167470036	0.0208544818188164	-4.14058818244561	3.747704154003e-05	0.00132757655624852	1.76416626825411
GOBP_POSITIVE_REGULATION_OF_MYOBLAST_FUSION	-0.0839909931192741	0.00318122560284276	-4.13315749180301	3.86894442605068e-05	0.00136538137560771	1.73447385367879
GOMF_BETA_GLUCOSIDASE_ACTIVITY	0.0963020979654596	0.00867549256210532	4.13245739138418	3.88055759383245e-05	0.00136538137560771	1.73167896902103
GOBP_REGULATION_OF_ARACHIDONIC_ACID_SECRETION	0.0767439618060593	0.0440256049067825	4.12953209211031	3.92944149069716e-05	0.00137794173079817	1.72000577621589
GOBP_POSITIVE_REGULATION_OF_MITOTIC_CELL_CYCLE	0.0550743516542685	-0.0210590082724975	4.12341432463524	4.03357243819579e-05	0.00140972682204502	1.69561910682201
GOBP_DESMOSOME_ORGANIZATION	0.103819049343504	-0.00892324864363424	4.11317587392891	4.21373217102115e-05	0.00146528610580099	1.65488476520899
GOBP_CEREBRAL_CORTEX_TANGENTIAL_MIGRATION	0.0881927516505451	0.00138776037332573	4.11279470223703	4.22058485977127e-05	0.00146528610580099	1.65337013965236
GOBP_DEMETHYLATION	0.0481250851933279	-0.012934877005173	4.11040069464234	4.26386692128552e-05	0.00147541090488191	1.64386040394181
GOBP_SENSORY_PERCEPTION_OF_TEMPERATURE_STIMULUS	0.0540371522496603	0.0219841485524886	4.10667874718287	4.33199567741128e-05	0.0014940381131666	1.62908631649733
GOMF_SODIUM_INDEPENDENT_ORGANIC_ANION_TRANSMEMBRANE_TRANSPORTER_ACTIVITY	-0.0646076037232684	0.0381238461736976	-4.10464326450345	4.3696905090638e-05	0.00150156641518477	1.62101204338192
GOBP_NEGATIVE_REGULATION_OF_RELAXATION_OF_MUSCLE	-0.0979556418012332	0.0146922314961384	-4.10395202165517	4.38256226441487e-05	0.00150156641518477	1.61827092893259
GOBP_RESPONSE_TO_HISTAMINE	-0.0671344449581311	0.0453766468323103	-4.09365683704287	4.57858551081471e-05	0.00156360191464097	1.57749836253923
GOBP_EPITHELIAL_STRUCTURE_MAINTENANCE	0.049681394311212	0.00635311240681349	4.09282510035948	4.59478038510982e-05	0.0015640213362996	1.57420871654496
GOBP_CHONDROBLAST_DIFFERENTIATION	-0.102803234946667	0.0185951732338915	-4.08787849606789	4.69222602585141e-05	0.00159200525877101	1.55465749826225
GOCC_DENDRITIC_SPINE_MEMBRANE	-0.0673062943140879	0.0147682248974259	-4.08672771559132	4.7151755531065e-05	0.00159461438608294	1.55011237287391
GOBP_ATRIAL_SEPTUM_MORPHOGENESIS	-0.0811932748251305	0.0109485868484669	-4.08505198201452	4.74878468040426e-05	0.00160079999710402	1.54349610547657
GOMF_G_PROTEIN_COUPLED_RECEPTOR_KINASE_ACTIVITY	0.092396253902756	-8.5869466460651e-05	4.08070904506871	4.83695009321294e-05	0.00162527744289631	1.52636118821619
GOBP_INTESTINAL_EPITHELIAL_STRUCTURE_MAINTENANCE	0.0762676671851265	0.000664972661034731	4.07620132745399	4.93010315140455e-05	0.00165126852346723	1.50859478607454
GOBP_POLYOL_METABOLIC_PROCESS	0.0316951579073108	-0.00542437045758913	4.07506745409451	4.95380159215284e-05	0.00165390500440886	1.50412880795341
GOBP_GLUTATHIONE_CATABOLIC_PROCESS	0.0841053260797797	0.0105663099611031	4.0725250306134	5.00733302389481e-05	0.00166645318788856	1.49411935481937
GOBP_POSITIVE_REGULATION_OF_HEMATOPOIETIC_STEM_CELL_PROLIFERATION	0.0737116816125657	-0.0118935882529755	4.05688920492337	5.34881725755228e-05	0.00177444889972766	1.43269444936972
GOBP_INTERMEDIATE_FILAMENT_ORGANIZATION	-0.0612950404597764	0.0248151979001452	-4.05341446421904	5.42765013660811e-05	0.00179490328884667	1.41907508677398
GOBP_SKELETAL_MUSCLE_ATROPHY	-0.0953069199434219	0.00764176197906073	-4.05079535774632	5.48779819445594e-05	0.00180751870064232	1.40881687772136
GOBP_VESTIBULOCOCHLEAR_NERVE_MORPHOGENESIS	-0.0797788794313008	0.0322805939928591	-4.04954817654365	5.51666160289717e-05	0.00180751870064232	1.4039343205725
GOBP_POSITIVE_REGULATION_OF_CELL_CYCLE_G1_S_PHASE_TRANSITION	0.0475595210306455	-0.0164315278299866	4.04950391157894	5.51768866511866e-05	0.00180751870064232	1.40376105556263
GOBP_STEROL_HOMEOSTASIS	0.0456902780501419	0.00269256124370719	4.04784209467475	5.55637864909797e-05	0.00181450490259606	1.39725758250501
GOBP_VISUAL_BEHAVIOR	0.0374392383505089	0.00798037777979723	4.04184048982079	5.69826053327859e-05	0.00185504120164365	1.37379199291511
GOMF_ACYLTRANSFERASE_ACTIVITY_ACYL_GROUPS_CONVERTED_INTO_ALKYL_ON_TRANSFER	0.0989543050311754	-0.00884740657675247	4.04092882430356	5.72011126763987e-05	0.00185637151387691	1.37023043401031
GOMF_NFAT_PROTEIN_BINDING	-0.0930634089135333	0.009372363414141	-4.03421903407011	5.88339341437358e-05	0.00190345081053263	1.3440415576576
GOBP_RESPONSE_TO_AMINE	0.0392300419527603	0.00312861731071541	4.03264208835239	5.92240472942013e-05	0.00191015831550742	1.33789272157803
GOBP_PHENOL_CONTAINING_COMPOUND_BIOSYNTHETIC_PROCESS	0.0373177329257186	0.00988946692740351	4.02408137316405	6.13850085254139e-05	0.00197376412027869	1.3045533524138
GOBP_CELLULAR_RESPONSE_TO_NICOTINE	0.0892837173635865	-0.000680872060374068	4.02278533270082	6.1718609963608e-05	0.00197840329484572	1.29951195380516
GOBP_GENITALIA_DEVELOPMENT	0.0451962223197246	0.0107931231558185	4.02178680551016	6.19768029224676e-05	0.00198060425241525	1.2956289088302
GOBP_CHORIONIC_TROPHOBLAST_CELL_PROLIFERATION	0.0905568607409355	-0.0252685243715383	4.01535603781343	6.36643270850402e-05	0.00202832993304473	1.27064348521853
GOBP_NEGATIVE_REGULATION_OF_CELL_ADHESION_MOLECULE_PRODUCTION	0.0941505000928849	0.0119724271658855	4.00352641363458	6.68829533374393e-05	0.00212350479042311	1.22478306737024
GOBP_MICROTUBULE_DEPOLYMERIZATION	0.0560918264111833	-0.00905308288950503	4.00289846554073	6.70580460133613e-05	0.00212350479042311	1.2223523373417
GOBP_C21_STEROID_HORMONE_METABOLIC_PROCESS	-0.0491236317612365	0.00604757293302003	-4.00149926719309	6.74497523243577e-05	0.00212945592685661	1.21693749615244
GOBP_MEIOTIC_CHROMOSOME_CONDENSATION	0.122075114131645	-0.0180466094220251	3.99869935204454	6.82401100357312e-05	0.00214194754235382	1.20610744448155
GOBP_NEGATIVE_REGULATION_OF_INFLAMMASOME_MEDIATED_SIGNALING_PATHWAY	-0.0590598262164782	0.00150065886881945	-3.9986456237858	6.82553618759638e-05	0.00214194754235382	1.20589969578114
GOBP_NEUROPEPTIDE_SIGNALING_PATHWAY	-0.0366140036659523	0.03856052683972	-3.99290983259183	6.99022903050666e-05	0.00218706267571241	1.18373691963008
GOBP_APOPTOTIC_PROCESS_INVOLVED_IN_HEART_MORPHOGENESIS	-0.101225147155591	-0.0017039590986326	-3.99078810980928	7.05209894495913e-05	0.00219983384999471	1.17554651174752
GOBP_ALKALOID_METABOLIC_PROCESS	0.0784508481516694	0.0130363573127486	3.98481890165322	7.228957295048e-05	0.00224360721478396	1.15252642680479
GOMF_TRACE_AMINE_RECEPTOR_ACTIVITY	0.0757891067276973	0.0615695515879851	3.98319617462443	7.27775766726653e-05	0.00224360721478396	1.14627419776634
GOBP_SERINE_TRANSPORT	0.0698674273774823	-0.0129948154537471	3.98317804150381	7.27830474461016e-05	0.00224360721478396	1.14620434633946
GOMF_SERINE_TRANSMEMBRANE_TRANSPORTER_ACTIVITY	0.0698674273774823	-0.0129948154537471	3.98317804150381	7.27830474461016e-05	0.00224360721478396	1.14620434633946
GOBP_MRNA_MODIFICATION	0.06962735809629	-0.0243652177342596	3.9818822389082	7.31750019771997e-05	0.00224905520782864	1.14121352347669
GOBP_CARDIAC_CHAMBER_FORMATION	-0.0814456569993278	0.0210653763463618	-3.97659925509358	7.47937869786222e-05	0.00229203079693644	1.12088223905361
GOBP_REGULATION_OF_NUCLEAR_TRANSCRIBED_MRNA_CATABOLIC_PROCESS_NONSENSE_MEDIATED_DECAY	0.0796219891335085	-0.0204348174845772	3.97563325615336	7.50934274611692e-05	0.00229203079693644	1.11716747214723
GOBP_MIDBRAIN_DEVELOPMENT	0.0324817929264384	-0.00355415096318068	3.97515551671752	7.5242035912811e-05	0.00229203079693644	1.11533063951623
GOCC_FEMALE_PRONUCLEUS	0.0932742396067165	-0.0188315331795602	3.97448659353989	7.54505831718791e-05	0.00229203079693644	1.11275909510854
GOCC_INTERSTITIAL_MATRIX	-0.0832616141233021	0.0136754632478876	-3.96612242874657	7.81048889229827e-05	0.00236578576592803	1.08064011236179
GOBP_REGULATION_OF_MESENCHYMAL_TO_EPITHELIAL_TRANSITION_INVOLVED_IN_METANEPHROS_MORPHOGENESIS	-0.0788930272944015	0.0153650516866368	-3.96328339225678	7.9025760512982e-05	0.00238676068601347	1.06975292169271
GOBP_PURKINJE_MYOCYTE_TO_VENTRICULAR_CARDIAC_MUSCLE_CELL_COMMUNICATION	-0.0910045016809512	0.0305223667867833	-3.96030775207371	8.00019687743883e-05	0.002409281192197	1.0583499922645
GOCC_STEREOCILIUM_TIP	-0.0549753333860446	0.0149995089960357	-3.95726870676054	8.10107549211669e-05	0.00243265054289136	1.04671265855164
GOMF_GLUCURONOSYLTRANSFERASE_ACTIVITY	-0.0585339856170795	0.0118430498968167	-3.95238919974135	8.26556944806568e-05	0.00247493411840362	1.02804581204908
GOBP_SKELETAL_MUSCLE_THIN_FILAMENT_ASSEMBLY	-0.0820026020862277	0.0169320696507788	-3.94902982695715	8.38064994560917e-05	0.0025022226266176	1.01520730897539
GOBP_MOTOR_NEURON_MIGRATION	0.0628027658872385	0.0216616322176912	3.9429921783279	8.59130027638136e-05	0.00255780877174317	0.992159856768561
GOBP_FARNESYL_DIPHOSPHATE_METABOLIC_PROCESS	0.110648714672608	-0.00584042514650864	3.93665304218906	8.8178558562128e-05	0.00261780095731318	0.967998339512382
GOBP_POSITIVE_REGULATION_OF_GASTRULATION	-0.0803054155722365	0.0172707883772843	-3.93332778079825	8.93894672391205e-05	0.00264623210382099	0.95533923347354
GOBP_REGULATION_OF_RELAXATION_OF_CARDIAC_MUSCLE	-0.0925541975879157	-0.0031476128882789	-3.93131197319631	9.01311735324073e-05	0.00266065187404988	0.947670204426063
GOBP_SEQUESTERING_OF_IRON_ION	-0.0897565699166669	0.00720862339581985	-3.92790448298614	9.13981971895577e-05	0.00269045397360811	0.934715265729248
GOBP_MAMMARY_GLAND_EPITHELIAL_CELL_DIFFERENTIATION	0.0626421818565976	0.00411229772734344	3.92477868942509	9.25752760261426e-05	0.00271744841144155	0.922840891581006
GOBP_REGULATION_OF_T_CELL_EXTRAVASATION	-0.0989118119932964	0.00592367539153012	-3.91429029395229	9.66305230487542e-05	0.00282854052061479	0.883064213990286
GOBP_REGULATION_OF_LAMELLIPODIUM_MORPHOGENESIS	0.0692782576695584	-0.00637724700960086	3.91164479219302	9.76795970356861e-05	0.00285126198051095	0.873047597385503
GOMF_LYSOPHOSPHATIDIC_ACID_RECEPTOR_ACTIVITY	0.0897828369389335	0.00333624263322703	3.90837242447425	9.89921558368176e-05	0.00288152654176809	0.860666579077997
GOMF_ANAPHASE_PROMOTING_COMPLEX_BINDING	0.0991602602902462	-0.00521019980591386	3.90609519352053	9.99153822111357e-05	0.00289714831720195	0.852056597601738
GOCC_ENDOPLASMIC_RETICULUM_PLASMA_MEMBRANE_CONTACT_SITE	-0.0762952318684244	-0.00502141856119866	-3.90568313311299	0.00010008330550334	0.00289714831720195	0.8504991587982
GOMF_GLUCOSE_SODIUM_SYMPORTER_ACTIVITY	0.0811687875974189	0.0161903090402686	3.90237552215345	0.000101440925636885	0.00292833611299847	0.838003365528415
GOBP_POSITIVE_REGULATION_OF_CIRCADIAN_RHYTHM	-0.0632940561839438	0.0262937624934456	-3.90074513672242	0.000102116510509801	0.00293971772679729	0.83184772695124
GOBP_POSITIVE_REGULATION_OF_LONG_TERM_SYNAPTIC_DEPRESSION	-0.0695643896063701	0.0403363793698886	-3.89867958090867	0.000102978525641376	0.00295638899162741	0.824052655244873
GOBP_RESPONSE_TO_TEMPERATURE_STIMULUS	0.0237879275719646	-0.00487346872451879	3.8932112322594	0.000105293950326624	0.00301458022168007	0.803435340649741
GOBP_PYRIMIDINE_CONTAINING_COMPOUND_TRANSMEMBRANE_TRANSPORT	0.0649148426774403	-0.00588679929004489	3.88934197375792	0.000106961912898627	0.00305365862284942	0.78886404110108
GOMF_FATTY_ACID_OMEGA_HYDROXYLASE_ACTIVITY	-0.0789845920324523	0.0242071538635406	-3.88869480195691	0.000107243321969927	0.00305365862284942	0.786428219582467
GOBP_MAINTENANCE_OF_GASTROINTESTINAL_EPITHELIUM	0.0572606655365671	0.00830528208430605	3.87776326741717	0.000112103678631446	0.00318337891765928	0.745343619567066
GOCC_CLATHRIN_SCULPTED_VESICLE	-0.0598077679749209	0.0216008468797827	-3.86825334297139	0.000116500508152703	0.0032992691333218	0.709693252905915
GOBP_BEHAVIORAL_RESPONSE_TO_NICOTINE	-0.0747992808437394	0.011189701533568	-3.86752451220878	0.000116844111304863	0.00330005665712382	0.706964551651168
GOBP_PROTEIN_HETEROOLIGOMERIZATION	0.0479125306979975	-0.0108583720970272	3.86374605331536	0.000118640840223984	0.00334177029741409	0.692826216875917
GOCC_CEREBELLAR_MOSSY_FIBER	-0.0830645263250846	0.0282796952180036	-3.86244412292221	0.000119265953619886	0.00335034735303174	0.687957728201979
GOBP_GLANDULAR_EPITHELIAL_CELL_DIFFERENTIATION	0.0408765319680678	0.00277884016530854	3.86129416522427	0.000119820683907554	0.0033569065598765	0.68365885702678
GOBP_INCLUSION_BODY_ASSEMBLY	0.0527264900952084	-0.00960098344516582	3.85797827034584	0.000121433917498873	0.00339300651835085	0.671270051328372
GOCC_INTERPHOTORECEPTOR_MATRIX	-0.078431138888912	0.012872994429448	-3.85410026235489	0.000123346642619071	0.00342921263257693	0.656794196526802
GOBP_REGULATION_OF_SNRNA_TRANSCRIPTION_BY_RNA_POLYMERASE_II	-0.0834952003004983	-0.0285332864044716	-3.85402101568162	0.000123386023908988	0.00342921263257693	0.656498531389749
GOBP_T_CELL_ANTIGEN_PROCESSING_AND_PRESENTATION	-0.0918035611581965	0.00598702229623252	-3.85039388346278	0.000125201269975097	0.00346774470202084	0.642972212009474
GOBP_CATECHOL_CONTAINING_COMPOUND_BIOSYNTHETIC_PROCESS	0.0560701702767677	0.00678839606493809	3.84975746315621	0.000125522363302112	0.00346774470202084	0.640600145645513
GOBP_EGG_ACTIVATION	-0.0634525133380966	0.0216251302202567	-3.84927170535987	0.000125767965747933	0.00346774470202084	0.638789884956942
GOBP_NEGATIVE_REGULATION_OF_RECEPTOR_INTERNALIZATION	-0.0539553480334686	-0.00168681266592146	-3.8473577819986	0.000126740080133404	0.00348535220366861	0.631659476444392
GOBP_POSITIVE_REGULATION_OF_EPITHELIAL_CELL_PROLIFERATION_INVOLVED_IN_WOUND_HEALING	0.0778558536123422	0.0190402044026845	3.84298600209226	0.000128987250631806	0.00353783928898259	0.615385129334356
GOBP_REGULATION_OF_STEM_CELL_PROLIFERATION	0.0389511758312144	-0.00325584771435905	3.8395262081819	0.000130792244968262	0.00357795539245638	0.6025184709049
GOBP_SKELETAL_MUSCLE_ADAPTATION	-0.0484994467214574	0.0125300174339093	-3.83818863130504	0.000131496434512032	0.00358782699908809	0.597547161209008
GOBP_DETECTION_OF_ABIOTIC_STIMULUS	0.0300454882799879	0.0157852877994237	3.83352755365277	0.000133978394656362	0.00364602662541403	0.580236697351375
GOBP_POSITIVE_REGULATION_OF_STEROID_METABOLIC_PROCESS	0.0555968848738148	-0.00292764455146091	3.82373830534358	0.000139335658992738	0.00377312751845099	0.543947583277598
GOBP_POSITIVE_REGULATION_OF_ANTIBACTERIAL_PEPTIDE_PRODUCTION	-0.100464129067153	0.00859132506985478	-3.82361569607414	0.000139404022061624	0.00377312751845099	0.543493637612029
GOMF_L_ALANINE_TRANSMEMBRANE_TRANSPORTER_ACTIVITY	0.0796040792126586	-0.00254417565456323	3.82302809220219	0.000139732090874692	0.00377312751845099	0.541318303184273
GOBP_AMPA_GLUTAMATE_RECEPTOR_CLUSTERING	-0.0706111073688263	0.0121486247822568	-3.81986608452965	0.000141510031391979	0.00381128821661388	0.529617993338795
GOBP_MAINTENANCE_OF_SYNAPSE_STRUCTURE	-0.0510196783267398	-0.000921937219423327	-3.81485238731544	0.000144372946780537	0.00387092727014909	0.511085196836016
GOBP_PENILE_ERECTION	0.0789470642149517	0.00223557187111441	3.81469234359466	0.000144465228263937	0.00387092727014909	0.51049399542885
GOBP_MONOACYLGLYCEROL_BIOSYNTHETIC_PROCESS	0.0804325067307402	0.0345184842550176	3.81151396668957	0.000146309448147894	0.00390992067446596	0.498758064716443
GOBP_INTESTINAL_EPITHELIAL_CELL_DIFFERENTIATION	-0.0484924660174358	-0.000618975139532465	-3.81052888503276	0.000146885523264455	0.00390992067446596	0.495122650214594
GOBP_BENZENE_CONTAINING_COMPOUND_METABOLIC_PROCESS	0.0587630538134446	0.00588250280803118	3.8102603213786	0.000147042949766997	0.00390992067446596	0.494131682448533
GOMF_OXIDOREDUCTASE_ACTIVITY_ACTING_ON_PAIRED_DONORS_WITH_INCORPORATION_OR_REDUCTION_OF_MOLECULAR_OXYGEN_REDUCED_ASCORBATE_AS_ONE_DONOR_AND_INCORPORATION_OF_ONE_ATOM_OF_OXYGEN	-0.0997318444495783	0.0302934922061517	-3.80608178153599	0.000149512911591718	0.00395891049637954	0.478722112834965
GOBP_ACTIVATION_OF_ADENYLATE_CYCLASE_ACTIVITY	0.0572294272113862	0.018580710297717	3.80586346645183	0.00014964302833205	0.00395891049637954	0.477917464691534
GOBP_RESPONSE_TO_EXTRACELLULAR_STIMULUS	0.0195655080734674	0.000227705028992716	3.80461489771763	0.000150389234429085	0.00396860479743418	0.473316452430137
GOBP_POSITIVE_REGULATION_OF_CELL_CYCLE_G2_M_PHASE_TRANSITION	0.0656905487674855	-0.0267645118315261	3.79935365225592	0.000153572321359292	0.00404239485693855	0.453944725152689
GOMF_RETINOIC_ACID_BINDING	-0.0565290634718606	0.0105006155213433	-3.79671102855839	0.000155194984458055	0.00407484318489113	0.444224503233857
GOBP_DENDRITE_SELF_AVOIDANCE	0.0670978653760627	0.036731336742674	3.79367076415435	0.000157081801711267	0.00411404718767604	0.433049791708079
GOBP_DORSAL_SPINAL_CORD_DEVELOPMENT	0.0533239325515894	0.0436166495730153	3.79095006439291	0.000158788605847636	0.00414835232776949	0.423057039907673
GOCC_CONE_PHOTORECEPTOR_OUTER_SEGMENT	0.0716515738154788	1.04523563866594e-05	3.78763385977576	0.000160892631100227	0.00418344002706528	0.410886504328147
GOBP_DIET_INDUCED_THERMOGENESIS	0.0617273760562211	0.0100592717390596	3.78757167671309	0.000160932334055526	0.00418344002706528	0.410658390159358
GOBP_LIPID_DIGESTION	0.0530983513811638	0.022187542250105	3.78286786352679	0.000163962557013255	0.0042504498398638	0.393413336936614
GOBP_REGULATION_OF_MICROTUBULE_POLYMERIZATION_OR_DEPOLYMERIZATION	0.0402683327813354	-0.0151712582280472	3.78231287124182	0.000164323611033969	0.0042504498398638	0.391380005998924
GOBP_PHOSPHATIDYLSERINE_EXPOSURE_ON_APOPTOTIC_CELL_SURFACE	-0.0660843576115004	0.0235668759559412	-3.7802674393238	0.000165660759202016	0.00427445662632363	0.383888640077349
GOBP_REGULATION_OF_MITOPHAGY	-0.0558434592012465	-0.004407178668593	-3.77595157235208	0.000168515854048265	0.00433741545518317	0.368094762785963
GOBP_REGULATION_OF_HEMATOPOIETIC_STEM_CELL_PROLIFERATION	0.0547561347744248	-0.00262013278981916	3.77319321290648	0.000170364816533376	0.00436202678609417	0.358009757947286
GOCC_DENDRITE_MEMBRANE	-0.0444085514980931	0.0240109846014518	-3.77296009702548	0.000170521949634176	0.00436202678609417	0.357157777224793
GOMF_L_PROLINE_TRANSMEMBRANE_TRANSPORTER_ACTIVITY	0.0715301452314447	0.0105270065141013	3.77266019374202	0.00017072430196292	0.00436202678609417	0.356061780381929
GOBP_NEGATIVE_REGULATION_OF_INCLUSION_BODY_ASSEMBLY	0.0721314244750264	-0.0063324666290458	3.77111371275316	0.000171771347128526	0.00437807457925145	0.35041150861519
GOMF_NUCLEOSIDE_TRANSMEMBRANE_TRANSPORTER_ACTIVITY	0.0676298634613786	-0.00278432837657949	3.77019342416011	0.000172397296217222	0.00438333758021889	0.347050182118044
GOMF_MICROTUBULE_BINDING	0.0354437947693177	-0.0153245055503439	3.76796664060289	0.000173920779091458	0.00440332326112852	0.33892022189761
GOBP_CELL_FATE_SPECIFICATION_INVOLVED_IN_PATTERN_SPECIFICATION	-0.0754110672204017	0.0509647057766943	-3.76781341221961	0.000174026077210151	0.00440332326112852	0.338360958630011
GOCC_NEUROTRANSMITTER_RECEPTOR_COMPLEX	-0.0435333405944027	0.0416488338580576	-3.76704710012171	0.000174553586371668	0.00440340389442609	0.335564352987157
GOBP_EOSINOPHIL_DIFFERENTIATION	-0.0861903475532937	0.0136530035552668	-3.76658556589378	0.000174872020687735	0.00440340389442609	0.33388028102103
GOBP_RESPONSE_TO_L_GLUTAMATE	0.0509443474329806	-0.00532386241556567	3.76485007873482	0.000176074318650085	0.00442302074493604	0.327549533801432
GOBP_PROTEIN_LOCALIZATION_TO_CHROMOSOME_CENTROMERIC_REGION	0.0893082409144964	-0.0192632904284875	3.76148077200454	0.000178430742431252	0.00447146584749781	0.315267004776034
GOBP_POSITIVE_REGULATION_OF_CHOLESTEROL_METABOLIC_PROCESS	0.0633108534491244	-0.0026660856899419	3.75887617004067	0.000180272665055707	0.00449656465469255	0.305779472016249
GOBP_POSITIVE_REGULATION_OF_NEUROTRANSMITTER_TRANSPORT	-0.0485972003584699	0.00117694735600308	-3.7588477247795	0.000180292879456094	0.00449656465469255	0.305675892479394
GOBP_PHOSPHOLIPID_HOMEOSTASIS	0.061250201897069	0.000458003211354675	3.75513585877439	0.000182949076156779	0.00454983524162449	0.292166178422303
GOCC_CONNEXIN_COMPLEX	0.0609475926184135	0.02190989209406	3.75464984311863	0.000183299582461618	0.00454983524162449	0.290398236012927
GOCC_MICROTUBULE_ASSOCIATED_COMPLEX	0.0372090555563471	-0.0131512993336468	3.75230206904879	0.000185001679255516	0.0045812027209008	0.281861049777383
GOBP_DNA_MODIFICATION	0.0418983574597444	-0.0196483236049236	3.74610745068157	0.000189564374998739	0.00468309153365678	0.259360552667045
GOBP_PROTEIN_COMPLEX_OLIGOMERIZATION	0.0187679320148341	-0.00152155197079358	3.74472816777027	0.000190594613814209	0.00469743800556246	0.254355552909878
GOCC_EUKARYOTIC_TRANSLATION_INITIATION_FACTOR_4F_COMPLEX	0.0622967092441067	-0.024414451642557	3.74214280767299	0.000192539929540606	0.00473421709105726	0.244978893914714
GOBP_POSTSYNAPTIC_MEMBRANE_ASSEMBLY	-0.0762306534542263	0.0075730447663663	-3.7391575252713	0.000194809403240311	0.00477877526727994	0.234159620902743
GOCC_MALE_PRONUCLEUS	0.0949807912621301	-0.0212437455917334	3.73584788494252	0.000197354876084787	0.00482987928591575	0.222174625831167
GOBP_REGULATION_OF_ALCOHOL_BIOSYNTHETIC_PROCESS	0.0488857159142383	0.0114902185819913	3.73258662146462	0.000199893730676086	0.00488058291019884	0.210374913477546
GOMF_ALPHA_TUBULIN_BINDING	0.042301714922452	-0.0206023776810465	3.72458430233032	0.000206254262552477	0.00502414229294496	0.181463872035643
GOMF_SINGLE_STRANDED_DNA_HELICASE_ACTIVITY	0.0988279559632642	-0.0109699749672161	3.7193474193412	0.000210519267552255	0.00511610778121177	0.162576569397388
GOBP_EATING_BEHAVIOR	0.0417354664774979	0.0378239479481449	3.71681508079545	0.000212611270899481	0.00515496004849089	0.15345273103251
GOMF_SEQUENCE_SPECIFIC_MRNA_BINDING	0.0688816472478581	-0.010721036558987	3.71356546611739	0.000215324475112598	0.00520865917807095	0.141753455155582
GOMF_OPSONIN_BINDING	-0.0631168871939843	0.0265989060986068	-3.7127958559414	0.000215971798084798	0.00521225240181556	0.138984159872284
GOBP_NEURON_NEURON_SYNAPTIC_TRANSMISSION	-0.0819720894218796	0.00439242430544101	-3.7105258294005	0.000217891803910071	0.00524647315866416	0.130819156102192
GOBP_REGULATION_OF_PHENOTYPIC_SWITCHING	0.0975172685879937	0.0221519231325312	3.70812828008585	0.000219937089945546	0.00528354618374932	0.122200745327322
GOBP_MITOCHONDRIAL_ATP_TRANSMEMBRANE_TRANSPORT	-0.0755107772059127	0.00264740306004645	-3.70309345464578	0.000224291063655108	0.00537578352109146	0.104119829410762
GOCC_CATION_TRANSPORTING_ATPASE_COMPLEX	0.0629811649752022	0.0157907950132843	3.70240598125055	0.000224891819927152	0.00537784786782321	0.101652850468962
GOCC_MITOTIC_SPINDLE	0.0510375133638416	-0.0169115274117238	3.70089506876685	0.000226217467081995	0.00539719755937637	0.0962325499711154
GOBP_FOREBRAIN_NEURON_FATE_COMMITMENT	0.0776000246047823	0.0369239440116699	3.69655220103417	0.00023006883643502	0.00547658164179033	0.0806647834498113
GOBP_POSITIVE_REGULATION_OF_RESPONSE_TO_TUMOR_CELL	-0.0735252323159675	-0.00274605218727197	-3.69331370283451	0.000232980843674994	0.0055332950372811	0.069067402210238
GOMF_DEAD_H_BOX_RNA_HELICASE_BINDING	0.0777477029948623	-0.000922099334687878	3.68818558781763	0.000237662913821765	0.00562931378831757	0.0507233550624067
GOMF_CCR6_CHEMOKINE_RECEPTOR_BINDING	-0.0832230279641647	0.0295556166749504	-3.68716447461383	0.000238605703968799	0.00562931378831757	0.0470736398893674
GOBP_NEGATIVE_REGULATION_OF_AXON_EXTENSION	0.0440840447660115	-0.00223210417327879	3.68712760694154	0.000238639809399491	0.00562931378831757	0.0469418839654212
GOBP_MAMMARY_GLAND_ALVEOLUS_DEVELOPMENT	0.0519565134902744	0.0011770145344922	3.68356990948236	0.00024195258662588	0.00569460479783884	0.0342335880651881
GOBP_ESTABLISHMENT_OF_PROTEIN_LOCALIZATION_TO_CHROMATIN	-0.0880477394629997	-0.023364596013893	-3.68102345506225	0.000244350214737254	0.00573811178427933	0.0251448427546466
GOBP_CYTIDINE_TO_URIDINE_EDITING	0.0816111783542398	0.00902210481673489	3.67870511112297	0.000246552458379332	0.00577684571763234	0.0168755852922251
GOBP_EPIDERMAL_CELL_DIFFERENTIATION	-0.0439804627917623	0.00429473350694743	-3.67573148410644	0.000249404468937575	0.00581317339626561	0.00627643601861205
GOBP_POSITIVE_REGULATION_OF_CHROMOSOME_CONDENSATION	0.113576184216398	-0.0142301234108952	3.67502683703947	0.00025008482391885	0.00581317339626561	0.00376602613535937
GOCC_CONDENSIN_COMPLEX	0.113576184216398	-0.0142301234108952	3.67502683703947	0.00025008482391885	0.00581317339626561	0.00376602613535937
GOBP_REGULATION_OF_CELL_DIVISION	0.0288694204765462	-0.00373008406135896	3.67477537273146	0.000250328040987514	0.00581317339626561	0.00287026062411755
GOBP_POSITIVE_REGULATION_OF_ACTIN_FILAMENT_DEPOLYMERIZATION	0.0667505745091133	0.000249918534889651	3.67364848053157	0.00025142070584473	0.00582470299767474	-0.00114321891303071
GOBP_REGULATION_OF_RELAXATION_OF_MUSCLE	-0.0655037834178261	0.0133498134273335	-3.67311524346905	0.000251939306693683	0.00582470299767474	-0.00304195003693319
GOBP_L_PHENYLALANINE_METABOLIC_PROCESS	0.081863951086593	-0.00748612331985587	3.66870446776296	0.000256267705384536	0.00591169430743576	-0.0187373886841078
GOBP_PANCREATIC_A_CELL_DIFFERENTIATION	0.0605905582158022	0.0094912326952703	3.66522817594918	0.000259728178201566	0.00597832480662194	-0.0310945918335097
GOBP_EMBRYONIC_PATTERN_SPECIFICATION	0.037290437632133	0.00683776633061957	3.66073006607558	0.000264270958809169	0.00606951982319961	-0.0470671301611372
GOCC_CTF18_RFC_LIKE_COMPLEX	0.107778774560906	-0.014911909930326	3.65984057251402	0.000265178075262499	0.00607699755809893	-0.0502234103950681
GOMF_DESUMOYLASE_ACTIVITY	0.0840318222016917	-0.0298148651017662	3.65817294055169	0.000266886629777636	0.00610276866778183	-0.0561388251219652
GOBP_POSITIVE_REGULATION_OF_HUMORAL_IMMUNE_RESPONSE	-0.074372164731435	0.0192563027631367	-3.65498352061495	0.000270183136939102	0.00616465891051008	-0.0674450048880546
GOCC_INNER_KINETOCHORE	0.100137749561295	-0.0185941719661315	3.65011767570845	0.000275286074884578	0.00626740628005193	-0.0846754423033467
GOBP_ORNITHINE_METABOLIC_PROCESS	0.0602417168924351	-0.0102833044586377	3.64873349260013	0.000276754146632016	0.00628348374338257	-0.089572886993972
GOBP_OLIGOSACCHARIDE_METABOLIC_PROCESS	-0.0402400490334751	0.0222930277159588	-3.64793639900266	0.000277602878862125	0.00628348374338257	-0.0923923011974601
GOBP_CELL_AGGREGATION	-0.0502460640535558	0.0213382237256829	-3.6477552315578	0.000277796123391651	0.00628348374338257	-0.0930330281691916
GOCC_OUTER_DENSE_FIBER	-0.0958539201085167	0.0161242794528817	-3.64538220283299	0.000280339029226288	0.0063254764444376	-0.10142275310444
GOBP_RESPONSE_TO_VITAMIN_D	0.0421587630725732	0.000404925314570144	3.64489550509154	0.000280863260308043	0.0063254764444376	-0.103142791558944
GOBP_NEGATIVE_REGULATION_OF_ORGANIC_ACID_TRANSPORT	-0.0534196915842362	0.0217587077824917	-3.63965994804316	0.000286561051202793	0.00643992039799825	-0.121631626542994
GOMF_COMPLEMENT_COMPONENT_C1Q_COMPLEX_BINDING	-0.0718720549629521	0.0280027425786166	-3.63881672788952	0.000287488795062864	0.00644690538284748	-0.124606951886331
GOCC_GOLGI_MEDIAL_CISTERNA	-0.0692367133025213	-0.0149713957979121	-3.63489944814959	0.0002918358136912	0.00653037313291873	-0.138420373656902
GOBP_CARDIAC_VENTRICLE_FORMATION	-0.0769673034407957	0.0188398902854295	-3.63045590998466	0.000296841441203438	0.00662819030037592	-0.154071983180913
GOBP_REGULATION_OF_INCLUSION_BODY_ASSEMBLY	0.0581845788465374	-0.0109228207611592	3.62841735868713	0.000299164708286584	0.00666582345755821	-0.161246193028756
GOBP_REGULATION_OF_SYNAPTIC_TRANSMISSION_CHOLINERGIC	-0.0766635367744815	0.0121396723731836	-3.62505161890899	0.000303037887310316	0.00673775728168682	-0.173082543863632
GOBP_RESPONSE_TO_FATTY_ACID	0.0420095828376555	0.0020205210017353	3.62376937741731	0.000304525779421167	0.00674839056360214	-0.177589007682697
GOBP_ORGANIC_HYDROXY_COMPOUND_BIOSYNTHETIC_PROCESS	0.0271460020577466	-0.00262076281371871	3.62352709483062	0.000304807688614374	0.00674839056360214	-0.178440340277191
GOBP_ANDROGEN_BIOSYNTHETIC_PROCESS	-0.0660659793214908	0.00153812421923019	-3.62163544623607	0.000307017156025085	0.00677870113207397	-0.185085308481062
GOBP_OVULATION	-0.0643734490696486	-0.000128153586335214	-3.62124582519809	0.000307474099196465	0.00677870113207397	-0.186453546278528
GOBP_EXTRAEMBRYONIC_MEMBRANE_DEVELOPMENT	0.0581519528398738	-0.0128440126820538	3.6187321429236	0.000310437481264785	0.00682017267252836	-0.195277432625524
GOMF_METALLOCARBOXYPEPTIDASE_ACTIVITY	-0.0478481728046335	0.0120510620081594	-3.61854388189879	0.000310660496853923	0.00682017267252836	-0.195938053030343
GOMF_UBIQUITIN_LIKE_PROTEIN_SPECIFIC_ENDOPEPTIDASE_ACTIVITY	0.104476195696601	-0.0239361948618508	3.61668642735647	0.000312868920265477	0.00685425621965248	-0.202454188777247
GOMF_GLUTATHIONE_TRANSMEMBRANE_TRANSPORTER_ACTIVITY	0.0854311141662253	-0.00634389237754538	3.61453259476604	0.000315448150239683	0.00689630370293867	-0.210005966263873
GOBP_LAMELLIPODIUM_MORPHOGENESIS	0.057122866273389	-0.00836269774606992	3.61334602561891	0.000316877577805211	0.00691074655546121	-0.214164447552625
GOCC_ENDOLYSOSOME	-0.0561961948909142	-0.00666682941769765	-3.61288762843699	0.000317431420729319	0.00691074655546121	-0.215770602023043
GOMF_GLUTATHIONE_BINDING	0.0791034810465164	-0.0281838812758584	3.61152659095378	0.00031908120030427	0.00693222150349194	-0.220538301640997
GOBP_AMINE_BIOSYNTHETIC_PROCESS	0.0422535822545259	-0.00379391427928789	3.61033907730417	0.00032052720582319	0.00694055333379553	-0.224696719075423
GOBP_AXON_ENSHEATHMENT_IN_CENTRAL_NERVOUS_SYSTEM	0.0455014991971393	0.0144967882798906	3.61012131159758	0.000320793039255813	0.00694055333379553	-0.22545914314522
GOBP_ENDOCRINE_PANCREAS_DEVELOPMENT	0.0377654896442692	-0.00176702384812473	3.60888576341542	0.000322305228624146	0.00695886289074861	-0.229784098211023
GOBP_POSITIVE_REGULATION_OF_EPITHELIAL_CELL_DIFFERENTIATION_INVOLVED_IN_KIDNEY_DEVELOPMENT	-0.0735211952010547	0.0238064286291563	-3.60685482499367	0.000324805424085321	0.00699838491070433	-0.236890129501783
GOBP_SENSORY_PERCEPTION_OF_BITTER_TASTE	-0.0463258837808032	0.0435682993825203	-3.60451857218083	0.000327703957606329	0.00704630937651469	-0.245059600835927
GOBP_POSITIVE_REGULATION_OF_CALCIUM_ION_TRANSPORT_INTO_CYTOSOL	0.0637856487635254	0.0125919318515869	3.60017146656477	0.000333161935858185	0.00714895735055037	-0.26024694539813
GOMF_CARBONATE_DEHYDRATASE_ACTIVITY	0.0600107034213462	0.00533421332620081	3.59807790319601	0.000335820779166326	0.007191244144033	-0.267554788174686
GOBP_RECEPTOR_DIFFUSION_TRAPPING	-0.0644106839529026	0.0436501685258625	-3.59272951216918	0.000342703838365192	0.0073013347812821	-0.286205197356031
GOBP_POSITIVE_REGULATION_OF_TRIGLYCERIDE_LIPASE_ACTIVITY	0.0759512744046261	0.0297791781211004	3.59268688572958	0.000342759223172044	0.0073013347812821	-0.286353731665463
GOMF_MONOATOMIC_ANION_SODIUM_SYMPORTER_ACTIVITY	0.0495555721176085	0.0382696584759388	3.59245709911356	0.000343057930871724	0.0073013347812821	-0.287154406911358
GOCC_DNA_REPLICATION_FACTOR_C_COMPLEX	0.112280254431202	-0.0238245253094101	3.59041391989087	0.000345724677038991	0.00734313592491354	-0.294271525347998
GOMF_POTASSIUM_PROTON_ANTIPORTER_ACTIVITY	-0.0620363272152743	0.0055762371083406	-3.58845627782361	0.000348297987046458	0.00738278694652229	-0.301086984949272
GOBP_REGULATION_OF_POSTSYNAPTIC_NEUROTRANSMITTER_RECEPTOR_ACTIVITY	-0.0839919538057085	0.0197702710280035	-3.58062003584683	0.00035877941389163	0.00758956452463064	-0.328332291829421
GOBP_REGULATION_OF_SYSTEMIC_ARTERIAL_BLOOD_PRESSURE_BY_NOREPINEPHRINE_EPINEPHRINE	0.0844356011218403	0.0237204571993278	3.57810162564641	0.000362210171591919	0.00764665917805163	-0.337076054419915
GOMF_G_PROTEIN_BETA_SUBUNIT_BINDING	0.0516118160400542	-0.00553971917648472	3.57528264545661	0.000366086815570815	0.0077129177877319	-0.346856262518506
GOCC_APICOLATERAL_PLASMA_MEMBRANE	0.0534089694062427	-0.00257293901352255	3.57382058856232	0.000368112693770945	0.0077399952714414	-0.351925782691986
GOMF_PEPTIDOGLYCAN_MURALYTIC_ACTIVITY	0.0584151023543811	0.0569889716740159	3.57209629730153	0.000370515421953791	0.00776866495860447	-0.357901973225482
GOMF_PHOSPHOLIPASE_D_ACTIVITY	0.0787756041066138	0.00224975497280846	3.57177622325809	0.000370963044434797	0.00776866495860447	-0.359011002730341
GOBP_POSITIVE_REGULATION_OF_CELL_CYCLE	0.0410408166250866	-0.0119611464076122	3.57118858096947	0.000371786178544609	0.00777033113158233	-0.361046881322842
GOBP_GALACTOSE_CATABOLIC_PROCESS	-0.0941943819092143	-0.0172014494158955	-3.57064683199302	0.000372546542616243	0.00777068137792362	-0.362923473808516
GOBP_POSITIVE_REGULATION_OF_PEPTIDYL_SERINE_PHOSPHORYLATION_OF_STAT_PROTEIN	0.0549698924980939	0.0847485299294438	3.56945484421199	0.000374224668667809	0.00779013503501713	-0.367051484974045
GOMF_STRUCTURAL_CONSTITUENT_OF_SKIN_EPIDERMIS	-0.0674547296864089	0.0292943373855215	-3.56683280840536	0.000377941006490434	0.00785185590024858	-0.376127211620666
GOBP_NEGATIVE_REGULATION_OF_ASTROCYTE_DIFFERENTIATION	0.0519198642181034	0.00957670964588892	3.56191444798931	0.000385005388422601	0.00798275061312734	-0.393133730370612
GOMF_GLUTAMATE_BINDING	0.0642061226488693	0.0327607216199452	3.56094326768743	0.000386414853546133	0.00798863441556044	-0.396489134992691
GOBP_METANEPHRIC_RENAL_VESICLE_MORPHOGENESIS	-0.0628043125206675	0.0195963040266264	-3.56066603257757	0.000386818087490295	0.00798863441556044	-0.397446811922078
GOMF_HSP90_PROTEIN_BINDING	0.0362614470648532	-0.0161067851114155	3.5566017371128	0.000392774926702853	0.00809565677326394	-0.411478107982179
GOCC_INTERCELLULAR_BRIDGE	0.0347915760434637	-0.0126269006331596	3.54500287704367	0.000410250263148976	0.00843920324784803	-0.451435269798411
GOBP_INTERLEUKIN_1_ALPHA_PRODUCTION	-0.076843343769372	0.0130687447753466	-3.54395390590104	0.000411866040153748	0.00845579591278324	-0.455042615524142
GOBP_REGULATION_OF_NOTCH_SIGNALING_PATHWAY	0.03258501159106	-0.00400399196556538	3.54327068868535	0.000412921629079108	0.00846084514485624	-0.457391596505709
GOBP_POSITIVE_REGULATION_OF_G_PROTEIN_COUPLED_RECEPTOR_SIGNALING_PATHWAY	-0.0489811428495564	0.0121142003920141	-3.53946211046863	0.000418852503972283	0.00856557468984414	-0.470477839937299
GOBP_DEHYDROASCORBIC_ACID_TRANSPORT	0.0660810987473799	0.00207644025845143	3.5357872735106	0.000424650552173803	0.0086671841215161	-0.483091535095639
GOBP_MALE_GENITALIA_DEVELOPMENT	0.0489946106418835	0.0119314623806187	3.53522994149603	0.000425536420713201	0.00866833449600965	-0.485003433209198
GOCC_CHROMOSOME_CENTROMERIC_CORE_DOMAIN	0.121725502808834	-0.0122307981357291	3.53339681545342	0.000428462343785401	0.00871095621120125	-0.491289801551149
GOBP_ZYMOGEN_INHIBITION	-0.067249312421989	-0.00594499433154661	-3.52821815086677	0.000436830167608101	0.00886383543981487	-0.509031891567854
GOBP_POSITIVE_REGULATION_OF_CELL_JUNCTION_ASSEMBLY	-0.0386937219739373	0.0164487540206903	-3.52573445010024	0.000440897380245453	0.00892902640225773	-0.517532034965266
GOBP_SKELETAL_MYOFIBRIL_ASSEMBLY	-0.0674743991440546	0.016819276567062	-3.52358275484529	0.000444449503985617	0.00897233174553956	-0.524891211126061
GOBP_TOXIN_TRANSPORT	0.0601050471104013	0.00586495077182184	3.52298972843189	0.000445433192954437	0.00897233174553956	-0.526918695201112
GOCC_DNA_REPLICATION_PREINITIATION_COMPLEX	0.1029547081664	0.00184764621094431	3.52288236532445	0.000445611500089477	0.00897233174553956	-0.527285720808932
GOBP_ALDITOL_METABOLIC_PROCESS	0.0600900890192855	-0.00271967238102393	3.51766183781617	0.000454362611946593	0.00913094095161903	-0.545119160633116
GOBP_REGULATION_OF_INSULIN_RECEPTOR_SIGNALING_PATHWAY	-0.0339318645800262	-0.00158473770733564	-3.5166185036121	0.000456130687472127	0.00914887847232961	-0.54868011970475
GOBP_NEURON_CELL_CELL_ADHESION	-0.0625739350066735	0.01181300659423	-3.51578000312084	0.00045755630153558	0.00915989147710117	-0.55154122254735
GOBP_POLYOL_BIOSYNTHETIC_PROCESS	0.0341908656717201	4.21044386267503e-05	3.51268231024719	0.000462859167169369	0.00923443656675454	-0.562105291470899
GOBP_POSITIVE_REGULATION_OF_ANTIMICROBIAL_HUMORAL_RESPONSE	-0.0787150164219462	0.0373791284634132	-3.51257299536454	0.000463047345548266	0.00923443656675454	-0.562477922262347
GOBP_REPRODUCTIVE_BEHAVIOR	0.0393705022285485	0.0261542110875999	3.51072810408215	0.000466234007947929	0.00926843530654264	-0.568765050446626
GOBP_REGULATION_OF_LIPOPROTEIN_LIPASE_ACTIVITY	0.0643514054934272	0.0214064593115293	3.51055963249689	0.000466526025956117	0.00926843530654264	-0.569339017130545
GOBP_CARDIAC_RIGHT_VENTRICLE_MORPHOGENESIS	-0.0572160488159282	0.00652540868626931	-3.50894986794272	0.000469324920562562	0.00930634804531077	-0.574821976500507
GOMF_PROTEIN_ARGININE_OMEGA_N_MONOMETHYLTRANSFERASE_ACTIVITY	0.079401644102278	-0.0259556742390496	3.50737520488291	0.000472077956419933	0.00933484129319339	-0.580183003417152
GOBP_POSITIVE_REGULATION_OF_PHOSPHOLIPASE_A2_ACTIVITY	0.0847264717104781	0.0113861960398967	3.50710696790743	0.000472548425272661	0.00933484129319339	-0.58109599684434
GOCC_PRONUCLEUS	0.0843473692460715	-0.00545690354534836	3.50293454884707	0.000479923184731727	0.00946263637820103	-0.595288810872781
GOBP_REGULATION_OF_GRANULOCYTE_DIFFERENTIATION	-0.062390821799638	0.00641176468060034	-3.50011358715138	0.000484970003678576	0.00953210987600245	-0.604875192350056
GOBP_ADENYLATE_CYCLASE_INHIBITING_G_PROTEIN_COUPLED_ACETYLCHOLINE_RECEPTOR_SIGNALING_PATHWAY	0.0630670224537457	0.0537366531310971	3.49994618360503	0.000485271048232852	0.00953210987600245	-0.605443837386233
GOBP_REGULATION_OF_DNA_DIRECTED_DNA_POLYMERASE_ACTIVITY	0.0987267882311727	-0.0168955746095309	3.4989192760126	0.000487121575625402	0.00955050743955995	-0.608931509387619
GOMF_CARBOHYDRATE_TRANSMEMBRANE_TRANSPORTER_ACTIVITY	0.0394128452833777	0.00663497790922827	3.4979138972313	0.000488939690389733	0.00956820180631594	-0.612345095625652
GOBP_PANCREAS_DEVELOPMENT	0.0368174015147851	0.00441330885243797	3.49666970779031	0.000491198441770481	0.00958052846010502	-0.616568195605689
GOMF_MOLECULAR_CONDENSATE_SCAFFOLD_ACTIVITY	0.0488106106678458	-0.00521215775385799	3.4961838493238	0.000492083131448946	0.00958052846010502	-0.618216926455426
GOBP_REGULATION_OF_DEFENSE_RESPONSE_TO_BACTERIUM	-0.0653691751727037	-0.000435040461009833	-3.49605391445201	0.000492319979241761	0.00958052846010502	-0.61865781455849
GOBP_REGULATION_OF_DNA_REPLICATION	0.0580298581013111	-0.0178892869734935	3.49451369171156	0.000495135649242912	0.00960492528082882	-0.623882798026181
GOBP_NEGATIVE_REGULATION_OF_SKELETAL_MUSCLE_CELL_DIFFERENTIATION	-0.0767626278886788	0.00498602353273077	-3.49436299902942	0.000495411935537486	0.00960492528082882	-0.624393880513906
GOBP_INTRINSIC_APOPTOTIC_SIGNALING_PATHWAY_IN_RESPONSE_TO_OSMOTIC_STRESS	-0.0560780102952291	-0.00826108805739129	-3.49123124645913	0.000501186509440663	0.00966091294681391	-0.635010521395859
GOBP_REGULATION_OF_TRANSLATION_AT_SYNAPSE	0.0784970182027838	-0.0103669048205634	3.49024926821709	0.000503010061849329	0.00966091294681391	-0.638337513920467
GOBP_EYELID_DEVELOPMENT_IN_CAMERA_TYPE_EYE	0.0695703234892006	-0.00312996664836015	3.49004191081692	0.000503395919850484	0.00966091294681391	-0.639039934571478
GOBP_CORNEA_DEVELOPMENT_IN_CAMERA_TYPE_EYE	0.0628305017533492	0.0322733676597487	3.48999719224424	0.000503479169973718	0.00966091294681391	-0.63919141284819
GOBP_REGULATION_OF_AMPA_RECEPTOR_ACTIVITY	-0.0529256599272703	0.0256716791827613	-3.48997322287237	0.00050352379773495	0.00966091294681391	-0.639272605159192
GOBP_PEPTIDYL_METHIONINE_MODIFICATION	0.0705069649175056	-0.0242002566408103	3.48943929751512	0.000504518853208927	0.00966091294681391	-0.64108104851482
GOMF_HYDROPEROXY_ICOSATETRAENOATE_DEHYDRATASE_ACTIVITY	0.0783897664030373	0.0140531176669597	3.48930407922572	0.000504771145355062	0.00966091294681391	-0.641538999663989
GOBP_THYROID_GLAND_DEVELOPMENT	0.0417543852371137	-0.0037614181632264	3.48801162912527	0.000507188567244455	0.00968943423711985	-0.645915336700781
GOBP_REGULATION_OF_BLOOD_VESSEL_REMODELING	-0.0811506796291756	0.00875824303409533	-3.4857392870984	0.000511465022710735	0.00975330198417369	-0.653605826749823
GOBP_KETONE_BODY_BIOSYNTHETIC_PROCESS	0.0799039797799611	-0.00864342130685528	3.48373805852586	0.000515259106386645	0.00980775530371665	-0.660374711425456
GOBP_G1_TO_G0_TRANSITION_INVOLVED_IN_CELL_DIFFERENTIATION	0.0778480085448784	0.00156216576714533	3.48185743198415	0.000518848473463543	0.00985812099580732	-0.666732217215214
GOBP_NEGATIVE_REGULATION_OF_DEVELOPMENTAL_GROWTH	0.0353059976291044	-0.000533030198351348	3.47948098636684	0.000523417543374569	0.00990470020659488	-0.674761058547356
GOMF_L_ORNITHINE_TRANSMEMBRANE_TRANSPORTER_ACTIVITY	-0.0829991118649863	-0.0143873994512457	-3.47899706468302	0.000524352544989115	0.00990470020659488	-0.676395336118732
GOMF_PROTEIN_ARGININE_OMEGA_N_ASYMMETRIC_METHYLTRANSFERASE_ACTIVITY	0.0723567764386074	-0.0244318500520266	3.47881528675465	0.000524704166912208	0.00990470020659488	-0.677009170657854
GOCC_FICOLIN_1_RICH_GRANULE_MEMBRANE	-0.0606579306812691	-0.0047068920731666	-3.47861529050037	0.000525091283679767	0.00990470020659488	-0.677684489344956
GOBP_LUNG_ASSOCIATED_MESENCHYME_DEVELOPMENT	0.0755546601030318	0.0208425483703544	3.4779322562362	0.000526415389156896	0.0099117852552965	-0.679990575757117
GOBP_NEURAL_CREST_CELL_MIGRATION_INVOLVED_IN_AUTONOMIC_NERVOUS_SYSTEM_DEVELOPMENT	0.0860713033569157	-0.00695933266641778	3.47700597449426	0.000528216024208993	0.00992780117443162	-0.683117217248154
GOBP_GRANULOCYTE_DIFFERENTIATION	-0.0439815642426835	0.00122581519838434	-3.47472392966402	0.000532676733982794	0.00999366583504524	-0.69081673465014
GOBP_MEIOTIC_DNA_DOUBLE_STRAND_BREAK_FORMATION	-0.0778040161194451	0.027799084952725	-3.4676631964616	0.000546701978616152	0.0102384151909297	-0.714608071790786
GOBP_ALCOHOL_BIOSYNTHETIC_PROCESS	0.0326015014482154	-0.0047992355111746	3.46642585821794	0.000549194990873887	0.010266704212222	-0.718772451351426
GOMF_DNA_REPLICATION_ORIGIN_BINDING	0.0929494302618731	-0.0176014036436938	3.46533350947869	0.000551404685757318	0.0102896052967214	-0.722447648788863
GOBP_EYE_PIGMENTATION	0.0636441033151504	0.00499945336931671	3.46396850104239	0.000554177597323735	0.0103044493706689	-0.727038617448395
GOMF_ALKALINE_PHOSPHATASE_ACTIVITY	0.0857856744329769	0.00849500429280177	3.46356892330697	0.000554991767169902	0.0103044493706689	-0.72838219352047
GOBP_L_ARGININE_TRANSMEMBRANE_TRANSPORT	-0.0487704847280158	0.000304426469600878	-3.46348722410868	0.000555158372792976	0.0103044493706689	-0.728656887606725
GOCC_ANAPHASE_PROMOTING_COMPLEX	0.0655363385431237	-0.0265280458317753	3.46295456949472	0.000556245736324297	0.0103063261428881	-0.730447656711923
GOBP_POSITIVE_REGULATION_OF_CELL_CYCLE_PROCESS	0.0459051903563707	-0.0121727018135071	3.46203617263321	0.000558125222672685	0.0103228470388134	-0.733534648209443
GOBP_POSITIVE_REGULATION_OF_ACROSOME_REACTION	-0.0529999964344191	0.023549536288898	-3.45927855771531	0.000563804299491983	0.0104094610065216	-0.742798966505657
GOBP_ATRIOVENTRICULAR_CANAL_DEVELOPMENT	-0.0674928959409457	0.0107575493313489	-3.45819332442983	0.000566053988924361	0.0104325646988705	-0.746442874527636
GOBP_HEART_TRABECULA_FORMATION	0.0612274922146889	0.00801253479410036	3.45584397414942	0.000570952903578112	0.0105043271873086	-0.754327506632077
GOBP_MYCOTOXIN_METABOLIC_PROCESS	0.0781062208708723	0.0209683314270079	3.45213141054351	0.000578775094375293	0.010629525019722	-0.7667765369372
GOBP_RESPONSE_TO_GRAVITY	-0.0585136677888776	0.0118992518199029	-3.45031204637442	0.00058264478320118	0.010681821025355	-0.772872487686136
GOBP_NEGATIVE_REGULATION_OF_SYNAPSE_ORGANIZATION	-0.0616754402000721	0.0261782517776453	-3.44553106317866	0.000592928965149258	0.0108513269453761	-0.78887665982816
GOMF_DIACYLGLYCEROL_O_ACYLTRANSFERASE_ACTIVITY	0.0765558965613865	0.0327845281527407	3.44402738823636	0.000596198279069903	0.0108920839445463	-0.793905677708718
GOBP_REGULATION_OF_SARCOMERE_ORGANIZATION	0.0695945504797842	0.023559413239087	3.44266201839379	0.000599181436575745	0.0109274799515123	-0.798470278788498
GOBP_IRON_ION_TRANSPORT	-0.0386075931176283	-0.00796374803955935	-3.4384058018322	0.000608570247211134	0.0110640344941754	-0.812687993645733
GOMF_HYDROLASE_ACTIVITY_ACTING_ON_CARBON_NITROGEN_BUT_NOT_PEPTIDE_BONDS_IN_LINEAR_AMIDINES	-0.059386852844341	0.0180606594891482	-3.43830845197972	0.000608786587000082	0.0110640344941754	-0.813012985805506
GOBP_CENP_A_CONTAINING_CHROMATIN_ASSEMBLY	0.105346033872609	-0.0141087627700215	3.4352957042016	0.000615517331015186	0.0111669376894248	-0.823066281157969
GOBP_DETECTION_OF_LIGHT_STIMULUS	0.0297532387040406	0.0141574241106036	3.43424313063035	0.000617885173383545	0.0111904680448146	-0.826576604550804
GOCC_SPINDLE	0.0404366516087646	-0.0204314080822142	3.43351869625518	0.000619519770544931	0.0111985197068248	-0.828991976131693
GOBP_REGULATION_OF_MITOTIC_CENTROSOME_SEPARATION	0.0813136466050048	-0.025535736018193	3.43262567321508	0.00062154031235868	0.0111985197068248	-0.83196876224369
GOBP_GLIAL_CELL_DEVELOPMENT	0.0321463173123915	0.0024046982127104	3.43233074512055	0.000622208960340823	0.0111985197068248	-0.832951703804464
GOBP_POSITIVE_REGULATION_OF_NUCLEOTIDE_BIOSYNTHETIC_PROCESS	-0.0530114850943752	0.00571447675956096	-3.43212991866872	0.000622664648741288	0.0111985197068248	-0.833620974528022
GOBP_GLYCINE_METABOLIC_PROCESS	0.0583121085595919	0.022620053408889	3.43167946371525	0.000623687891805937	0.0111985197068248	-0.835122013688029
GOBP_REGULATION_OF_INTESTINAL_LIPID_ABSORPTION	0.0634378098495152	0.0257281248532262	3.43060965334282	0.000626124330716131	0.0112229832864212	-0.838686143172777
GOBP_CRANIAL_NERVE_STRUCTURAL_ORGANIZATION	-0.0695821900242881	0.0266901613497396	-3.42922148750251	0.000629299027948768	0.0112456290625537	-0.843309272247179
GOBP_CENTROSOME_SEPARATION	0.0718476678181449	-0.0218096564564665	3.42911638675929	0.000629540000152525	0.0112456290625537	-0.843659223924928
GOMF_MUTLALPHA_COMPLEX_BINDING	0.0898136073949111	-0.0261447313256001	3.42831851163738	0.000631372152584853	0.011259110912136	-0.846315549775746
GOBP_REGULATION_OF_MEMBRANE_DEPOLARIZATION_DURING_CARDIAC_MUSCLE_CELL_ACTION_POTENTIAL	0.0830994844060157	-0.00534464994433765	3.42739665019182	0.00063349519856536	0.011277725425908	-0.849383905124213
GOBP_REGULATION_OF_GLIAL_CELL_PROLIFERATION	0.0393227548570284	-0.00206735498422143	3.4267773938687	0.000634925077519511	0.0112839575851682	-0.851444606488852
GOBP_INTERSTRAND_CROSS_LINK_REPAIR	0.0764497956938374	-0.0199700038242466	3.42467392874739	0.000639804515663872	0.0113513704391977	-0.858441597820666
GOMF_INSULIN_LIKE_GROWTH_FACTOR_I_BINDING	0.0714482593820917	-0.00334963072158065	3.42304969877537	0.000643596140420982	0.0113856727622418	-0.863841583560345
GOBP_SKELETAL_MUSCLE_FIBER_DIFFERENTIATION	0.0663546052254494	0.00660323452854454	3.42291266245184	0.000643916995453103	0.0113856727622418	-0.864297065998359
GOBP_RESPONSE_TO_ABIOTIC_STIMULUS	0.0156565941468685	-0.00531544986301015	3.42147199314329	0.000647299188150857	0.0114123717509284	-0.869084496011339
GOBP_L_ALANINE_TRANSPORT	0.0641513923075198	-0.00103165042848901	3.42133946695813	0.000647611143378041	0.0114123717509284	-0.869524789520508
GOMF_ATP_ACTIVATED_INWARD_RECTIFIER_POTASSIUM_CHANNEL_ACTIVITY	0.0820297526935769	0.0228498124614951	3.42076549983112	0.000648963829752771	0.0114169562641691	-0.871431495776252
GOMF_GAP_JUNCTION_CHANNEL_ACTIVITY	0.0521780862902414	0.0225024227016319	3.41920354217684	0.000652658280859746	0.0114626538403098	-0.876618702249361
GOBP_REGULATION_OF_SECONDARY_HEART_FIELD_CARDIOBLAST_PROLIFERATION	-0.0641695388990337	0.00687139347635944	-3.4183085001225	0.00065478411514395	0.0114806946363327	-0.879590062155438
GOMF_HISTONE_H4_METHYLTRANSFERASE_ACTIVITY	0.0563950048036927	-0.00860936032754927	3.41634997412142	0.000659458367183279	0.0115432829766587	-0.886089323735316
GOBP_MODULATION_OF_INHIBITORY_POSTSYNAPTIC_POTENTIAL	0.0644375829783961	0.0197422863115716	3.414798902599	0.000663182209914058	0.0115890536682306	-0.891233887171621
GOBP_ANAPHASE_PROMOTING_COMPLEX_DEPENDENT_CATABOLIC_PROCESS	0.0630645443605748	-0.0241185333117329	3.41042453734268	0.000673790017822109	0.011754767422773	-0.905730397301817
GOBP_MESENCHYMAL_TO_EPITHELIAL_TRANSITION_INVOLVED_IN_METANEPHROS_MORPHOGENESIS	-0.0622238887250109	0.00921030177359724	-3.4089371491948	0.000677432767254125	0.0117984915719711	-0.910655418296455
GOBP_HEPATICOBILIARY_SYSTEM_DEVELOPMENT	0.0233783238553429	-0.00977940404787812	3.40848067099739	0.000678554395670299	0.0117984915719711	-0.912166482131115
GOBP_POSITIVE_REGULATION_OF_TRANSMISSION_OF_NERVE_IMPULSE	0.0663390144689471	0.0814325198219408	3.40455730291994	0.000688266173400283	0.0119474775947391	-0.925145716201094
GOBP_APOPTOTIC_PROCESS_INVOLVED_IN_MORPHOGENESIS	-0.0469578484106408	0.00354640424917463	-3.40222476143166	0.000694101237059533	0.0120287859490416	-0.932855274139431
GOBP_DETECTION_OF_CHEMICAL_STIMULUS_INVOLVED_IN_SENSORY_PERCEPTION_OF_TASTE	-0.0433359721512265	0.044493883983932	-3.40084368987937	0.000697577780148347	0.0120425201919568	-0.937417582587663
GOBP_RIBOFLAVIN_TRANSPORT	0.0766227570176242	0.000261392212920049	3.40024970378375	0.000699077987378583	0.0120425201919568	-0.939379232464896
GOMF_RIBOFLAVIN_TRANSMEMBRANE_TRANSPORTER_ACTIVITY	0.0766227570176242	0.000261392212920049	3.40024970378375	0.000699077987378583	0.0120425201919568	-0.939379232464896
GOBP_CARDIOBLAST_PROLIFERATION	-0.0605738187836099	0.00658097384151146	-3.40008151275745	0.000699503325982562	0.0120425201919568	-0.939934625546886
GOBP_N_TERMINAL_PROTEIN_LIPIDATION	0.074071283090574	-0.0108934123706188	3.39958716995931	0.000700754865079688	0.0120442242435571	-0.941566867363726
GOBP_PROGESTERONE_METABOLIC_PROCESS	-0.0600840404724605	0.000910109452152492	-3.39451936144732	0.000713705893024449	0.0122309530899153	-0.958286591802979
GOBP_LIPID_GLYCOSYLATION	-0.0574270069587206	0.0171905947802673	-3.39442080939239	0.000713959941133809	0.0122309530899153	-0.958611493283422
GOBP_REGULATION_OF_CHROMOSOME_CONDENSATION	0.0934944778905255	-0.0231269071405517	3.3897621358704	0.000726065547009634	0.012417978668168	-0.97395945508001
GOBP_VITAMIN_TRANSMEMBRANE_TRANSPORT	0.0492775855274204	0.00920853987438978	3.38725406143837	0.000732661609169242	0.0124989965291811	-0.982213753277762
GOBP_EPIGENETIC_PROGRAMMING_IN_THE_ZYGOTIC_PRONUCLEI	0.079806893002342	-0.0246475070004828	3.38705226911189	0.000733194724630433	0.0124989965291811	-0.982877610356877
GOCC_PHOTORECEPTOR_OUTER_SEGMENT_MEMBRANE	0.0502171538834111	0.0196449265263209	3.38607485042318	0.000735782079298949	0.0125105040541971	-0.986092578504781
GOMF_DEHYDROASCORBIC_ACID_TRANSMEMBRANE_TRANSPORTER_ACTIVITY	0.0676185448302718	0.00234301225420149	3.38589310665124	0.000736264114194376	0.0125105040541971	-0.986690278027716
GOBP_PROTEIN_LOCALIZATION_TO_CONDENSED_CHROMOSOME	0.0871906093156027	-0.0173236232844624	3.38453769759683	0.000739868310007476	0.0125506505239652	-0.991146813578577
GOBP_REGULATION_OF_MITOTIC_CELL_CYCLE	0.0351909648493203	-0.0185130576947189	3.38410257093345	0.000741028839548948	0.0125506505239652	-0.992577124302217
GOCC_CHROMAFFIN_GRANULE	-0.0555974347937001	-0.00190058881317504	-3.38155996198935	0.000747844173255357	0.0126455851302888	-1.00093137393389
GOBP_MAINTENANCE_OF_ORGANELLE_LOCATION	0.0613571393517263	-0.0173087561039935	3.37949142328228	0.000753431742641143	0.0127194858006461	-1.00772344251131
GOBP_DNA_UNWINDING_INVOLVED_IN_DNA_REPLICATION	0.0923741529964001	-0.00312733511305112	3.37896370426404	0.000754863428314865	0.0127231013320812	-1.0094555629404
GOBP_INTERMEDIATE_FILAMENT_BASED_PROCESS	-0.0442219471170518	0.015999362227462	-3.37806712731266	0.000757301616199339	0.0127436423337892	-1.01239777126127
GOBP_CENTROMERE_COMPLEX_ASSEMBLY	0.0808504147096139	-0.0233284740441639	3.37592084209269	0.000763168091823805	0.0128217147259787	-1.01943792323366
GOMF_AMINO_ACID_BINDING	0.029419531868803	0.00258331914131126	3.37545066292084	0.000764458869795155	0.0128227852156651	-1.02097960048713
GOBP_DNA_STRAND_ELONGATION_INVOLVED_IN_DNA_REPLICATION	0.0982966766924093	-0.0189867967727032	3.37458399981068	0.000766843431813383	0.0128293496710374	-1.0238207644888
GOBP_SEMICIRCULAR_CANAL_MORPHOGENESIS	0.0725760170930314	0.00411337662357697	3.3739815136657	0.000768505202707265	0.0128293496710374	-1.02579546222838
GOCC_ANNULATE_LAMELLAE	0.0902126619063058	-0.0210101105807286	3.37397134037315	0.000768533291298505	0.0128293496710374	-1.02582880306904
GOBP_REGULATION_OF_MICROTUBULE_DEPOLYMERIZATION	0.049024320199904	-0.00832064920838582	3.37338393168268	0.000770156753899239	0.0128340549333799	-1.02775374564098
GOBP_SERINE_PHOSPHORYLATION_OF_STAT_PROTEIN	0.0449991309089744	0.0601552404501577	3.37298127879258	0.000771271435230867	0.0128340549333799	-1.02907305280275
GOBP_BASE_CONVERSION_OR_SUBSTITUTION_EDITING	0.0546402025876626	0.00652625692744241	3.37117108454086	0.000776301228174156	0.0128972143631477	-1.03500231940092
GOBP_MICROTUBULE_BASED_PROCESS	0.027438808920563	-0.00926841759178701	3.36968321351014	0.000780458231333127	0.0129456960594146	-1.03987349041934
GOBP_SYNAPTIC_VESICLE_RECYCLING	-0.0331712908617154	-0.00251140495854389	-3.36748294883466	0.000786643551271668	0.0130276150725657	-1.0470731276786
GOBP_CAP_DEPENDENT_TRANSLATIONAL_INITIATION	0.0843599179951831	-0.0226371601264621	3.36611764762708	0.000790504523812935	0.0130585879735342	-1.05153831169791
GOBP_PROTEIN_DESUMOYLATION	0.0766580080200647	-0.0261354577436386	3.36593829310462	0.000791013032272456	0.0130585879735342	-1.05212475467983
GOCC_SPINDLE_POLE	0.045300110016247	-0.0220318342743577	3.3625286309576	0.000800738173402926	0.0131982869275403	-1.06326765761522
GOBP_URATE_METABOLIC_PROCESS	0.0586053577006396	0.0413863848122597	3.36008360391994	0.000807780238728983	0.0132933913302644	-1.07125129813894
GOBP_POSITIVE_REGULATION_OF_SYSTEMIC_ARTERIAL_BLOOD_PRESSURE	-0.0572733571403086	0.0305879194765214	-3.35644236828249	0.000818374311550923	0.013446559049854	-1.08313034021001
GOBP_ANIMAL_ORGAN_REGENERATION	0.0344564363885155	-0.00414470153413509	3.35299465202824	0.000828524200206117	0.0135919590143704	-1.09436644157639
GOMF_TRANSCRIPTION_REGULATOR_INHIBITOR_ACTIVITY	0.0437860359930347	-0.0111079404195091	3.35207402519505	0.000831254191284197	0.0136066119566074	-1.09736485241727
GOBP_DENDRITE_ARBORIZATION	-0.0592945407751372	0.00182226967266434	-3.3513833456277	0.000833307789532832	0.0136066119566074	-1.09961381399684
GOBP_REGULATION_OF_GASTRIC_ACID_SECRETION	-0.0734554828787888	0.0126939936013649	-3.35137803324847	0.00083332360308409	0.0136066119566074	-1.09963111018465
GOBP_PROLINE_TRANSPORT	0.0586867144032425	0.00430066134878331	3.35026654592956	0.00083663834535151	0.0136394238828756	-1.10324933095045
GOBP_REGULATION_OF_DNA_TEMPLATED_DNA_REPLICATION	0.0758472557938872	-0.0144198861582707	3.34658002107323	0.000847720399966851	0.0137985641427626	-1.11524165910929
GOBP_RESPONSE_TO_WATER_DEPRIVATION	-0.072764907739769	0.0307275589111333	-3.3442944353117	0.000854659401337285	0.0138707779205276	-1.12267022345362
GOBP_MEGAKARYOCYTE_DIFFERENTIATION	0.0342473054691193	-0.00717226166867989	3.3442445046556	0.000854811577111941	0.0138707779205276	-1.1228324516502
GOBP_CYCLIC_NUCLEOTIDE_METABOLIC_PROCESS	-0.0484400307234521	0.0115957013092942	-3.34348189198707	0.000857138953526117	0.0138869799447255	-1.12530993917121
GOBP_RESPONSE_TO_L_PHENYLALANINE_DERIVATIVE	0.0735590839038876	-0.00510059156969166	3.34170195083671	0.000862593975466079	0.013953726073716	-1.13109025508335
GOBP_LABYRINTHINE_LAYER_MORPHOGENESIS	0.0517612043133288	-0.00808657691238644	3.33969284756801	0.00086879003896869	0.0140322347870523	-1.13761115227866
GOBP_CARTILAGE_CONDENSATION	-0.0520550006814165	0.0218376240997113	-3.33870903923325	0.000871839148369882	0.0140597516982489	-1.1408028757403
GOBP_POSITIVE_REGULATION_OF_PROTEIN_CONTAINING_COMPLEX_DISASSEMBLY	0.0393724941019382	-0.00698315327628598	3.33782429688758	0.000874589706177668	0.0140823766248947	-1.14367241847121
GOBP_CELL_CYCLE_G1_S_PHASE_TRANSITION	0.030561659807674	-0.0161597489027168	3.33663737523449	0.000878292359119785	0.0141202386966181	-1.14752087066676
GOMF_HEPARAN_SULFATE_SULFOTRANSFERASE_ACTIVITY	-0.0521860160557272	0.026642224909486	-3.33379570783876	0.000887216275866345	0.0142308286631073	-1.15672919885102
GOBP_MICROTUBULE_SEVERING	0.0575533212885685	-0.0157846544604906	3.33358074171703	0.000887894764435021	0.0142308286631073	-1.15742547712621
GOMF_DNA_CLAMP_LOADER_ACTIVITY	0.0868222166751755	-0.0221008526091932	3.33241797293915	0.000891573119623677	0.0142679006126607	-1.16119094014277
GOBP_DOPAMINERGIC_NEURON_DIFFERENTIATION	0.0366607324802015	0.00768358310380503	3.33089372177478	0.000896416431975781	0.014323473569032	-1.16612506653464
GOBP_VESTIBULOCOCHLEAR_NERVE_FORMATION	-0.0701780555796908	0.0411065349397588	-3.3304474499828	0.000897839077017724	0.0143243028318095	-1.1675692670994
GOCC_MITOTIC_SPINDLE_POLE	0.0558284617561721	-0.0211745189410997	3.32979913637313	0.000899909533994169	0.014335449131462	-1.16966696717304
GOBP_MICROTUBULE_CYTOSKELETON_ORGANIZATION	0.031423830483721	-0.0109908550302457	3.32804499804757	0.000905533795664089	0.0144030870086602	-1.17534069904049
GOCC_GABA_ERGIC_SYNAPSE	-0.0380085121298882	0.028756687676774	-3.32738105138901	0.000907671093819198	0.0144151412316271	-1.17748746065036
GOBP_POSITIVE_REGULATION_OF_MRNA_PROCESSING	0.0574817513708955	-0.00798003169643648	3.32559398222057	0.000913447097089931	0.0144848591268434	-1.18326357112556
GOBP_NEGATIVE_REGULATION_OF_CHONDROCYTE_DIFFERENTIATION	0.0589817224467174	0.00214776673386453	3.31901841040794	0.000934995013626028	0.0148040877157454	-1.20449079633139
GOBP_RESPONSE_TO_THYROXINE	0.0907993635133905	-0.00921142621595802	3.31777572996894	0.000939119847746108	0.0148469022828243	-1.20849779225808
GOCC_BRUSH_BORDER_MEMBRANE	0.035825196316972	0.00987545528184575	3.31604194106951	0.000944903034156774	0.0149157654183358	-1.21408590345037
GOBP_CARDIAC_MUSCLE_CELL_FATE_COMMITMENT	-0.0634008688046723	0.0220768309881459	-3.31096299416837	0.0009620349530633	0.0151632960173627	-1.23043922051624
GOBP_LINOLEIC_ACID_METABOLIC_PROCESS	-0.0491722072384817	-0.00467420748884395	-3.31007324965532	0.000965065665604641	0.0151881569360971	-1.23330151677015
GOBP_RESPONSE_TO_HEAT	0.0292933719661542	-0.0149399328566827	3.30885866549266	0.000969217167022984	0.0152305554817898	-1.2372076026521
GOBP_BILE_ACID_METABOLIC_PROCESS	-0.0347631525717477	-0.00115815900938489	-3.30703835881025	0.000975470076190416	0.0153057992435283	-1.24305905711601
GOMF_CARBON_NITROGEN_LIGASE_ACTIVITY_WITH_GLUTAMINE_AS_AMIDO_N_DONOR	0.0716116269841037	-0.0337372013054972	3.30634808740167	0.000977850984973317	0.0153107238719097	-1.24527714038682
GOBP_REGULATION_OF_RHODOPSIN_MEDIATED_SIGNALING_PATHWAY	0.0551100230448371	0.0113399029138085	3.30609820530112	0.000978714214969924	0.0153107238719097	-1.24607998719982
GOBP_POSITIVE_REGULATION_OF_REACTIVE_OXYGEN_SPECIES_BIOSYNTHETIC_PROCESS	-0.0540353648695955	-0.00202422682089732	-3.30493233349488	0.000982751124542453	0.0153508957421056	-1.24982503474323
GOBP_GLUTAMINE_METABOLIC_PROCESS	0.0479926499758267	-0.0176798538298436	3.30305094011835	0.000989298151665646	0.0154300980371731	-1.25586577552118
GOBP_TRANS_SYNAPTIC_SIGNALING_BY_LIPID	0.0653701117568601	0.0110516952908601	3.3013286381013	0.00099532699360366	0.01550099416268	-1.26139275753514
GOBP_NEGATIVE_REGULATION_OF_AMINO_ACID_TRANSPORT	-0.0571514835567102	0.0272869082427437	-3.30046479348713	0.000998363654174332	0.0155251490864907	-1.26416383015484
GOCC_MICROTUBULE_PLUS_END	0.0524682393201567	-0.0134025024540828	3.29907377699369	0.00100327153164939	0.0155782875270968	-1.26862449261449
GOMF_INTRACELLULAR_CGMP_ACTIVATED_CATION_CHANNEL_ACTIVITY	0.0702209712914429	0.0278991133980727	3.29220802847757	0.00102782504848434	0.0159358631404471	-1.29061437241207
GOBP_POSITIVE_REGULATION_OF_INOSITOL_TRISPHOSPHATE_BIOSYNTHETIC_PROCESS	0.082614265049099	0.0119931602169312	3.28340338381958	0.00106012769081321	0.0164123472133305	-1.31874859953727
GOMF_TRANSMEMBRANE_EPHRIN_RECEPTOR_ACTIVITY	-0.0554739451278025	0.0149398353884317	-3.28063657233123	0.00107047124904952	0.0165479653144489	-1.32757439733879
GOBP_SERTOLI_CELL_PROLIFERATION	0.0753557593966861	-0.00836907604698723	3.28006364476512	0.00107262475496684	0.0165567632044364	-1.32940105751469
GOBP_POSITIVE_REGULATION_OF_ATP_DEPENDENT_ACTIVITY	0.0352732777364202	-0.0164047600656921	3.27925255008337	0.00107568034073009	0.0165651925971116	-1.33198652987485
GOMF_PHOSPHATASE_INHIBITOR_ACTIVITY	0.0328555742273857	-0.0141108381141179	3.27856595479062	0.0010782732075006	0.0165651925971116	-1.33417465464229
GOBP_NEGATIVE_REGULATION_OF_AMINE_METABOLIC_PROCESS	-0.0835815834540159	0.017457855683288	-3.27824140922632	0.00107950083930747	0.0165651925971116	-1.33520879950688
GOBP_POSITIVE_REGULATION_OF_CYTOKINESIS	0.0500754444489387	0.010916937733382	3.27818445894322	0.00107971639393824	0.0165651925971116	-1.3353902578126
GOBP_REGULATION_OF_CELLULAR_RESPONSE_TO_INSULIN_STIMULUS	-0.032825867507545	-0.00423662258238477	-3.27782000561456	0.00108109678002202	0.0165651925971116	-1.33655142714856
GOBP_POSITIVE_REGULATION_OF_BLOOD_PRESSURE_BY_EPINEPHRINE_NOREPINEPHRINE	0.0780313870657284	0.0217903722248681	3.27310937226909	0.00109908627905733	0.0168161809899693	-1.35154840279466
GOBP_NEGATIVE_REGULATION_OF_RECEPTOR_MEDIATED_ENDOCYTOSIS	-0.0378635495016415	0.00407284706336625	-3.27122402411883	0.00110636363117062	0.01690277769844	-1.35754476181463
GOBP_APOPTOTIC_PROCESS_IN_BONE_MARROW_CELL	0.0713160763092503	0.00730285151318467	3.27015244772051	0.00111051972658905	0.0169415053180373	-1.36095140816146
GOBP_FAT_PAD_DEVELOPMENT	0.0637817558955932	-0.00651958673251903	3.2696440952039	0.00111249641721634	0.0169469206412694	-1.36256712845303
GOBP_SYNAPTIC_TRANSMISSION_GABAERGIC	-0.0336026498301731	0.0250937223258106	-3.26731641071894	0.00112158912572039	0.0170605623926901	-1.369962174449
GOBP_PROTEIN_DEPOLYMERIZATION	0.0340498012592645	-0.00257602736388575	3.26532206887606	0.00112943437047336	0.0171549261212887	-1.37629409036008
GOBP_REGULATION_OF_ASTROCYTE_DIFFERENTIATION	0.0418229164868902	0.00889852907465644	3.26407036111832	0.00113438419503195	0.0172003726631636	-1.38026625404506
GOCC_CONDENSED_CHROMOSOME_CENTROMERIC_REGION	0.0578987874624361	-0.0201915077709665	3.26373383702639	0.00113571838637157	0.0172003726631636	-1.38133392371785
GOCC_MRNA_EDITING_COMPLEX	0.0552227435688251	-0.0229204961983771	3.26322044792768	0.00113775657967904	0.0172063042802401	-1.38296251467786
GOBP_PROTEIN_DEGLYCOSYLATION	-0.0551421342494367	-0.00586546745982319	-3.26188464969367	0.0011430756772249	0.0172617642008673	-1.38719880532051
GOMF_INSULIN_LIKE_GROWTH_FACTOR_RECEPTOR_BINDING	0.050825158542334	-0.00501556128433715	3.26100315757929	0.00114659834248566	0.0172861442218397	-1.38999339975018
GOBP_POSITIVE_REGULATION_OF_MELANOCYTE_DIFFERENTIATION	-0.0799139856155723	0.0122722568692416	-3.26065349164814	0.00114799847750782	0.0172861442218397	-1.39110174076999
GOMF_RNA_CAP_BINDING	0.0508945365653937	-0.022294407529361	3.26022936242868	0.00114969890299582	0.0172868396205846	-1.39244595293394
GOMF_CADMIUM_ION_BINDING	-0.0699936764351771	0.0236594551648066	-3.25791869524006	0.00115900388633739	0.0174017106497496	-1.39976624888063
GOMF_VOLTAGE_GATED_MONOATOMIC_ION_CHANNEL_ACTIVITY_INVOLVED_IN_REGULATION_OF_PRESYNAPTIC_MEMBRANE_POTENTIAL	0.0548021380250158	0.0363139846434255	3.25479278738506	0.00117170276717131	0.0175671361792542	-1.40966117518426
GOCC_CHROMOSOME_CENTROMERIC_REGION	0.0569490883038496	-0.019408550541247	3.25362365246285	0.0011764853282646	0.0176061229027545	-1.41335963127845
GOBP_OTIC_VESICLE_MORPHOGENESIS	0.0591252498157601	-0.00376372812022512	3.25333406707514	0.00117767271856703	0.0176061229027545	-1.41427550826885
GOBP_SPHINGOMYELIN_CATABOLIC_PROCESS	-0.066365975982768	0.00335512692109512	-3.25210625461451	0.00118271946112839	0.0176563119554166	-1.41815784635999
GOCC_ZONA_PELLUCIDA_RECEPTOR_COMPLEX	0.0817083570611259	0.00552786771058465	3.24766536171586	0.0012011406587368	0.0178989692090334	-1.43218794915906
GOBP_RESPONSE_TO_GLUCAGON	0.0380752337078563	0.0102256760365766	3.24729216549601	0.00120270073683862	0.0178989692090334	-1.43336613191645
GOCC_MCM_COMPLEX	0.0994710222052957	-0.0148659434602227	3.24695484063971	0.00120411247406225	0.0178989692090334	-1.4344309544654
GOCC_NEURON_PROJECTION_MEMBRANE	-0.0366394534150405	0.0221357192310726	-3.24587703303924	0.00120863348436912	0.0179406532836042	-1.43783250906082
GOMF_LIPID_PHOSPHATASE_ACTIVITY	-0.0649941078115303	-0.0121879471667162	-3.24392839659319	0.0012168471868668	0.0180369547556853	-1.44397958703585
GOBP_RESPONSE_TO_STARVATION	0.0228445315251326	-0.0113005921963071	3.24236008085081	0.00122349526614529	0.0181098095343035	-1.44892429719128
GOBP_POSITIVE_REGULATION_OF_MEMBRANE_POTENTIAL	0.0448370552103056	-0.00306412550539718	3.24164929133852	0.00122651934732493	0.0181288927574901	-1.45116455947161
GOBP_REGULATION_OF_GLIOGENESIS	0.0288058767559168	0.007156774687883	3.23979805074083	0.00123442800189658	0.0182200178246035	-1.45699703085296
GOMF_DYNEIN_LIGHT_CHAIN_BINDING	0.0770972950103662	0.00902123278093936	3.23721302490454	0.00124555037569508	0.0183582530691306	-1.46513588741306
GOBP_AROMATIC_AMINO_ACID_FAMILY_CATABOLIC_PROCESS	0.0614765029204554	-0.00402662661904567	3.23677934975191	0.00124742536609394	0.0183599930643404	-1.46650067400938
GOMF_TRANSLATION_ACTIVATOR_ACTIVITY	-0.0515249861662703	0.0118579733889321	-3.2354312278998	0.00125327063890534	0.0184200818235735	-1.47074210363221
GOBP_POSITIVE_REGULATION_OF_CATECHOLAMINE_SECRETION	-0.056020751022574	0.0211966188842143	-3.23498792018576	0.00125519828755137	0.0184225029563368	-1.47213644992787
GOBP_POST_FERTILIZATION_EPIGENETIC_REGULATION_OF_GENE_EXPRESSION	0.069952810763454	-0.0264578868187111	3.23232663438973	0.00126682818634427	0.0185671171771356	-1.48050312138212
GOCC_KINOCILIUM	0.0589815306288924	0.00935532877734287	3.23113893019499	0.00127205057376187	0.0186175469129013	-1.48423490314534
GOCC_ROD_PHOTORECEPTOR_OUTER_SEGMENT	0.069459119195469	0.0262666329558118	3.2303281482679	0.00127562704095905	0.0186374630315645	-1.48678161875797
GOCC_SEPTIN_CYTOSKELETON	0.109904383009306	-0.0315227978453349	3.23002235954816	0.0012769783282871	0.0186374630315645	-1.48774195724023
GOBP_NEGATIVE_REGULATION_OF_CELLULAR_RESPONSE_TO_INSULIN_STIMULUS	-0.0358938239089978	-0.00314958154037444	-3.22880307827886	0.00128237952848232	0.0186901897805303	-1.49157026051097
GOBP_POSITIVE_REGULATION_OF_DNA_REPLICATION	0.0562076918813743	-0.021630221269544	3.22627546896302	0.00129364372241455	0.0188281015309638	-1.49950194644288
GOBP_PHOSPHOLIPID_EFFLUX	0.0592321198766807	0.0134159911504165	3.2255278973577	0.00129699272944785	0.0188462023296769	-1.50184667432168
GOCC_CMG_COMPLEX	0.104460308116981	0.00471976636265268	3.22519328797294	0.00129849432319305	0.0188462023296769	-1.50289599057674
GOCC_L_TYPE_VOLTAGE_GATED_CALCIUM_CHANNEL_COMPLEX	-0.0600694026940024	0.0352967537091359	-3.22299270684294	0.00130840975677785	0.0189637752542698	-1.50979423264139
GOCC_BRUSH_BORDER	0.030505266150219	0.00095047563065706	3.22046228742781	0.00131989785620619	0.0191037847608791	-1.51772072940209
GOBP_DNA_REPLICATION_CHECKPOINT_SIGNALING	0.0812151452915278	-0.0174644383552005	3.2196548397395	0.00132358323897302	0.0191306291110208	-1.52024876224474
GOBP_PRIMARY_AMINO_COMPOUND_BIOSYNTHETIC_PROCESS	0.0709829975757969	0.00743860462264271	3.21854147170791	0.00132868051137811	0.0191777780993111	-1.5237335805804
GOBP_POSITIVE_REGULATION_OF_CANONICAL_WNT_SIGNALING_PATHWAY	0.0339224317357361	-0.00821688034531929	3.21742563603045	0.00133380727513597	0.0192046739830029	-1.52722493785271
GOMF_HORMONE_ACTIVITY	0.0329251193663896	0.0361711240803317	3.21733609749673	0.00133421945566125	0.0192046739830029	-1.5275050450914
GOBP_REGULATION_OF_ATTACHMENT_OF_SPINDLE_MICROTUBULES_TO_KINETOCHORE	0.0762064473422793	-0.0189502024239559	3.21606604057345	0.00134007870770947	0.0192624793611608	-1.53147739621433
GOBP_REGULATION_OF_MELANOCYTE_DIFFERENTIATION	-0.0732649415949971	0.0106806932441136	-3.21461980780026	0.00134677966969695	0.0193322081707873	-1.53599890056986
GOMF_FRUCTOSE_BINDING	0.0711746143690093	0.0035556206507713	3.21406831977864	0.00134934307230942	0.0193424349871515	-1.53772254878753
GOMF_SODIUM_PHOSPHATE_SYMPORTER_ACTIVITY	0.0523622795115272	0.0410179077153111	3.21265927778721	0.00135591300461663	0.0194099875318408	-1.54212512316675
GOMF_GLUCOSIDASE_ACTIVITY	0.0520392632424859	0.00761131210665648	3.21109611435201	0.0013632361268855	0.0194805433927268	-1.54700703935116
GOBP_DNA_REPLICATION_INITIATION	0.0827554179572547	-0.0107276559972523	3.21081220097713	0.0013645701209068	0.0194805433927268	-1.54789347948977
GOBP_TRANSITION_METAL_ION_TRANSPORT	-0.031830129026813	-0.00723531753907502	-3.21013291206289	0.00136776671985973	0.0194995391849034	-1.55001405753254
GOBP_RENAL_WATER_ABSORPTION	-0.076489071413907	0.00300245379255075	-3.20912501465908	0.00137252243224938	0.0195406804046404	-1.55315966286465
GOBP_NEUROTRANSMITTER_METABOLIC_PROCESS	-0.0416624727510864	0.012439368821919	-3.20822015358013	0.00137680497922059	0.019574982357626	-1.55598287166253
GOBP_CELL_CYCLE_DNA_REPLICATION	0.0743501522225512	-0.0114094090901166	3.20648981599347	0.00138502874508506	0.0195951004583384	-1.56137943346175
GOBP_NEGATIVE_REGULATION_OF_CIRCADIAN_RHYTHM	-0.0534556709390601	0.0139627440578405	-3.20618560165661	0.00138647926341873	0.0195951004583384	-1.56232791962537
GOMF_INSULIN_LIKE_GROWTH_FACTOR_BINDING	0.0572975748907607	-0.00416802698459066	3.20585188991027	0.00138807204128219	0.0195951004583384	-1.56336827204353
GOBP_CELL_DIVISION	0.0374720406812157	-0.0151755292943805	3.20579732353482	0.00138833264265412	0.0195951004583384	-1.5635383736144
GOBP_NEGATIVE_REGULATION_OF_RESPONSE_TO_ENDOPLASMIC_RETICULUM_STRESS	-0.0420443240603658	-0.0100306310101878	-3.20569766346409	0.00138880872183123	0.0195951004583384	-1.56384903993395
GOBP_REGULATION_OF_MEMBRANE_DEPOLARIZATION_DURING_ACTION_POTENTIAL	0.0758378161239506	-0.00824776642227282	3.20555912813125	0.00138947075977309	0.0195951004583384	-1.56428087481964
GOMF_PROTEIN_MEMBRANE_ADAPTOR_ACTIVITY	0.0330466055956598	-0.00399777839203227	3.20420717552281	0.00139594684031726	0.0196431556190338	-1.56849414874118
GOBP_CARDIAC_CELL_FATE_COMMITMENT	-0.0544411816895847	0.0197788339309855	-3.20406327994034	0.00139663776315236	0.0196431556190338	-1.56894248758254
GOBP_NEGATIVE_REGULATION_OF_CELL_GROWTH_INVOLVED_IN_CARDIAC_MUSCLE_CELL_DEVELOPMENT	0.0532308038797829	-0.00146283625911801	3.20076798215712	0.00141254700471091	0.0198393147587233	-1.57920432467834
GOBP_POLYOL_CATABOLIC_PROCESS	0.0633219572904908	0.00527192818603165	3.20020589492583	0.00141527733096139	0.0198393147587233	-1.58095367902005
GOBP_INTESTINAL_LIPID_ABSORPTION	0.0477917508588425	0.0180862269184599	3.19968227636831	0.00141782517957579	0.0198393147587233	-1.58258303847955
GOCC_EXTERNAL_SIDE_OF_APICAL_PLASMA_MEMBRANE	0.0696068348418702	-0.000117093709314575	3.19960967767442	0.00141817876792022	0.0198393147587233	-1.58280892537388
GOBP_MITOTIC_CELL_CYCLE	0.0365070850946935	-0.0187507255097469	3.19876856344006	0.00142228131327159	0.0198701065824708	-1.58542564046508
GOCC_NATA_COMPLEX	0.0752839605868722	-0.0035607160281078	3.197638568135	0.00142781012875356	0.0199207154145189	-1.58894000628942
GOMF_CELL_ADHESIVE_PROTEIN_BINDING_INVOLVED_IN_BUNDLE_OF_HIS_CELL_PURKINJE_MYOCYTE_COMMUNICATION	0.0972141225797667	-0.0143885852620959	3.19664981455636	0.00143266414932899	0.0199617871473172	-1.59201410210125
GOBP_NEGATIVE_REGULATION_OF_MEIOTIC_NUCLEAR_DIVISION	-0.0629931969894079	0.000616263827005333	-3.19384430075744	0.00144652012587055	0.0201280097408086	-1.60073154516279
GOBP_HINDLIMB_MORPHOGENESIS	0.0435141450574457	0.0110686659903515	3.19161563661277	0.00145761518237848	0.0202236377116865	-1.60765122376762
GOBP_REGULATION_OF_ACROSOME_REACTION	-0.0456399387115934	0.0273380791862089	-3.19159284156542	0.00145772906866475	0.0202236377116865	-1.60772197462363
GOBP_MITOTIC_CHROMOSOME_CONDENSATION	0.0796370136743697	-0.0183723507000673	3.19129890160728	0.0014591983573791	0.0202236377116865	-1.60863425578808
GOBP_REGULATION_OF_MICROVILLUS_ASSEMBLY	0.0711799589264418	-0.0104423191281818	3.19042791190628	0.00146356011726547	0.0202572228151314	-1.61133700290159
GOBP_CELL_CYCLE_DNA_REPLICATION_INITIATION	0.104225352261176	-0.0134936974706815	3.18957191418771	0.00146785852117127	0.0202898433151319	-1.61399252427865
GOCC_AP_1_ADAPTOR_COMPLEX	-0.0512714226771917	-0.0149942047592553	-3.18908392938502	0.00147031415437591	0.0202969391191919	-1.61550606398775
GOBP_POSITIVE_REGULATION_OF_CHROMOSOME_SEPARATION	0.0755583772362732	-0.0189085187285545	3.18721816176697	0.00147973805528338	0.0203977031595165	-1.62129085909204
GOBP_CELLULAR_RESPONSE_TO_LUTEINIZING_HORMONE_STIMULUS	0.0766506701320163	0.00316601012538284	3.18686711620386	0.00148151738737541	0.0203977031595165	-1.62237890171882
GOCC_MYOSIN_COMPLEX	-0.041981295276248	0.0173487817302351	-3.18631813089064	0.0014843039680693	0.0204091795609528	-1.62408021009809
GOBP_REGULATION_OF_NEUROTRANSMITTER_RECEPTOR_ACTIVITY	-0.0423640127455681	0.0214155254477193	-3.18318547463761	0.00150029769194823	0.0206019853887766	-1.63378283165738
GOBP_NEURONAL_ACTION_POTENTIAL	0.0370961394647221	0.021530158701884	3.17921419779403	0.00152080151844449	0.0208561363093765	-1.64606942527357
GOBP_XENOBIOTIC_TRANSPORT_ACROSS_BLOOD_BRAIN_BARRIER	0.0728167211529105	0.0187530061706474	3.17583988522341	0.00153842599581832	0.0210701856570137	-1.65649727784944
GOBP_OOCYTE_MATURATION	0.0337383268437298	-0.00085095300185693	3.17432235175961	0.00154641352177571	0.0211518603436599	-1.66118346935652
GOBP_DNA_CONFORMATION_CHANGE	0.0640922647293036	-0.0182303919842699	3.17202865551215	0.00155855899280421	0.0212901195749072	-1.66826230901399
GOBP_MITOTIC_NUCLEAR_DIVISION	0.0493684470194985	-0.0184290631394536	3.17153034858816	0.00156120920836309	0.0212919339819308	-1.6697995280645
GOBP_REGULATION_OF_HETEROTYPIC_CELL_CELL_ADHESION	0.0490236900215395	-0.00168831393257855	3.17123784070089	0.00156276682910439	0.0212919339819308	-1.67070177068824
GOBP_ATRIAL_SEPTUM_DEVELOPMENT	-0.0507646229568828	0.00392940681145663	-3.16931988102658	0.00157301562696423	0.0213836845368152	-1.67661570960332
GOBP_REGULATION_OF_LONG_CHAIN_FATTY_ACID_IMPORT_INTO_CELL	-0.0655437653099438	-0.00120242591589566	-3.16921205756984	0.00157359362763741	0.0213836845368152	-1.67694807405639
GOBP_REGULATION_OF_POTASSIUM_ION_EXPORT_ACROSS_PLASMA_MEMBRANE	0.0551460212513075	-0.00107357883031571	3.16763447937189	0.00158207285025645	0.0214505883993073	-1.68180967147839
GOBP_NEGATIVE_REGULATION_OF_MICROTUBULE_POLYMERIZATION_OR_DEPOLYMERIZATION	0.038655267732006	-0.00949593427867886	3.16753251115317	0.00158262235941301	0.0214505883993073	-1.68212382365434
GOBP_GLUTATHIONE_METABOLIC_PROCESS	0.0509742778343342	-0.00761314347901779	3.16660241825733	0.00158764278143914	0.021490760448237	-1.68498887362357
GOBP_SPINAL_CORD_MOTOR_NEURON_DIFFERENTIATION	-0.0400120881228847	0.0198516925328103	-3.16541052055034	0.00159409782824568	0.0215206178451977	-1.68865917900599
GOMF_DYNACTIN_BINDING	0.0567760827758775	-0.0116269633927335	3.1651420513736	0.00159555513100444	0.0215206178451977	-1.6894857105656
GOCC_CHROMOSOMAL_REGION	0.0537683626823255	-0.0193273815987348	3.16500331625793	0.00159630869336125	0.0215206178451977	-1.68991280510893
GOBP_PROTEIN_LOCALIZATION_TO_CENP_A_CONTAINING_CHROMATIN	0.119414701915222	-0.0156925269380941	3.16467632981677	0.00159808607156683	0.0215206178451977	-1.69091935670289
GOMF_NUCLEOSIDE_TRIPHOSPHATE_DIPHOSPHATASE_ACTIVITY	0.0606988043972417	-0.0243487506036375	3.16355961652203	0.00160416987851501	0.0215747428963731	-1.69435612979948
GOBP_NEGATIVE_REGULATION_OF_NITRIC_OXIDE_SYNTHASE_ACTIVITY	0.0714991433873538	-0.0113527338966717	3.15655217075439	0.00164283605412164	0.0220663711639731	-1.71589495159595
GOBP_REGULATION_OF_CELL_CYCLE_G1_S_PHASE_TRANSITION	0.0263257118732267	-0.015732386187917	3.15547982330394	0.00164882833680943	0.0220950454551294	-1.71918689998142
GOMF_MONOATOMIC_ANION_MONOATOMIC_CATION_SYMPORTER_ACTIVITY	0.0410862360556775	0.0258526103935891	3.15541350843871	0.00164919956507186	0.0220950454551294	-1.71939044082152
GOBP_POSITIVE_REGULATION_OF_SMOOTHENED_SIGNALING_PATHWAY	0.0401611164382853	-0.00198413339301977	3.15328150876461	0.00166117554459362	0.0222013373941907	-1.72593197250893
GOBP_MITOTIC_DNA_REPLICATION_CHECKPOINT_SIGNALING	0.0819246468880002	-0.0213816206979056	3.15324481236196	0.00166138237724949	0.0222013373941907	-1.72604452870295
GOCC_TRANS_GOLGI_NETWORK_MEMBRANE	-0.0297613875871042	-0.0092881001746827	-3.15262883951201	0.00166485774108358	0.0222193657654194	-1.72793366548989
GOMF_GLUTATHIONE_TRANSFERASE_ACTIVITY	0.0578866183590179	-0.00524075897846066	3.15224250815911	0.00166704086757623	0.0222201238088923	-1.72911832651052
GOBP_REGULATION_OF_MORPHOGENESIS_OF_A_BRANCHING_STRUCTURE	0.0388546929005536	0.00222121370100914	3.1506976991046	0.0016757968421877	0.0223083783450464	-1.73385396453178
GOMF_SEROTONIN_RECEPTOR_ACTIVITY	-0.0412390486975761	0.0587415746412831	-3.14882126445071	0.00168648945522522	0.0224221562431343	-1.73960314478481
GOCC_CONDENSED_CHROMOSOME	0.0525204220614674	-0.0172974758885807	3.14781543505294	0.00169224688082709	0.02246305294117	-1.74268350791838
GOCC_ASTROCYTE_PROJECTION	0.0415985140272284	0.012020209220703	3.1471072154398	0.00169631162751563	0.02246305294117	-1.74485185899644
GOBP_DEFENSE_RESPONSE_TO_FUNGUS	-0.0505125145601965	0.028029078703623	-3.14696069927417	0.00169715366251066	0.02246305294117	-1.74530038679711
GOCC_SPINDLE_MIDZONE	0.0563499779694008	-0.0172752152648635	3.14643658011025	0.00170016895203908	0.02246305294117	-1.74690469750872
GOBP_SKELETAL_MUSCLE_SATELLITE_CELL_DIFFERENTIATION	-0.0608259283807777	-0.00410755331273436	-3.14641149614078	0.0017003133853077	0.02246305294117	-1.74698147210506
GOCC_PROCENTRIOLE_REPLICATION_COMPLEX	0.0986849024349137	-0.0204848797426954	3.14499935176827	0.00170846275170411	0.0225334262770596	-1.75130265951337
GOBP_CHROMOSOME_SEPARATION	0.066317754642321	-0.0171540244639734	3.14454481775708	0.00171109347303087	0.0225334262770596	-1.7526931371595
GOBP_CELLULAR_RESPONSE_TO_HYDROPEROXIDE	-0.0679968415858022	0.00457379994161608	-3.14436950461213	0.0017121091353096	0.0225334262770596	-1.75322938981536
GOBP_DNA_TEMPLATED_DNA_REPLICATION	0.0652482699175967	-0.0128078758144635	3.14184249442722	0.00172681098078621	0.0226983330178817	-1.76095582077459
GOBP_PSYCHOMOTOR_BEHAVIOR	-0.0771563642892012	0.0100608743621809	-3.14053685930264	0.00173445248177382	0.0227701362242919	-1.76494546363754
GOBP_REGULATION_OF_CHOLESTEROL_BIOSYNTHETIC_PROCESS	0.0454993017629117	-0.000474306904536063	3.13714623201779	0.00175444250418876	0.0230036689696017	-1.77529864340118
GOCC_SPHERICAL_HIGH_DENSITY_LIPOPROTEIN_PARTICLE	0.0650087739436487	0.0189720371654578	3.13598813323477	0.00176131872966274	0.02305226806498	-1.77883235079647
GOBP_TETRAPYRROLE_CATABOLIC_PROCESS	-0.0625677806783116	0.00953292081570257	-3.13577935753221	0.0017625609745377	0.02305226806498	-1.77946925207177
GOCC_POSTSYNAPTIC_CYTOSKELETON	-0.0582296401546874	0.00968833715173007	-3.13533444220873	0.00176521097514013	0.023058068362768	-1.7808263935784
GOBP_REGULATION_OF_ENAMEL_MINERALIZATION	-0.0659031294617934	0.0225945594930992	-3.13343549013933	0.00177656278703477	0.0231588924166794	-1.7866167133593
GOMF_LYSOPHOSPHOLIPASE_ACTIVITY	-0.0416993106569384	-0.00154733203533774	-3.13314549848922	0.00177830224151564	0.0231588924166794	-1.7875006584435
GOBP_POSITIVE_REGULATION_OF_NEUROTRANSMITTER_SECRETION	-0.0444853659643552	-0.00436960495735822	-3.13282025466474	0.0017802550140782	0.0231588924166794	-1.78849196283852
GOBP_POSITIVE_REGULATION_OF_ADENYLATE_CYCLASE_ACTIVITY	0.0437309373540852	0.0139628289207277	3.13247638814055	0.0017823217444904	0.0231588924166794	-1.78953991723711
GOBP_RESPONSE_TO_FUNGICIDE	0.072081362235342	-0.00157419805964555	3.13219570333297	0.00178401037276813	0.0231588924166794	-1.79039523783494
GOCC_MICROTUBULE_CYTOSKELETON	0.0228507162208623	-0.0153307680692038	3.12983690722635	0.0017982594304606	0.0233149020450537	-1.79758014110358
GOBP_CELL_JUNCTION_MAINTENANCE	-0.0398257936522678	0.000374120143248986	-3.12918833634807	0.00180219564961807	0.0233369820799366	-1.79955476029414
GOBP_URETERIC_BUD_ELONGATION	-0.0664433019480572	0.000283354232342673	-3.12869549602316	0.00180519203083697	0.0233468523790177	-1.80105497859286
GOBP_MEIOTIC_CHROMOSOME_SEPARATION	0.0745648747500956	-0.00483265643971022	3.12766115753844	0.00181149553980172	0.0233994170468825	-1.80420277722379
GOBP_NOSE_DEVELOPMENT	0.0498870015307442	-0.0119945413552721	3.12506250345296	0.00182742185476796	0.0235759980028707	-1.81210674760328
GOMF_COMPLEMENT_BINDING	-0.0515944368965388	0.0233918173291526	-3.12130116784851	0.00185070218611248	0.0238469023981201	-1.82353567318896
GOBP_HINDBRAIN_TANGENTIAL_CELL_MIGRATION	0.067580315695704	-0.00887828811805936	3.1186697922173	0.00186715065946632	0.0240292172308166	-1.83152315655048
GOMF_FRUCTOSE_TRANSMEMBRANE_TRANSPORTER_ACTIVITY	0.06021654361518	0.00130543750330563	3.11729697780468	0.00187578527439054	0.0241106471308501	-1.83568768169567
GOCC_TRNA_SPLICING_LIGASE_COMPLEX	0.0721214512891801	-0.0324143412130017	3.11193584427587	0.00190985829028385	0.0245184510239143	-1.85193381394416
GOMF_LYSOPHOSPHATIDIC_ACID_BINDING	0.0620682281162896	-0.00520751042127964	3.10872930574702	0.00193050875081707	0.024753149013544	-1.86163764971272
GOBP_REGULATION_OF_CANONICAL_WNT_SIGNALING_PATHWAY	0.0292760861568494	-0.00676597319209687	3.10425272472685	0.0019596819450156	0.0250964170654571	-1.87516855528073
GOBP_PROTEIN_CONTAINING_COMPLEX_REMODELING	0.0458211118925212	0.0113580324744746	3.10316313036863	0.00196684373101879	0.0251485674942679	-1.87845906640551
GOBP_RESPONSE_TO_MANGANESE_ION	0.0443140032978981	-0.00640424712635739	3.10290145219398	0.00196856729285274	0.0251485674942679	-1.87924915038236
GOBP_POSITIVE_REGULATION_OF_MEIOTIC_NUCLEAR_DIVISION	-0.0466294360012652	0.0109814219983666	-3.10221395485041	0.00197310216100435	0.0251757235439505	-1.88132459717105
GOBP_DNA_REPLICATION	0.0541989801351997	-0.0169400896923636	3.10082244349935	0.00198231024809853	0.025236760288118	-1.88552397106369
GOBP_RENAL_WATER_HOMEOSTASIS	-0.0459921230254624	0.0173421624768608	-3.10076129260408	0.00198271580828181	0.025236760288118	-1.88570847294998
GOBP_POSITIVE_REGULATION_OF_CELL_PROLIFERATION_IN_BONE_MARROW	0.0740145260240778	0.0207421731989575	3.09901540702264	0.00199432695753058	0.0253257806184105	-1.89097457886684
GOCC_ESC_E_Z_COMPLEX	0.0745229567376698	-0.0335893785324676	3.0989809575904	0.0019945566936796	0.0253257806184105	-1.89107845923951
GOBP_NEGATIVE_REGULATION_OF_SYNAPTIC_TRANSMISSION_GABAERGIC	-0.0717631675368766	0.024414515120358	-3.09809537440784	0.00200047082147147	0.0253700486460885	-1.89374849779879
GOMF_KINETOCHORE_BINDING	0.0896314339350618	-0.0180496487974359	3.09684952515796	0.00200881817792264	0.0254450302536867	-1.89750347306933
GOBP_REGULATION_OF_MITOTIC_NUCLEAR_DIVISION	0.0504699383929833	-0.0149167573339224	3.09533240346458	0.00201902631801285	0.0255433716988308	-1.9020740592993
GOCC_MEMBRANE_ATTACK_COMPLEX	0.0734264790027907	0.0100806626845663	3.09454513351441	0.00202434232816215	0.025561655370121	-1.90444497738613
GOMF_MISMATCH_REPAIR_COMPLEX_BINDING	0.0750535769839602	-0.0247662328463354	3.09439409220502	0.00202536369822586	0.025561655370121	-1.90489978111243
GOBP_RETINAL_BIPOLAR_NEURON_DIFFERENTIATION	0.0595298773114883	0.0310483539339995	3.09145311747786	0.00204534574816184	0.0257827057518591	-1.91375107187076
GOBP_REGULATION_OF_ANTIMICROBIAL_HUMORAL_RESPONSE	-0.0591630858042362	0.0215467722376994	-3.09061212877096	0.00205109294469667	0.0258240015326268	-1.91628063110589
GOBP_INTRACELLULAR_MRNA_LOCALIZATION	0.0554243143089917	-0.0105217130984582	3.08973840021767	0.00205707959274528	0.0258289158912064	-1.91890795126365
GOBP_REGULATION_OF_PROSTATIC_BUD_FORMATION	0.0753856642262925	0.0211347457703148	3.08958477910013	0.00205813383799884	0.0258289158912064	-1.91936981784841
GOMF_MONOCARBOXYLIC_ACID_TRANSMEMBRANE_TRANSPORTER_ACTIVITY	-0.0307712794971694	0.0127034136919653	-3.0894734335959	0.00205889827151913	0.0258289158912064	-1.91970456742386
GOBP_GALACTOSE_METABOLIC_PROCESS	-0.0659096663040529	-0.018924599854013	-3.08556926618894	0.00208586751221361	0.0261358699072329	-1.93143458700709
GOBP_CALCIUM_ION_TRANSMEMBRANE_TRANSPORT_VIA_HIGH_VOLTAGE_GATED_CALCIUM_CHANNEL	-0.0492516341470738	0.00777684804191573	-3.08326911835088	0.00210190801580002	0.0263038782070023	-1.93833853699005
GOBP_POSITIVE_REGULATION_OF_SYNAPSE_ASSEMBLY	-0.0388430888895709	0.0266725790375138	-3.0827042913659	0.00210586422875254	0.0263038782070023	-1.94003310631426
GOBP_RETINAL_BLOOD_VESSEL_MORPHOGENESIS	-0.0742995920182197	0.0125396308219222	-3.08250839409597	0.00210723794692032	0.0263038782070023	-1.94062075761408
GOBP_NEGATIVE_REGULATION_OF_RESPONSE_TO_TYPE_II_INTERFERON	-0.0616864444309806	-0.00386796077725648	-3.08197938665138	0.00211095169394852	0.0263038782070023	-1.94220748744025
GOMF_THREONINE_TYPE_PEPTIDASE_ACTIVITY	0.0500140738266936	0.000901816059688737	3.08160309236071	0.00211359701910089	0.0263038782070023	-1.94333599957783
GOBP_SALIVA_SECRETION	-0.0490490602052	0.0324900011336301	-3.08116188724468	0.00211670254062773	0.0263038782070023	-1.94465900800875
GOBP_CELLULAR_GLUCURONIDATION	-0.0622283299652984	0.0113401929813025	-3.08113444403249	0.00211689584421904	0.0263038782070023	-1.94474129375331
GOBP_NEGATIVE_REGULATION_OF_SYNAPTIC_VESICLE_EXOCYTOSIS	0.071038160111055	-0.0104470965942999	3.08039922943663	0.00212208056348589	0.0263369856157097	-1.94694549390509
GOBP_L_GLUTAMINE_IMPORT_ACROSS_PLASMA_MEMBRANE	0.0775686388106312	-0.0112046686502654	3.07877168545391	0.00213359947935583	0.0264485344712555	-1.95182309376322
GOMF_STRUCTURAL_CONSTITUENT_OF_NUCLEAR_PORE	0.0676881322779957	-0.0178340569383473	3.07678407964784	0.00214774459276708	0.0265508546066679	-1.95777633450712
GOBP_POSITIVE_REGULATION_OF_COA_TRANSFERASE_ACTIVITY	0.0601418977214674	0.00864112850096133	3.07632751635413	0.00215100593582633	0.0265508546066679	-1.95914329167226
GOBP_REGULATION_OF_COA_TRANSFERASE_ACTIVITY	0.0601418977214674	0.00864112850096133	3.07632751635413	0.00215100593582633	0.0265508546066679	-1.95914329167226
GOBP_CEREBRAL_CORTEX_DEVELOPMENT	0.0321772832566168	-0.000124875943998605	3.07618615492439	0.00215201663654045	0.0265508546066679	-1.95956648949158
GOBP_KINETOCHORE_ORGANIZATION	0.0760080736405236	-0.0227460129715652	3.07549821222823	0.00215694149103439	0.0265802341760723	-1.96162573107386
GOCC_GINS_COMPLEX	0.0899156008272788	0.00796871613195292	3.07469668143042	0.00216269255234369	0.0266197139835001	-1.96402440952632
GOBP_KETONE_BODY_METABOLIC_PROCESS	0.0607648881806228	-0.00852436194951921	3.07430616720054	0.00216549962728594	0.0266229071825154	-1.96519284856819
GOBP_REGULATION_OF_MITOTIC_CELL_CYCLE_PHASE_TRANSITION	0.037168305279817	-0.0198363162195153	3.07389739564062	0.00216844152157288	0.0266277484141441	-1.96641575846262
GOBP_SEPTUM_PRIMUM_DEVELOPMENT	-0.0820579979357867	-0.00495885026352503	-3.07084927856358	0.00219049451750167	0.0268669808778081	-1.97552968866251
GOMF_POLYSACCHARIDE_BINDING	0.0447155502331155	0.00873270176667111	3.07023294175927	0.00219497863431325	0.0268825378446531	-1.9773714691966
GOBP_POSITIVE_REGULATION_OF_CELL_DIVISION	0.0304901553631094	0.00699567999108678	3.06965866784676	0.00219916430670154	0.0268825378446531	-1.97908722791079
GOBP_OBSERVATIONAL_LEARNING	-0.0653530538574063	0.0152532756272615	-3.06961534485943	0.00219948036910798	0.0268825378446531	-1.97921665126224
GOBP_REGULATION_OF_MYOBLAST_FUSION	-0.0567866384431166	-0.00123688703517494	-3.06898833713093	0.00220405936835178	0.0269070331767244	-1.98108957715506
GOBP_GLUTATHIONE_TRANSMEMBRANE_TRANSPORT	0.0657259358523558	-0.0240061064931749	3.06783633804686	0.00221249516043611	0.026947056441209	-1.98452971843537
GOBP_GLUTATHIONE_TRANSPORT	0.0657259358523558	-0.0240061064931749	3.06783633804686	0.00221249516043611	0.026947056441209	-1.98452971843537
GOBP_POSITIVE_REGULATION_OF_TISSUE_REMODELING	-0.0596006554449412	-0.000463678711044698	-3.06735366975773	0.00221603841658164	0.0269587909816974	-1.98597070306674
GOBP_INHIBITION_OF_NEUROEPITHELIAL_CELL_DIFFERENTIATION	0.0737509294411007	0.00438688948466033	3.0640679600575	0.0022402974603244	0.02718754717558	-1.99577412863193
GOBP_MITOTIC_SISTER_CHROMATID_SEGREGATION	0.0578622397396038	-0.0204526022875033	3.06376180878108	0.00224257020208355	0.02718754717558	-1.99668705329409
GOBP_POSITIVE_REGULATION_OF_NUCLEOTIDE_METABOLIC_PROCESS	-0.0431671676882701	-0.00175617945301782	-3.06375141046125	0.00224264743209091	0.02718754717558	-1.99671805888503
GOMF_P53_BINDING	0.0384685865479466	-0.0159632679828368	3.06005964112766	0.00227022156697056	0.0274899367031777	-2.007719605748
GOBP_GALACTOSE_TRANSMEMBRANE_TRANSPORT	0.0746024509262138	0.0032219106830498	3.05934500973307	0.00227559500910369	0.0275231109318675	-2.00984771745612
GOBP_ATTACHMENT_OF_SPINDLE_MICROTUBULES_TO_KINETOCHORE	0.0661032355937859	-0.0212218411607992	3.05825841650509	0.00228378766135437	0.0275640918640321	-2.01308256500652
GOMF_FRUCTOSE_6_PHOSPHATE_BINDING	0.0736124065655608	-0.00433077315046769	3.05819604955166	0.00228425871332553	0.0275640918640321	-2.01326820061134
GOCC_HOST_CELLULAR_COMPONENT	0.0629535418721746	-0.0124447763256955	3.05780711064226	0.00228719834552341	0.0275677309235521	-2.01442579571567
GOBP_MITOTIC_SISTER_CHROMATID_COHESION_CENTROMERIC	0.0919264015271597	-0.0271993741396898	3.05679929374636	0.00229483166266321	0.0276008791931002	-2.01742467889704
GOBP_POSITIVE_REGULATION_OF_INSULIN_SECRETION_INVOLVED_IN_CELLULAR_RESPONSE_TO_GLUCOSE_STIMULUS	0.0332921364319265	0.00947846075813609	3.0567466535803	0.00229523100658413	0.0276008791931002	-2.01758128952048
GOBP_STEM_CELL_PROLIFERATION	0.0282498873594698	-0.00389603861797278	3.05612864227002	0.00229992419366384	0.0276255262342381	-2.01941974712628
GOBP_LUNG_SECRETORY_CELL_DIFFERENTIATION	0.055460465154574	-0.0021049999767106	3.05438762943228	0.00231319284015725	0.0277530025024607	-2.02459694314101
GOBP_NEGATIVE_REGULATION_OF_LAMELLIPODIUM_ORGANIZATION	-0.0674623815045786	0.00966418761169526	-3.05198366726821	0.00233162939052893	0.0279339536861153	-2.03174077059651
GOBP_BERGMANN_GLIAL_CELL_DIFFERENTIATION	0.0519477885336298	-0.0103753681907976	3.05172499706701	0.00233362120267739	0.0279339536861153	-2.0325091288829
GOMF_BETA_2_ADRENERGIC_RECEPTOR_BINDING	0.0690393087447514	-0.0105310269824874	3.05081933561235	0.00234060727907999	0.0279855218150868	-2.03519881699062
GOCC_PRESYNAPTIC_CYTOSOL	-0.0450771801620939	-0.0101186416645595	-3.05040246129245	0.00234382939879382	0.0279920196770233	-2.03643661212033
GOBP_CAMP_METABOLIC_PROCESS	-0.0483417845713743	0.0126066111062625	-3.04618187127456	0.00237668115660462	0.0283519612859797	-2.04895915672437
GOMF_ALANINE_TRANSMEMBRANE_TRANSPORTER_ACTIVITY	0.0525718412440802	-0.00618814386513762	3.04573355188659	0.00238019542581518	0.0283615076394169	-2.05028832595945
GOMF_E_BOX_BINDING	0.0291498094406002	0.0160608829119215	3.04429152223789	0.0023915314859302	0.0284641275944995	-2.05456232693194
GOBP_SKELETAL_MUSCLE_TISSUE_GROWTH	-0.0532210470762393	0.00872753399621122	-3.04022426160555	0.002423772174233	0.0288150389314389	-2.0666064867844
GOBP_EMBRYONIC_HEART_TUBE_LEFT_RIGHT_PATTERN_FORMATION	-0.0660143838339914	-0.00631849684825578	-3.03918002772622	0.00243211371619446	0.0288541177876763	-2.06969616970533
GOMF_CYCLASE_ACTIVATOR_ACTIVITY	0.0516053816920014	0.00715352380680566	3.03911482638862	0.00243263542879909	0.0288541177876763	-2.0698890530872
GOBP_POSITIVE_REGULATION_OF_LAMELLIPODIUM_MORPHOGENESIS	0.061699777790581	-0.00782454924774949	3.03877668121055	0.00243534276447181	0.0288541177876763	-2.07088931379165
GOBP_FRUCTOSE_TRANSMEMBRANE_TRANSPORT	0.0542418229810941	0.000557783835002587	3.03799077572178	0.00244164573267074	0.0288960338690931	-2.07321366344163
GOBP_PROTEIN_DNA_COMPLEX_ASSEMBLY	0.0442724444844931	-0.0239022753269943	3.03657607828671	0.00245302930862506	0.0289979143383845	-2.07739620484848
GOMF_APOLIPOPROTEIN_RECEPTOR_BINDING	0.0563984962277927	0.00226752453231103	3.03578291477938	0.00245943287695784	0.0290265882386418	-2.07974034938335
GOBP_SEQUESTERING_OF_METAL_ION	-0.0605789297979977	0.0125097841613796	-3.03550729514585	0.0024616616631358	0.0290265882386418	-2.08055478498196
GOBP_POSITIVE_REGULATION_OF_APOPTOTIC_CELL_CLEARANCE	-0.0843032881599934	0.0221970840657292	-3.03524456766638	0.0024637879203517	0.0290265882386418	-2.08133105762559
GOBP_SEROTONIN_RECEPTOR_SIGNALING_PATHWAY	-0.0389554952330578	0.0565622142243695	-3.03446008140101	0.00247014679778258	0.0290687320234549	-2.08364856197219
GOMF_LIGASE_ACTIVITY_FORMING_CARBON_NITROGEN_BONDS	0.0386398622349235	-0.0209875545057483	3.032219237801	0.00248839351669375	0.0292505199656352	-2.09026515080925
GOBP_MICROTUBULE_POLYMERIZATION	0.0341904171534448	-0.0181514322332772	3.03018480308417	0.00250506636172969	0.029413419640534	-2.09626811454778
GOBP_INTESTINAL_CHOLESTEROL_ABSORPTION	0.0466838095284502	0.0225144998397708	3.02944834966051	0.00251112701977421	0.0294375361347449	-2.09844017685671
GOMF_SERINE_HYDROLASE_ACTIVITY	-0.0320376153768675	0.0117271548561482	-3.02925089236046	0.00251275428059258	0.0294375361347449	-2.09902246031784
GOMF_SOLUTE_MONOATOMIC_CATION_SYMPORTER_ACTIVITY	0.0273462186755436	0.0114704953305668	3.02886643633343	0.00251592538413755	0.0294416800271415	-2.10015607893761
GOCC_NUCLEAR_OUTER_MEMBRANE	-0.0379908303304933	-0.000418037469089563	-3.02770331532804	0.00252554147611419	0.0295211503639746	-2.10358483221074
GOBP_REGULATION_OF_MICROTUBULE_BASED_PROCESS	0.026890510845603	-0.00953048701973321	3.02641631435395	0.00253622097318151	0.0296128594075383	-2.10737726284838
GOMF_LIGAND_GATED_SODIUM_CHANNEL_ACTIVITY	-0.0563784962323369	0.00836385275270793	-3.0251683488354	0.00254661604135635	0.0297010464644797	-2.11105315481793
GOMF_SODIUM_CHANNEL_REGULATOR_ACTIVITY	0.0371545068107587	-0.00111489937000477	3.02452295915615	0.00255200718204526	0.029724300012877	-2.11295357096045
GOBP_STRIATED_MUSCLE_CELL_APOPTOTIC_PROCESS	-0.0308130180872557	-0.00748711167691154	-3.02404438277813	0.00255601162659845	0.029724300012877	-2.11436253109903
GOBP_NEGATIVE_REGULATION_OF_ENDOPLASMIC_RETICULUM_STRESS_INDUCED_INTRINSIC_APOPTOTIC_SIGNALING_PATHWAY	-0.0522937390787183	-0.0024532077402627	-3.02390927972949	0.0025571431302944	0.029724300012877	-2.11476024367359
GOMF_ARACHIDONATE_COA_LIGASE_ACTIVITY	-0.0492229126718692	0.00544693237113878	-3.02259353600824	0.00256818664969279	0.0298195005436552	-2.11863258072913
GOBP_REGULATION_OF_CARDIAC_MUSCLE_CELL_ACTION_POTENTIAL	0.0400321105180118	-0.00708191048798002	3.02219295091944	0.00257155757021191	0.0298209219853336	-2.11981120543654
GOBP_MAGNESIUM_ION_HOMEOSTASIS	0.0592243522239861	0.0234714676147917	3.02190105495701	0.00257401642399722	0.0298209219853336	-2.12066994206165
GOBP_REGULATION_OF_CELL_CYCLE_PHASE_TRANSITION	0.0364955671056075	-0.0197518623660818	3.01940072277322	0.00259516693212745	0.0300271877011106	-2.12802239954289
GOBP_NEGATIVE_REGULATION_OF_STEROID_METABOLIC_PROCESS	-0.0358616318650972	-0.00240698462646368	-3.01891389697528	0.00259930349249359	0.0300271877011106	-2.12945326053847
GOBP_NEGATIVE_REGULATION_OF_EPITHELIAL_CELL_DIFFERENTIATION	0.0383110534848888	0.00933079675637388	3.01874965246611	0.00260070044003389	0.0300271877011106	-2.12993595101289
GOBP_TYPE_B_PANCREATIC_CELL_APOPTOTIC_PROCESS	0.0470812928576546	-0.00403418106450201	3.01844257445403	0.00260331407245992	0.0300271877011106	-2.13083833897061
GOBP_POSITIVE_REGULATION_OF_SYNAPTIC_TRANSMISSION_CHOLINERGIC	-0.0721681578267529	0.0145596589186496	-3.0170406200282	0.00261527710515867	0.0300993113197409	-2.13495701568328
GOBP_REGULATION_OF_BEHAVIOR	-0.0288592499445601	0.0188595429968996	-3.01645478351583	0.00262029100678427	0.0300993113197409	-2.13667753574062
GOMF_CARBOXYLIC_ESTER_HYDROLASE_ACTIVITY	-0.0252698227841063	0.00066331052697367	-3.01616536898237	0.00262277121714997	0.0300993113197409	-2.1375273847243
GOMF_MHC_CLASS_IB_PROTEIN_BINDING	-0.0924006649233243	-0.00632062430535355	-3.01613119504895	0.00262306422106709	0.0300993113197409	-2.13762772921018
GOBP_MITOTIC_CELL_CYCLE_PROCESS	0.0367161931722156	-0.0192345919820063	3.01602572835222	0.00262396867103196	0.0300993113197409	-2.13793740268866
GOBP_PEPTIDYL_ARGININE_MODIFICATION	0.0654549842341136	-0.0257396779924692	3.01564810586555	0.00262720938709567	0.0301034408938045	-2.13904609836756
GOMF_ALKALI_METAL_ION_BINDING	0.0413176102163734	-0.00178996208550277	3.01404745405881	0.00264098673365844	0.0302281614093436	-2.14374408149967
GOCC_MICROVESICLE	0.0735135138056955	-0.00339730172716837	3.0116561931141	0.00266169235721857	0.0304318218084618	-2.15075797330803
GOBP_CELLULAR_RESPONSE_TO_EXTRACELLULAR_STIMULUS	0.0187782028432301	-0.00996698755184516	3.00919365978404	0.00268317031974609	0.0306109364112022	-2.15797520194643
GOBP_DETECTION_OF_VISIBLE_LIGHT	0.0294609475528466	0.016831069619906	3.00918832626201	0.00268321700982404	0.0306109364112022	-2.15799082721734
GOMF_SELENIUM_BINDING	0.0680853743039188	-0.00183883118997174	3.00733816702491	0.00269945839138232	0.0307626392474866	-2.16340947638447
GOBP_REGULATION_OF_DNA_TEMPLATED_DNA_REPLICATION_INITIATION	0.0834316750211981	-0.0107067929991792	3.006723275715	0.00270487602010792	0.0307908000110324	-2.1652096130013
GOMF_ATPASE_ACTIVATOR_ACTIVITY	0.0395524884263309	-0.024151638162615	3.0054997208048	0.0027156860148544	0.030861138793088	-2.1687905786007
GOBP_REGULATION_OF_RESPONSE_TO_REACTIVE_OXYGEN_SPECIES	0.0566835520658816	0.00135668390843721	3.00535564590205	0.00271696150140105	0.030861138793088	-2.16921214692215
GOBP_TRANSITION_BETWEEN_FAST_AND_SLOW_FIBER	-0.0588282281420217	0.00144835140331242	-3.00448247964269	0.00272470332519873	0.0308672167487016	-2.17176663792609
GOBP_SENSORY_PERCEPTION	0.0179433216391425	0.0548282102811851	3.00409070001596	0.00272818354779772	0.0308672167487016	-2.1729125715947
GOMF_CALCIUM_RELEASE_CHANNEL_ACTIVITY	-0.0497271841862902	0.00146661109406813	-3.00397645931074	0.00272919912648811	0.0308672167487016	-2.17324669167592
GOBP_NEGATIVE_REGULATION_OF_ACUTE_INFLAMMATORY_RESPONSE_TO_ANTIGENIC_STIMULUS	-0.0801455024206712	0.0234871057397258	-3.00396378762578	0.0027293117967273	0.0308672167487016	-2.17328375181621
GOBP_REGULATION_OF_EMBRYONIC_DEVELOPMENT	0.0290390385334702	-0.00962255247833259	3.00297344730308	0.00273813057884995	0.0309190833197156	-2.1761796675873
GOMF_OXYGEN_CARRIER_ACTIVITY	-0.0584941676214226	0.0268289097577047	-3.00278457327118	0.00273981542144082	0.0309190833197156	-2.17673185939562
GOBP_REGULATION_OF_RESPONSE_TO_TUMOR_CELL	-0.0563480445377609	0.000934905190141154	-3.00213073713403	0.00274565526592352	0.0309515615198498	-2.17864315016825
GOBP_VERY_LONG_CHAIN_FATTY_ACID_CATABOLIC_PROCESS	-0.0573362046946913	-0.00923362739245381	-2.99946774226346	0.0027695580708725	0.031182761684869	-2.18642338065782
GOBP_NEGATIVE_REGULATION_OF_DNA_TEMPLATED_DNA_REPLICATION	0.0737951589749164	-0.0262112485193933	2.99918217188032	0.00277213259380319	0.031182761684869	-2.18725730307108
GOBP_NEGATIVE_REGULATION_OF_GRANULOCYTE_DIFFERENTIATION	-0.0682674002530292	0.011066884076365	-2.9979365500832	0.00278338795576761	0.0312757033739479	-2.19089385477817
GOBP_POSITIVE_REGULATION_OF_CENTRIOLE_REPLICATION	0.0734971519515969	-0.0235295759147111	2.99646030425248	0.00279678133911433	0.0313712690642747	-2.1952017841346
GOBP_METANEPHRIC_NEPHRON_TUBULE_EPITHELIAL_CELL_DIFFERENTIATION	-0.0624301358975206	0.000512013088492808	-2.99633763504876	0.0027978969155889	0.0313712690642747	-2.19555965934749
GOMF_RNA_ENDONUCLEASE_ACTIVITY_PRODUCING_5_PHOSPHOMONOESTERS	0.0550664147292277	-0.0289930135713455	2.99574444723257	0.00280329722005471	0.0313981307069365	-2.19729002277878
GOBP_RESPONSE_TO_FORSKOLIN	-0.0469958146378899	0.0117814220949022	-2.99474125965565	0.00281245180639323	0.0314669393755987	-2.20021561350663
GOBP_HARD_PALATE_DEVELOPMENT	0.0613840609281531	0.0124564525794668	2.99400137897931	0.00281922109521642	0.0315089416524188	-2.2023727068964
GOMF_UBIQUITIN_LIGASE_ACTIVATOR_ACTIVITY	0.058181359342285	-0.0102038035036287	2.99318639723952	0.002826694738655	0.0315587179689581	-2.20474814847247
GOBP_TRACHEA_CARTILAGE_DEVELOPMENT	0.0684285548890056	0.00772048865017581	2.99194105366984	0.00283814993742619	0.0316527927919997	-2.20837674606904
GOBP_PROTEIN_K29_LINKED_UBIQUITINATION	0.0744502113442957	-0.0296082890015719	2.99126528844596	0.00284438366417257	0.0316884960454194	-2.21034512401639
GOBP_NEGATIVE_REGULATION_OF_STRIATED_MUSCLE_CONTRACTION	-0.0620497868145926	0.00608960327096212	-2.99008440627766	0.00285530700083041	0.0317702668402985	-2.21378376469058
GOMF_AXON_GUIDANCE_RECEPTOR_ACTIVITY	-0.0538835613677241	0.00980548163957961	-2.98981505490501	0.00285780390716561	0.0317702668402985	-2.21456790893731
GOBP_RESPONSE_TO_FRUCTOSE	0.0609864321785511	0.00456367618071323	2.98900077696179	0.00286536446654945	0.0318204661800656	-2.21693803863439
GOBP_NEGATIVE_REGULATION_OF_CYTOSKELETON_ORGANIZATION	0.0263952298160538	-0.00465731974247144	2.98850535637062	0.00286997338309849	0.0318378151309758	-2.21837975562446
GOBP_POSITIVE_REGULATION_OF_CHROMOSOME_SEGREGATION	0.0703775426074818	-0.0160996962582505	2.98422828500125	0.00291004587239728	0.0322447380361978	-2.23081664151384
GOBP_NEGATIVE_REGULATION_OF_DNA_REPLICATION	0.0515935873108855	-0.00481234350633672	2.98393354336366	0.00291282609628428	0.0322447380361978	-2.23167304791332
GOCC_PROTEIN_COMPLEX_INVOLVED_IN_CELL_CELL_ADHESION	-0.064569846388516	0.0044050850890398	-2.98251606549436	0.00292623075401707	0.032358848020612	-2.23579053514732
GOBP_POSITIVE_REGULATION_OF_DNA_METABOLIC_PROCESS	0.0340167205500534	-0.0195063377533954	2.97956774665752	0.00295429287344331	0.0326346305787342	-2.24434864914232
GOCC_NUCLEAR_PORE	0.042372557289194	-0.0201834548868697	2.97916705531756	0.00295812558043843	0.032642462846443	-2.24551109787784
GOBP_CELL_PROLIFERATION_IN_MIDBRAIN	0.0618036187271215	0.00279982038940461	2.978123988153	0.00296812408224467	0.0327102516916767	-2.24853642764415
GOBP_RESPONSE_TO_FUNGUS	-0.0480586294847076	0.0234835172676916	-2.97763087310333	0.00297286166432408	0.0327102516916767	-2.249966304539
GOBP_POSITIVE_REGULATION_OF_CELL_MATURATION	0.0569562519941898	-0.000493035404257631	2.9769905218324	0.00297902412429298	0.0327102516916767	-2.25182277244025
GOBP_CARDIAC_MUSCLE_TISSUE_REGENERATION	-0.0641485001821033	0.00215098287206804	-2.9764016811194	0.00298470116815327	0.0327102516916767	-2.25352955775885
GOBP_N_ACYLETHANOLAMINE_METABOLIC_PROCESS	-0.0753844615694701	-0.0267007937452514	-2.97638715343588	0.00298484135516438	0.0327102516916767	-2.25357166280878
GOBP_RESPONSE_TO_DIETARY_EXCESS	0.0307766144057079	0.0173444190289378	2.97617848642615	0.00298685558193904	0.0327102516916767	-2.25417641243413
GOBP_NEUROTRANSMITTER_RECEPTOR_TRANSPORT_POSTSYNAPTIC_ENDOSOME_TO_LYSOSOME	-0.056009689097875	0.0489755031823783	-2.97601154235776	0.0029884679584879	0.0327102516916767	-2.25466021245165
GOBP_L_LYSINE_TRANSPORT	-0.0574934039066921	-0.0133511292606489	-2.9752771381228	0.00299557041807987	0.0327102516916767	-2.25678818210945
GOBP_ORNITHINE_TRANSPORT	-0.0574934039066921	-0.0133511292606489	-2.9752771381228	0.00299557041807987	0.0327102516916767	-2.25678818210945
GOMF_L_LYSINE_TRANSMEMBRANE_TRANSPORTER_ACTIVITY	-0.0574934039066921	-0.0133511292606489	-2.9752771381228	0.00299557041807987	0.0327102516916767	-2.25678818210945
GOBP_CELLULAR_RESPONSE_TO_HISTAMINE	-0.0651018186831766	0.0292993410836975	-2.97371282562372	0.00301075039779449	0.0328303057348212	-2.26131912831972
GOBP_REPLICATION_BORN_DOUBLE_STRAND_BREAK_REPAIR_VIA_SISTER_CHROMATID_EXCHANGE	0.0701012946067667	-0.0149165304332925	2.97294710881553	0.00301820644948114	0.0328303057348212	-2.26353613188301
GOBP_RESPONSE_TO_HYDROXYUREA	0.0706414062565625	-0.0106856124234315	2.97293829349133	0.00301829238549525	0.0328303057348212	-2.26356165189724
GOBP_CELLULAR_RESPONSE_TO_MURAMYL_DIPEPTIDE	-0.0623873766694114	-0.00424084654078628	-2.97285223266665	0.00301913146518308	0.0328303057348212	-2.26381079066749
GOMF_MYOSIN_II_BINDING	-0.0547623158482864	0.00509374058767838	-2.97250532623535	0.00302251591015225	0.0328329430988472	-2.26481498342929
GOBP_EPIDERMIS_MORPHOGENESIS	0.044231384829142	0.0166496642682508	2.97166991278357	0.00303068049328418	0.0328802050857304	-2.26723278871268
GOBP_REGULATION_OF_ATP_DEPENDENT_ACTIVITY	0.0261772874029343	-0.0137332903828681	2.97141665456584	0.00303315958876977	0.0328802050857304	-2.2679656220793
GOMF_UBIQUITIN_UBIQUITIN_LIGASE_ACTIVITY	0.0482753201748778	-0.0262614822786692	2.97088682764495	0.00303835195376173	0.0329023605355545	-2.26949854201819
GOBP_ENDOTHELIAL_CELL_CHEMOTAXIS	-0.0467643023103704	0.00510274394271529	-2.96761079299795	0.0030706381823579	0.0331950218350908	-2.27897095254429
GOBP_ION_CHANNEL_MODULATING_G_PROTEIN_COUPLED_RECEPTOR_SIGNALING_PATHWAY	0.0528422308380351	-0.00231944314830332	2.96750048521268	0.00307173072866342	0.0331950218350908	-2.27928972057081
GOBP_CELL_ADHESION_MOLECULE_PRODUCTION	0.0539427334933164	-0.00121773130927038	2.96645638431784	0.00308208965012774	0.0332455598852587	-2.28230639217442
GOBP_REGULATION_OF_NEURON_PROJECTION_REGENERATION	0.0420227618855129	0.00296050430041164	2.96638791249657	0.00308277009845126	0.0332455598852587	-2.28250418813544
GOBP_REGULATION_OF_IRON_ION_TRANSPORT	-0.0671329344706663	0.000498640139439158	-2.96507800358824	0.0030958139461093	0.0333518100379816	-2.28628728503028
GOMF_NARROW_PORE_CHANNEL_ACTIVITY	-0.0428528703167325	0.0261188306001909	-2.96460674356491	0.00310051898600658	0.0333680982531089	-2.28764791109273
GOCC_CUL4B_RING_E3_UBIQUITIN_LIGASE_COMPLEX	0.0679215663867358	-0.0222474406456831	2.96303539749844	0.00311625445980161	0.0335029414659741	-2.29218317934275
GOBP_REGULATION_OF_RESPONSE_TO_TYPE_II_INTERFERON	-0.0526249107989279	-0.00265227895584113	-2.96239060916369	0.00312273244854496	0.0335380823096555	-2.29404350385812
GOBP_CHLORIDE_TRANSPORT	-0.0255377721467516	0.0173822241984443	-2.96156093285093	0.00313108603777848	0.0335932742246254	-2.2964366763801
GOMF_G_QUADRUPLEX_RNA_BINDING	0.0649326337078733	-0.0152495313590033	2.95904085443699	0.00315658467993087	0.033815534891876	-2.30370171539823
GOBP_NEURONAL_ION_CHANNEL_CLUSTERING	0.0460490109773237	0.0106231176643095	2.95887456463636	0.00315827388081062	0.033815534891876	-2.30418089221649
GOBP_XENOPHAGY	-0.053024667711503	-0.0121167401336241	-2.95825814898604	0.00316454273999848	0.0338479750593492	-2.30595691031167
GOBP_REGULATION_OF_CHROMOSOME_SEGREGATION	0.0553280255172256	-0.0177611864925576	2.95538144083682	0.00319394891180714	0.0341255275839817	-2.31424047898929
GOMF_SYMPORTER_ACTIVITY	0.0250121091401043	0.0101849799364712	2.95508209936768	0.00319702311049934	0.0341255275839817	-2.31510198686205
GOBP_BONE_MARROW_DEVELOPMENT	-0.053333457060067	-0.004050674899812	-2.95377389320935	0.00321048993615115	0.0342219288587654	-2.31886601135493
GOMF_SODIUM_ION_BINDING	0.0554163531690028	0.00565785399387951	2.95356897811061	0.0032126040392774	0.0342219288587654	-2.31945545309872
GOMF_THIOL_OXIDASE_ACTIVITY	-0.0819108822396254	-0.0132390570206572	-2.95203405261082	0.00322848026517832	0.0343040880900902	-2.32386941409709
GOCC_KNL1_SPC105_COMPLEX	0.104335113817159	-0.00174031957034543	2.95188076524832	0.00323006969102652	0.0343040880900902	-2.32431009628608
GOMF_PEPTIDE_ALPHA_N_ACETYLTRANSFERASE_ACTIVITY	0.06500696502771	-0.00963420282738143	2.95187159013032	0.00323016484982285	0.0343040880900902	-2.3243364729011
GOBP_URINARY_BLADDER_SMOOTH_MUSCLE_CONTRACTION	0.0633095423411245	0.0145834765718979	2.95124877610392	0.00323663028540857	0.0343378542969742	-2.32612674929899
GOBP_N_TERMINAL_PROTEIN_AMINO_ACID_MODIFICATION	0.0443633463179848	-0.0179158540639548	2.94758919774771	0.00327485951728584	0.0347081967095711	-2.33663869146645
GOBP_MEDIUM_CHAIN_FATTY_ACID_METABOLIC_PROCESS	-0.0464450887038601	-0.00191924537807174	-2.94670369194029	0.00328417150645335	0.0347716233459347	-2.33918033290409
GOBP_REGULATION_OF_MEGAKARYOCYTE_DIFFERENTIATION	0.0314637796010093	-0.0191507631216592	2.94527833439741	0.00329921132788622	0.0348955044295658	-2.34326991837525
GOMF_CATECHOLAMINE_BINDING	0.0490943375134156	0.0206341357283381	2.94362026810867	0.00331678563726958	0.0350459149741832	-2.34802473632053
GOBP_XENOBIOTIC_TRANSPORT	0.0319463365227944	0.00668638729796068	2.94272870150733	0.00332627086359855	0.0351106368935402	-2.3505803836484
GOBP_CELL_CYCLE_G2_M_PHASE_TRANSITION	0.0406946694749233	-0.0197545722855422	2.94064221671109	0.00334856539674145	0.0352473595426887	-2.35655825153868
GOBP_RHOMBOMERE_DEVELOPMENT	-0.0639474485071797	0.00955744122682374	-2.94056668474539	0.00334937502186242	0.0352473595426887	-2.35677457566712
GOBP_NEUROMUSCULAR_SYNAPTIC_TRANSMISSION	-0.0397775866360006	0.010097218888967	-2.94056154802996	0.00334943008866048	0.0352473595426887	-2.35678928706104
GOBP_MEDIUM_CHAIN_FATTY_ACYL_COA_METABOLIC_PROCESS	0.0619023957448135	-0.0200340755010261	2.94025523327976	0.00335271534788828	0.0352473595426887	-2.35766651735243
GOBP_REGULATION_OF_BRANCHING_MORPHOGENESIS_OF_A_NERVE	0.0604516825205575	-0.0135875817519783	2.9397957316074	0.00335764906437454	0.0352637514801145	-2.35898227894954
GOMF_EPHRIN_RECEPTOR_ACTIVITY	-0.0476013289352494	0.013630509896068	-2.93874072692199	0.0033690018190716	0.0353150815228762	-2.3620024707311
GOBP_MITOTIC_CELL_CYCLE_PHASE_TRANSITION	0.0346355941885441	-0.0189064570569274	2.9384184561291	0.00337247670185532	0.0353150815228762	-2.36292483196837
GOMF_PROTEIN_RNA_ADAPTOR_ACTIVITY	0.0593088851870948	-0.00989277785179481	2.93809135908465	0.00337600696539576	0.0353150815228762	-2.36386090458515
GOMF_OXIDOREDUCTASE_ACTIVITY_ACTING_ON_PAIRED_DONORS_WITH_INCORPORATION_OR_REDUCTION_OF_MOLECULAR_OXYGEN_REDUCED_PTERIDINE_AS_ONE_DONOR_AND_INCORPORATION_OF_ONE_ATOM_OF_OXYGEN	0.0619269591689691	0.0103285206503136	2.93808698421579	0.00337605420491419	0.0353150815228762	-2.3638734237073
GOMF_POLY_A_RNA_POLYMERASE_ACTIVITY	0.0691696374991457	-0.00819215683050517	2.93707580079199	0.00338698907456793	0.0353940358292349	-2.36676653397903
GOCC_OUTER_KINETOCHORE	0.0885166396362959	-0.0114567483281631	2.93582534299595	0.00340055609824034	0.0354858824301477	-2.37034288139658
GOBP_MITOTIC_SPINDLE_ELONGATION	0.0806079534671911	-0.0146178042495546	2.93564013200169	0.0034025697794266	0.0354858824301477	-2.37087246318616
GOBP_RHYTHMIC_BEHAVIOR	-0.0345290309054912	0.0123585419140542	-2.93234581997705	0.00343856885775298	0.0358255678599389	-2.3802865438592
GOMF_PEPTIDE_RECEPTOR_ACTIVITY	-0.031369601764298	0.0308174101417433	-2.93096018178166	0.00345381408527575	0.0359485629393741	-2.38424314594031
GOBP_SISTER_CHROMATID_SEGREGATION	0.0519735847375611	-0.0204968296114782	2.93037433619857	0.00346027825382074	0.0359800077138575	-2.38591543789111
GOCC_EXORIBONUCLEASE_COMPLEX	0.0599636860636514	-0.0297992960071972	2.92945541606861	0.00347043975420939	0.0360169345991575	-2.38853782664681
GOBP_NEGATIVE_REGULATION_OF_MITOTIC_CELL_CYCLE	0.032558189620582	-0.0185064062416446	2.92942985595044	0.00347072278864608	0.0360169345991575	-2.38861075784366
GOMF_STEROID_BINDING	-0.0266219974049135	0.00171294007570492	-2.92223302482876	0.00355125742901675	0.0367486415746274	-2.40912073160011
GOBP_LEUKOTRIENE_D4_BIOSYNTHETIC_PROCESS	0.0757803895163529	0.0104680741430456	2.92165053234371	0.00355784959419902	0.0367486415746274	-2.41077858480832
GOMF_GLUTATHIONE_HYDROLASE_ACTIVITY	0.0757803895163529	0.0104680741430456	2.92165053234371	0.00355784959419902	0.0367486415746274	-2.41077858480832
GOBP_NADH_OXIDATION	0.0719668673084884	-0.0013496398781016	2.92154066459634	0.00355909423493972	0.0367486415746274	-2.41109124700378
GOBP_REGULATION_OF_ENDOTHELIAL_CELL_CHEMOTAXIS	-0.0493423090997092	0.0089585249143421	-2.92147171505708	0.00355987553485888	0.0367486415746274	-2.41128745804988
GOMF_SOLUTE_POTASSIUM_ANTIPORTER_ACTIVITY	-0.0451355661604511	0.0114510710164506	-2.92125498424661	0.00356233243206675	0.0367486415746274	-2.41190418348648
GOBP_REGULATION_OF_CELL_PROLIFERATION_IN_BONE_MARROW	0.0619842749814619	0.0121548304894025	2.91991033691333	0.00357761013748096	0.036869848063783	-2.415729483222
GOBP_MEDIUM_CHAIN_FATTY_ACID_CATABOLIC_PROCESS	-0.069391967869728	-0.0203553874759084	-2.91892077547028	0.0035888915040875	0.0369496711504575	-2.41854351605914
GOBP_CELL_CYCLE_PHASE_TRANSITION	0.0340736283201689	-0.0188777683088626	2.91850165706836	0.00359367937040284	0.0369625486424308	-2.41973508750343
GOBP_LABYRINTHINE_LAYER_DEVELOPMENT	0.0343420764226922	-0.00449725191603338	2.91800426013436	0.00359936901352998	0.0369846668548557	-2.42114898982877
GOCC_LAMELLAR_BODY	-0.0620462402934023	0.00100751057302317	-2.91708507856525	0.00360990497995872	0.0370564902166685	-2.42376123511019
GOBP_CHROMOSOME_CONDENSATION	0.0586618154219495	-0.00771725501999532	2.91593955055716	0.00362307472066231	0.0371494568642998	-2.42701560733856
GOCC_MICROTUBULE_END	0.0450776458012147	-0.0113291180804078	2.91540350213773	0.00362925250166574	0.0371494568642998	-2.42853805511375
GOBP_REGULATION_OF_INOSITOL_TRISPHOSPHATE_BIOSYNTHETIC_PROCESS	0.0706313186316765	0.01579868866201	2.91537108901089	0.0036296263596603	0.0371494568642998	-2.42863010381824
GOBP_REGULATION_OF_RESPIRATORY_GASEOUS_EXCHANGE	0.0354236272226546	0.0137686837500538	2.91426422717088	0.00364241414338314	0.0372438628163932	-2.43177283125405
GOBP_ESTABLISHMENT_OF_SPINDLE_ORIENTATION	0.0368594617381051	-0.0119939654909004	2.91297466762883	0.00365736440770777	0.0373357921097285	-2.43543281463078
GOBP_DNA_STRAND_ELONGATION	0.0619608227435029	-0.0255479565138848	2.91261687289428	0.00366152232460239	0.0373357921097285	-2.43644801300142
GOMF_TORC2_COMPLEX_BINDING	-0.0705143738486182	0.00512299624117964	-2.91214343378195	0.00366703075592699	0.0373357921097285	-2.43779114952812
GOBP_CYTIDINE_METABOLIC_PROCESS	0.0663207474078666	0.00819451891443708	2.91170439997098	0.00367214562625681	0.0373357921097285	-2.43903648708874
GOMF_CYTIDINE_DEAMINASE_ACTIVITY	0.0663207474078666	0.00819451891443708	2.91170439997098	0.00367214562625681	0.0373357921097285	-2.43903648708874
GOBP_REGULATION_OF_SIGNAL_TRANSDUCTION_BY_P53_CLASS_MEDIATOR	0.0336952803545109	-0.0238056541237475	2.91164470779603	0.00367284155873693	0.0373357921097285	-2.43920579215316
GOMF_MONOATOMIC_CATION_BICARBONATE_SYMPORTER_ACTIVITY	0.0478220734882444	-0.00581515254988796	2.91038673749961	0.0036875358050517	0.0374487358238973	-2.44277298252682
GOBP_POLY_A_PLUS_MRNA_EXPORT_FROM_NUCLEUS	0.0422445844427245	0.000460173743774564	2.90841127298887	0.00371071909768225	0.0376475869619218	-2.44837169130558
GOBP_CELL_PROLIFERATION_IN_FOREBRAIN	-0.0406417617981515	0.00892452255700515	-2.90741878420103	0.00372241657507142	0.0377270280506378	-2.45118311538817
GOBP_POSITIVE_REGULATION_OF_GUANYLATE_CYCLASE_ACTIVITY	-0.0746914798977727	0.0166393687619904	-2.90687808419346	0.0037288033841886	0.0377270280506378	-2.45271435981754
GOBP_METANEPHRIC_LOOP_OF_HENLE_DEVELOPMENT	-0.0627277168035193	0.0322400667351918	-2.90682931834238	0.00372937990203913	0.0377270280506378	-2.4528524493162
GOBP_REGULATION_OF_LONG_TERM_SYNAPTIC_DEPRESSION	-0.045614843091128	0.0252205028991684	-2.90528948171468	0.00374762588782215	0.0378749424833089	-2.45721160891982
GOMF_GLYCINE_TRANSMEMBRANE_TRANSPORTER_ACTIVITY	0.0498014011842823	0.00992435370093974	2.90431401610554	0.0037592264758741	0.0379554750462651	-2.45997190209848
GOBP_NEGATIVE_REGULATION_OF_PEPTIDASE_ACTIVITY	-0.0347560074936949	0.0107064425534156	-2.90351108960118	0.00376879968060788	0.0380154021837378	-2.46224327417182
GOBP_ANTERIOR_COMMISSURE_MORPHOGENESIS	0.0600536951400868	0.00580148357584153	2.90217039536276	0.00378483410021103	0.0381403243463888	-2.4660345428163
GOBP_NEGATIVE_REGULATION_OF_ORGAN_GROWTH	0.0399030464391047	-0.00428437504554051	2.90141689856943	0.00379387299083948	0.0381945787613416	-2.4681645552114
GOBP_POSITIVE_REGULATION_OF_FIBROBLAST_PROLIFERATION	0.0369447135976207	-0.00826168433625363	2.89986767234517	0.00381251913925247	0.0383453561166393	-2.47254225582769
GOBP_POSITIVE_REGULATION_OF_GLIOGENESIS	0.0297551775969304	0.00276895562144577	2.89890312087543	0.00382417035411275	0.0384201634373657	-2.47526665980403
GOBP_DENTINOGENESIS	-0.0662832332349692	0.00991365114513214	-2.89841546529629	0.00383007326973018	0.0384201634373657	-2.47664371806369
GOBP_SIGNAL_TRANSDUCTION_BY_P53_CLASS_MEDIATOR	0.0274449240370014	-0.017711503482847	2.8983400711307	0.00383098663174498	0.0384201634373657	-2.47685659831294
GOCC_SEROTONIN_ACTIVATED_CATION_SELECTIVE_CHANNEL_COMPLEX	-0.0652708732640414	0.0662446767279119	-2.89503439309834	0.00387122861590517	0.0387493668929206	-2.48618503723782
GOMF_SEROTONIN_GATED_MONOATOMIC_CATION_SELECTIVE_CHANNEL_ACTIVITY	-0.0652708732640414	0.0662446767279119	-2.89503439309834	0.00387122861590517	0.0387493668929206	-2.48618503723782
GOBP_MATING_BEHAVIOR	0.0345476620713141	0.0253346126811622	2.89470188438075	0.00387529765530389	0.0387529765530389	-2.48712277872337
GOCC_SUPRAMOLECULAR_COMPLEX	0.0152058172614432	-0.00226696471035905	2.89309052441602	0.00389507166798549	0.0389134789010023	-2.49166563737675
GOCC_GLYCINERGIC_SYNAPSE	-0.0536333589598537	0.0169154579784419	-2.89270075246426	0.0038998685702477	0.0389241896457387	-2.49276413601709
GOBP_EXTRACELLULAR_REGULATION_OF_SIGNAL_TRANSDUCTION	-0.0507317997259898	0.0120857565489943	-2.89201476339712	0.00390832405362213	0.0389713610308695	-2.49469711309461
GOBP_MITOTIC_DNA_REPLICATION	0.0785805481636811	-0.00925508259041355	2.89065122847685	0.00392518048263696	0.0390892936383651	-2.49853793705979
GOBP_SISTER_CHROMATID_COHESION	0.0510743768330649	-0.0202820700687679	2.89045333608381	0.00392763237514673	0.0390892936383651	-2.49909521503486
GOMF_HMG_BOX_DOMAIN_BINDING	-0.0556653811561939	0.0214979597260141	-2.88828975636986	0.00395453020714203	0.039282820766118	-2.5051855495991
GOBP_APOPTOTIC_CELL_CLEARANCE	-0.0467142120715964	0.00748294600343197	-2.88828448640731	0.0039545959278427	0.039282820766118	-2.50520037872062
GOMF_RNA_7_METHYLGUANOSINE_CAP_BINDING	0.0550156966205332	-0.019315748245539	2.88572908444648	0.00398658112560693	0.0395459489608344	-2.51238787625484
GOBP_REGULATION_OF_MICROTUBULE_CYTOSKELETON_ORGANIZATION	0.0282932019093074	-0.0161073376036711	2.88556415091549	0.00398865360810712	0.0395459489608344	-2.51285156454653
GOBP_REGULATION_OF_CHOLESTEROL_METABOLIC_PROCESS	0.0361992887870076	-0.00263220174410012	2.88480771708918	0.00399817117956616	0.0396027382241388	-2.51497784187588
GOBP_PROTEIN_K29_LINKED_DEUBIQUITINATION	0.0671649378187447	0.00172057956894559	2.88240625518283	0.00402852375524806	0.0398527556728521	-2.52172453278502
GOBP_MITOTIC_SISTER_CHROMATID_COHESION	0.0604216431086233	-0.0262647234799921	2.88220795142613	0.00403103949724447	0.0398527556728521	-2.52228140228501
GOBP_NEGATIVE_REGULATION_OF_CELLULAR_RESPONSE_TO_TRANSFORMING_GROWTH_FACTOR_BETA_STIMULUS	-0.0697901168490576	-0.00325108595828107	-2.88133536693037	0.00404212634842297	0.039924593895104	-2.52473131500162
GOBP_ESTABLISHMENT_OF_MITOTIC_SPINDLE_LOCALIZATION	0.0400625680450509	-0.0154849925906368	2.87985624129762	0.00406098310316669	0.0400729682984815	-2.52888251663907
GOBP_REGULATION_OF_UBIQUITIN_DEPENDENT_PROTEIN_CATABOLIC_PROCESS	0.0203594762452359	-0.0166788854600461	2.87915215612264	0.00406998725153094	0.0401239309231117	-2.53085781197612
GOMF_ACTIVIN_RECEPTOR_BINDING	0.0506482137977944	0.0108826836517205	2.87809790671747	0.00408350338417408	0.0402192369129304	-2.5338145969489
GOBP_REGULATION_OF_ANTIBACTERIAL_PEPTIDE_PRODUCTION	-0.0693357500582634	0.00640469744395994	-2.87736321526848	0.00409294669343487	0.0402742871434975	-2.53587450857677
GOBP_VASCULAR_TRANSPORT	0.0336389131244854	0.00412954101113442	2.876162732471	0.00410841974161583	0.0403885101598169	-2.5392392823473
GOMF_D_LOOP_DNA_BINDING	0.0858264724322681	-0.015861068919305	2.87579980330015	0.00411310799743897	0.0403965964034185	-2.54025624661808
GOBP_REGULATION_OF_CELL_GROWTH_INVOLVED_IN_CARDIAC_MUSCLE_CELL_DEVELOPMENT	0.0429420552367224	-0.00370733922154103	2.87460931032473	0.00412852072973476	0.0405098982401204	-2.5435912421367
GOBP_FEMALE_MEIOSIS_CHROMOSOME_SEGREGATION	0.0772394126518509	-0.0156892668187641	2.87363976972838	0.00414111165502067	0.040559333773849	-2.54630626754143
GOBP_PROTEIN_CONTAINING_COMPLEX_ASSEMBLY	0.0170299569740643	-0.0163742953454422	2.87362363767606	0.00414132144848774	0.040559333773849	-2.546351434854
GOBP_SEBACEOUS_GLAND_DEVELOPMENT	-0.0503784079886865	-0.00620085820150825	-2.87078891815029	0.00417833660066639	0.0408482789797095	-2.55428434868229
GOBP_REGULATION_OF_CILIUM_BEAT_FREQUENCY	0.0598525467422535	-0.0104132249916212	2.87076561520063	0.00417864212720664	0.0408482789797095	-2.55434952966586
GOBP_REGENERATION	0.0230666720828758	-0.00139383802646836	2.86817773871442	0.00421269850836784	0.041142709731256	-2.56158487384065
GOBP_REGULATION_OF_VENTRICULAR_CARDIAC_MUSCLE_CELL_ACTION_POTENTIAL	0.0553626923042936	-0.00168984413091059	2.86518177769734	0.00425244005623304	0.0414920621733289	-2.5699531474685
GOMF_MICROTUBULE_MOTOR_ACTIVITY	0.040179291512338	-0.00795674966541421	2.86441186508779	0.00426270782647001	0.0415534484949735	-2.57210226612635
GOBP_POSITIVE_REGULATION_OF_FEEDING_BEHAVIOR	0.0493648902687459	0.030734679461607	2.86387515379659	0.00426987887225899	0.0415805073688069	-2.57360009513784
GOBP_REGULATION_OF_REACTIVE_OXYGEN_SPECIES_BIOSYNTHETIC_PROCESS	-0.0346832578605746	0.0019528708378355	-2.86360880716434	0.00427344161857403	0.0415805073688069	-2.5743433004545
GOMF_MELANOCORTIN_RECEPTOR_ACTIVITY	-0.0572210450517555	0.0369462035692526	-2.86116657578014	0.0043062358546909	0.0418511086948958	-2.58115485566061
GOBP_REGULATION_OF_PROTEIN_DEPOLYMERIZATION	0.0329685271165516	-0.00173437388458206	2.86094203069276	0.0043092624837998	0.0418511086948958	-2.58178084066547
GOBP_MONOACYLGLYCEROL_METABOLIC_PROCESS	0.0466996352492749	0.0145592920910998	2.85943599205033	0.00432961225843075	0.0420097011147645	-2.58597811378961
GOCC_ASYMMETRIC_GLUTAMATERGIC_EXCITATORY_SYNAPSE	-0.0468822700931006	0.00889274684084055	-2.85904085147423	0.00433496587512756	0.0420226283813386	-2.58707899560826
GOBP_SPINDLE_ELONGATION	0.0773477371000375	-0.0147144589256053	2.85744465900258	0.00435665334167429	0.0421937232812756	-2.59152454557042
GOBP_CARBOHYDRATE_TRANSMEMBRANE_TRANSPORT	0.0236634005871808	0.0039036497662728	2.85638854131965	0.00437105691113825	0.0422940228901803	-2.59446459230535
GOBP_DEFENSE_RESPONSE_TO_GRAM_POSITIVE_BACTERIUM	-0.040809827990565	0.0198272132698911	-2.85381110185967	0.00440639026774422	0.0425964646604321	-2.60163524273068
GOBP_GLYCEROL_3_PHOSPHATE_METABOLIC_PROCESS	0.0537098403895476	-0.002325750776067	2.85322193840866	0.00441450325095708	0.042621292383892	-2.60327344990386
GOBP_REGULATION_OF_SKELETAL_MUSCLE_SATELLITE_CELL_PROLIFERATION	-0.0435323766527853	0.00271126862806934	-2.85303242790653	0.00441711575614881	0.042621292383892	-2.60380032539381
GOBP_RESPONSE_TO_HEPATOCYTE_GROWTH_FACTOR	0.0483667102116345	0.000316542818688863	2.85183737195867	0.00443362260209511	0.0427411034980571	-2.60712201650954
GOBP_MULTICELLULAR_ORGANISMAL_LEVEL_CHEMICAL_HOMEOSTASIS	-0.0364240726977607	0.00865700772479216	-2.85041181032775	0.00445338654613332	0.0428920639696712	-2.61108261343016
GOMF_PROTEIN_ARGININE_N_METHYLTRANSFERASE_ACTIVITY	0.0527654992833006	-0.0299441019707576	2.84958422037174	0.00446489687582402	0.0429633262913085	-2.61338098879973
GOBP_REGULATION_OF_STEM_CELL_POPULATION_MAINTENANCE	0.0374362039871802	-0.0152282089754969	2.84922446849051	0.00446990880870855	0.0429719844075477	-2.61437988368294
GOMF_PYRUVATE_TRANSMEMBRANE_TRANSPORTER_ACTIVITY	-0.0613795172118102	0.0110378635045243	-2.84502107792285	0.00452884839369258	0.0434985898107421	-2.62604191255795
GOBP_GENOMIC_IMPRINTING	-0.0392623042403368	-0.00683959563450177	-2.84355019599509	0.00454963892228295	0.0436187946028955	-2.63011877518625
GOBP_INTERMEDIATE_FILAMENT_BUNDLE_ASSEMBLY	-0.0697591119282315	0.0107416157034965	-2.84344214852729	0.00455116955304574	0.0436187946028955	-2.63041816995898
GOBP_CARDIAC_PACEMAKER_CELL_DIFFERENTIATION	-0.0527625829845357	0.00414292133833953	-2.84325050081489	0.0045538856374889	0.0436187946028955	-2.63094918978504
GOBP_REGULATION_OF_XENOPHAGY	-0.057732969044007	-0.00883036469749542	-2.84265362849728	0.00456235410062431	0.0436598904317985	-2.63260278522424
GOBP_NUCLEOBASE_BIOSYNTHETIC_PROCESS	0.0621679005266946	-0.0240074419753679	2.84170247318126	0.00457587867735499	0.043730898298365	-2.63523719232495
GOBP_PENETRATION_OF_ZONA_PELLUCIDA	-0.048596682502976	0.0163498072511471	-2.841543420988	0.00457814380271878	0.043730898298365	-2.63567763320957
GOBP_T_CELL_ACTIVATION_VIA_T_CELL_RECEPTOR_CONTACT_WITH_ANTIGEN_BOUND_TO_MHC_MOLECULE_ON_ANTIGEN_PRESENTING_CELL	-0.0852549533551374	0.0208933292062617	-2.83852366534644	0.00462134274444117	0.0440741829221598	-2.64403521494788
GOMF_THIAMINE_TRANSMEMBRANE_TRANSPORTER_ACTIVITY	0.0605413363717773	0.00823475660251792	2.83844192656641	0.00462251717537676	0.0440741829221598	-2.64426131649566
GOMF_G_QUADRUPLEX_DNA_BINDING	0.0651363094055904	-0.0247613717668021	2.83677157309599	0.00464657633722585	0.0442495932680051	-2.64888035762597
GOMF_DNA_HELICASE_ACTIVITY	0.0617081276003422	-0.0175518203632106	2.83657721924912	0.00464938310126982	0.0442495932680051	-2.64941763199503
GOMF_LIPOPROTEIN_LIPASE_ACTIVITY	-0.0560961675770432	0.00875480019430678	-2.8359246813798	0.00465881798640756	0.0442990427278971	-2.65122125137119
GOMF_THIAMINE_PYROPHOSPHATE_BINDING	-0.0578819104915309	0.00406884461879751	-2.83386659349502	0.00468868920921228	0.0445056607590654	-2.65690714572009
GOBP_MITOTIC_SISTER_CHROMATID_SEPARATION	0.0621402460312202	-0.0199980564275864	2.83364850095707	0.00469186477257077	0.0445056607590654	-2.6575094334856
GOMF_DELTA_CATENIN_BINDING	-0.0522933805897359	0.0131726208839981	-2.83354831298119	0.00469332422550145	0.0445056607590654	-2.65778609887449
GOBP_POSITIVE_REGULATION_OF_RNA_BINDING	0.0635571799458553	-0.0230638180446479	2.83310614273509	0.00469977030222506	0.0445263822830933	-2.65900702063793
GOCC_HEMIDESMOSOME	0.0837029267481069	-0.00278537886961154	2.83193397452967	0.00471689734553765	0.0446481678087577	-2.66224270735274
GOBP_LIPOXYGENASE_PATHWAY	-0.061312382322579	0.00459709570386541	-2.83105882376366	0.00472972141221549	0.044729039599685	-2.66465763930484
GOBP_NUCLEOBASE_CONTAINING_COMPOUND_TRANSPORT	0.032498557903634	-0.0151555731312607	2.83068362647083	0.00473522905804227	0.044740636217488	-2.66569275126422
GOBP_PLACENTA_BLOOD_VESSEL_DEVELOPMENT	0.0382425447296441	-0.00961578170888612	2.83036239084076	0.00473994920154645	0.0447447779188441	-2.66657888394883
GOBP_RNA_LOCALIZATION	0.0440399879896626	-0.0159359504375133	2.82934153070204	0.0047549777520033	0.0448308012421947	-2.66939428286602
GOBP_SPERMATID_NUCLEUS_DIFFERENTIATION	0.0430784179126798	0.0177417500340697	2.82916086087578	0.00475764196914775	0.0448308012421947	-2.66989244253144
GOBP_NUCLEAR_TRANSPORT	0.0303933882940957	-0.0186079342532865	2.82828464548063	0.00477058213472465	0.0449122372142997	-2.6723079810315
GOBP_REGULATION_OF_INNER_EAR_AUDITORY_RECEPTOR_CELL_DIFFERENTIATION	0.0560883083389146	0.00640159415115243	2.82740449374847	0.0047836125395114	0.0449670973428703	-2.67473362972263
GOBP_MAINTENANCE_OF_CENTROSOME_LOCATION	0.0750924128147339	-0.0280350404911103	2.8266886770247	0.00479423378489164	0.0449670973428703	-2.67670583242043
GOBP_INSULIN_PROCESSING	-0.0663215148611214	0.0163103441473931	-2.82643041459821	0.00479807111062832	0.0449670973428703	-2.67741727078818
GOBP_PHOTORECEPTOR_CELL_MAINTENANCE	0.0345939771298721	0.0126056563296202	2.82615344354541	0.00480218950669003	0.0449670973428703	-2.67818017491117
GOBP_UROGENITAL_SYSTEM_DEVELOPMENT	0.0315458981671701	0.00224022451620821	2.82587506272202	0.00480633209297581	0.0449670973428703	-2.67894688802973
GOBP_REGULATION_OF_FLAGELLATED_SPERM_MOTILITY	-0.0408521458556475	0.0416066416313418	-2.82576777417725	0.00480792951866228	0.0449670973428703	-2.67924236100351
GOBP_CYCLIC_NUCLEOTIDE_TRANSPORT	0.0606951714956287	0.00021613733305373	2.82561873514798	0.00481014936825055	0.0449670973428703	-2.67965279661252
GOBP_NEGATIVE_REGULATION_OF_CELL_DIVISION	0.043947229752123	-0.0113807794950349	2.8255727850868	0.00481083395495971	0.0449670973428703	-2.6797793332717
GOBP_ADENYLATE_CYCLASE_INHIBITING_SEROTONIN_RECEPTOR_SIGNALING_PATHWAY	-0.0560276724852547	0.0563989582891456	-2.82486921594649	0.00482132710712964	0.0450139775611652	-2.68171655954587
GOBP_REGULATION_OF_CELL_CYCLE	0.0271089962433621	-0.0160136845410851	2.82462847485624	0.00482492232104329	0.0450139775611652	-2.68237931352331
GOBP_EMBRYONIC_PLACENTA_MORPHOGENESIS	0.0388290737903904	-0.0120490006785293	2.82437086528336	0.00482877213837954	0.0450139775611652	-2.68308844441712
GOCC_N_TERMINAL_PROTEIN_ACETYLTRANSFERASE_COMPLEX	0.0617240351477323	-0.0174863473017226	2.82364710828301	0.00483960314362165	0.0450747351611821	-2.68508041496885
GOMF_L_ARGININE_TRANSMEMBRANE_TRANSPORTER_ACTIVITY	-0.0421328167796135	0.00080050306366426	-2.82222060800574	0.00486101515777739	0.0452338454129775	-2.68900504943561
GOBP_POSITIVE_REGULATION_OF_FIBROBLAST_APOPTOTIC_PROCESS	0.0552328400579959	-0.00668060785148628	2.81988161384799	0.00489630967048112	0.0455217402638146	-2.69543594227446
GOMF_SINGLE_STRANDED_DNA_BINDING	0.0484421750150161	-0.0210211645265122	2.81885477927365	0.0049118774047663	0.0456258834487181	-2.69825749070284
GOMF_THYROID_HORMONE_BINDING	0.0691391043523233	-0.00174636023173571	2.81756447427025	0.00493150315167021	0.0457675026065309	-2.70180157211372
GOBP_CELL_MIGRATION_INVOLVED_IN_METANEPHROS_DEVELOPMENT	-0.0790838916672423	0.0213545329543105	-2.81709490681118	0.00493866295740841	0.045793281193361	-2.70309093686594
GOCC_GLIAL_CELL_PROJECTION	0.0347935299110694	0.008463417007528	2.81662460265465	0.0049458434322135	0.045819205555524	-2.70438211243435
GOMF_SPHINGOSINE_1_PHOSPHATE_PHOSPHATASE_ACTIVITY	-0.0904383020955253	-0.00529653906189367	-2.81457335867317	0.00497727194840875	0.0460695233488675	-2.71001112741445
GOBP_RNA_EXPORT_FROM_NUCLEUS	0.0501275092942731	-0.0121111721125012	2.81379669744538	0.00498921883520547	0.0461125411291411	-2.71214138417985
GOBP_OLIGODENDROCYTE_DIFFERENTIATION	0.0225508430357914	0.00742193936057465	2.81350649678677	0.0049936894679665	0.0461125411291411	-2.7129372093549
GOBP_GLYCINE_BIOSYNTHETIC_PROCESS	0.06715710401864	0.0405337326975356	2.81339387068441	0.00499542548553977	0.0461125411291411	-2.71324604521921
GOCC_FASCIA_ADHERENS	0.0621898564984249	0.0123821407752568	2.81312511774863	0.00499957024873845	0.0461125411291411	-2.71398295260817
GOMF_NEUTRAL_L_AMINO_ACID_TRANSMEMBRANE_TRANSPORTER_ACTIVITY	0.0308526166395519	0.000207539116833338	2.81228895114928	0.00501248570706944	0.0461588351898604	-2.7162752372323
GOCC_POLE_PLASM	0.0345059436124173	0.00570813637767271	2.81204961974912	0.00501618798532284	0.0461588351898604	-2.71693122185401
GOBP_CELL_CYCLE	0.0275072124781142	-0.0152017850635083	2.81194282367377	0.00501784083977813	0.0461588351898604	-2.7172239220123
GOBP_MAMMALIAN_OOGENESIS_STAGE	-0.0413006068116114	-0.0166177861371444	-2.81114356987348	0.00503022634224692	0.0462320714832721	-2.71941412056608
GOMF_PHOSPHOTRANSFERASE_ACTIVITY_NITROGENOUS_GROUP_AS_ACCEPTOR	0.0624941095774254	-0.0137855468178562	2.80964381501095	0.00505354176878477	0.0464055461193329	-2.72352225090276
GOBP_GENITALIA_MORPHOGENESIS	0.0483913395794947	0.016104488181646	2.80921712376355	0.00506019303305087	0.0464258272128021	-2.72469064970777
GOBP_SENSORY_PERCEPTION_OF_SMELL	0.0303570762129781	0.0932359215367699	2.80810015486945	0.00507764189160281	0.0465450506730257	-2.72774839262002
GOBP_MICROTUBULE_CYTOSKELETON_ORGANIZATION_INVOLVED_IN_MITOSIS	0.0431964981145808	-0.0206369928293138	2.80600325382533	0.00511054605248581	0.0468056145911277	-2.7334855019531
GOBP_NEUROTRANSMITTER_RECEPTOR_TRANSPORT	-0.0356158292752057	0.00985949571058242	-2.80527100390686	0.00512208176363479	0.0468701877670609	-2.73548793957654
GOBP_GROWTH_HORMONE_SECRETION	-0.0403110204701735	0.00913975962243074	-2.80435238606317	0.00513658680323605	0.0469253288482099	-2.73799929814903
GOMF_CARBOXYPEPTIDASE_ACTIVITY	-0.0373892046843887	0.00906715754097433	-2.80432064682489	0.00513708863180403	0.0469253288482099	-2.73808605382596
GOBP_POSITIVE_REGULATION_OF_HORMONE_BIOSYNTHETIC_PROCESS	0.0572363282772985	-0.00357420143294641	2.80400805216147	0.00514203343194154	0.0469294754268901	-2.73894044491622
GOBP_FOREBRAIN_NEUROBLAST_DIVISION	0.0669783470147882	0.00148844068805657	2.80097331972576	0.00519026294438853	0.0473283139344329	-2.74723017275788
GOBP_PROTEIN_LIPID_COMPLEX_ASSEMBLY	0.0342509983654122	0.0121849174473298	2.80028306620373	0.00520128978677056	0.0473875137504379	-2.74911444750152
GOCC_FANCONI_ANAEMIA_NUCLEAR_COMPLEX	0.0774302339122061	-0.0227772774183955	2.79949871351657	0.00521384559548252	0.0474605282864045	-2.75125504195822
GOMF_ISOPRENOID_BINDING	-0.0350571152903673	0.015473157118137	-2.7980543467125	0.00523703858971651	0.0476301594974217	-2.75519535097441
GOBP_POSITIVE_REGULATION_OF_CHOLESTEROL_BIOSYNTHETIC_PROCESS	0.0541011250279907	-0.00468796675961655	2.79768124848627	0.00524304478400056	0.0476433199937442	-2.756212857267
GOBP_KINETOCHORE_ASSEMBLY	0.0654275020735038	-0.0278514041661851	2.79540988615677	0.00527974418014352	0.0479351230951345	-2.76240439041751
GOBP_SPERM_MITOCHONDRIAL_SHEATH_ASSEMBLY	0.056154884821224	0.0255165329538217	2.79502591318215	0.00528597111118848	0.0479446557744629	-2.76345057755721
GOCC_REPLICATION_FORK	0.0588467099535168	-0.0223657937030444	2.79471410503431	0.00529103262438655	0.0479446557744629	-2.7643000375946
GOBP_MAINTENANCE_OF_SISTER_CHROMATID_COHESION	0.055030925289588	-0.0309431859553667	2.794497078281	0.00529455815920864	0.0479446557744629	-2.76489122926569
GOMF_UBIQUITIN_PROTEIN_TRANSFERASE_ACTIVATOR_ACTIVITY	0.0454145600447678	-0.020227298943797	2.79397872629568	0.00530298723247016	0.0479794082937777	-2.76630306292518
GOBP_MISMATCH_REPAIR	0.0492863112487918	-0.0220817091585848	2.7928827224999	0.00532084964834881	0.0480993761464058	-2.76928739587003
GOBP_CHROMOSOME_ORGANIZATION	0.0444659368495479	-0.0175802799770989	2.79221729609676	0.00533172114565652	0.0481293461954915	-2.77109873761361
GOBP_ANAGEN	0.0680755340474859	0.00326138898263788	2.79211609121575	0.00533337635352911	0.0481293461954915	-2.77137418783219
GOBP_VOCALIZATION_BEHAVIOR	-0.0446196780643932	0.0234157712099488	-2.79006284585785	0.00536705773601862	0.0483175985303937	-2.7769604008521
GOCC_PARASPECKLES	0.0734606808104564	-0.0233026666731654	2.79003154746197	0.00536757263913789	0.0483175985303937	-2.7770455222986
GOCC_NUCLEAR_PROTEIN_CONTAINING_COMPLEX	0.0367271003175826	-0.0202768674230714	2.78999898926415	0.00536810831519493	0.0483175985303937	-2.77713406899854
GOCC_NUCLEAR_UBIQUITIN_LIGASE_COMPLEX	0.0436072462240817	-0.0264133729599761	2.78737847028557	0.00541138225992902	0.0486531531090608	-2.78425761032857
GOBP_REGULATION_OF_NUCLEAR_CELL_CYCLE_DNA_REPLICATION	0.0529002199136263	-0.0162317067086458	2.78699329423681	0.00541776938447031	0.0486531531090608	-2.78530410586233
GOBP_POSITIVE_REGULATION_OF_DNA_BIOSYNTHETIC_PROCESS	0.0373821165177118	-0.0213408867399721	2.78689767681632	0.00541935600181309	0.0486531531090608	-2.78556386943008
GOBP_POSITIVE_REGULATION_OF_THYROID_HORMONE_GENERATION	-0.0655903101450317	-0.0024441301517929	-2.78549081627875	0.00544274920403444	0.0487917221353916	-2.78938486881403
GOBP_TROPHOBLAST_GIANT_CELL_DIFFERENTIATION	0.0550962540305539	-0.00749882253692034	2.78540800681079	0.00544412899615948	0.0487917221353916	-2.78960971812875
GOMF_CULLIN_FAMILY_PROTEIN_BINDING	0.0366713055838774	-0.0215633896823454	2.78471931899324	0.00545561634197683	0.0488527770125603	-2.79147943024716
GOBP_SPINDLE_MIDZONE_ASSEMBLY	0.066348174400796	-0.0180753098895981	2.78402269229799	0.00546725839695744	0.0489151115138744	-2.79337023234747
GOBP_HYPOTONIC_RESPONSE	0.0473898647415901	-0.00109500831386996	2.78281402280153	0.00548751103024094	0.0490543116048056	-2.7966497288455
GOBP_NUCLEAR_PORE_ORGANIZATION	0.0680694806243006	-0.0262082470205438	2.78159561021468	0.00550799553268238	0.0491953447149836	-2.79995424194572
GOMF_OXYSTEROL_BINDING	-0.0566896607268175	0.00106353599955617	-2.77759112438392	0.00557580854045976	0.0497584963687485	-2.81080495362797
GOBP_MACROPHAGE_COLONY_STIMULATING_FACTOR_SIGNALING_PATHWAY	-0.071345080486074	0.00828664039585966	-2.77716467778296	0.00558307436725095	0.0497762846050689	-2.81195956300694
GOBP_CELLULAR_RESPONSE_TO_COPPER_ION	0.0455618593948486	0.0178489970714294	2.77683954295536	0.00558861978390094	0.0497762846050689	-2.81283975221755
GOBP_ALTERNATIVE_MRNA_SPLICING_VIA_SPLICEOSOME	0.0433341982993175	-0.0149482335270429	2.77663612923988	0.00559209168673215	0.0497762846050689	-2.81339037233534
GOBP_NEGATIVE_REGULATION_OF_MEIOTIC_CELL_CYCLE_PHASE_TRANSITION	0.0761798621351203	0.00134565323785269	2.77629840099989	0.00559786039898205	0.0497852265271169	-2.81430448039767
GOBP_REGULATION_OF_ADENYLATE_CYCLASE_ACTIVITY	0.0372214416020125	0.0172062577313746	2.77569244740383	0.0056082241296596	0.0498349848256316	-2.81594430287723
GOBP_NEUTROPHIL_ACTIVATION_INVOLVED_IN_IMMUNE_RESPONSE	-0.0592732245883624	0.00592729212407703	-2.77529101231308	0.00561509948792828	0.0498354870914469	-2.81703046633034
GOBP_RETROGRADE_NEURONAL_DENSE_CORE_VESICLE_TRANSPORT	-0.0640962148402099	0.00450484603378019	-2.77513237587006	0.00561781854485401	0.0498354870914469	-2.81745964651117
GOBP_BILE_ACID_SECRETION	0.0506756640873329	0.0133060834090208	2.77413681706482	0.00563490977641274	0.0499071352044374	-2.82015251199051
GOBP_POSITIVE_REGULATION_OF_WNT_SIGNALING_PATHWAY	0.0290999397853315	-0.00827873848607295	2.77410557716159	0.00563544684605131	0.0499071352044374	-2.82023699673019
GOBP_MRNA_EXPORT_FROM_NUCLEUS	0.0473431919408662	-0.0130174370280266	2.77154513387598	0.00567962297370588	0.0502557663634433	-2.8271582366082
GOBP_PROTEIN_TETRAMERIZATION	0.0182973820652094	-0.00228451499648637	2.77077908460026	0.00569290052210947	0.0503306349035905	-2.82922775264477
GOMF_TOXIC_SUBSTANCE_BINDING	-0.0501316721321715	0.000376428089347668	-2.7698304894042	0.00570938089877816	0.0504336689706101	-2.83178964369906
GOMF_LNCRNA_BINDING	0.0572445962968596	-0.0300200508851345	2.76945866200789	0.00571585257263461	0.0504481920473241	-2.83279361007904
GOMF_MDM2_MDM4_FAMILY_PROTEIN_BINDING	0.0540791972209488	-0.0221433136938351	2.76779672039125	0.0057448598106524	0.0506614219589178	-2.83727937455236
GOBP_MANCHETTE_ASSEMBLY	-0.0642067323380629	-0.0191003091609956	-2.76664084666896	0.00576511254189275	0.0507971551962726	-2.84039764199221
GOBP_CELL_CELL_JUNCTION_DISASSEMBLY	0.0720563796873406	0.00571175833939878	2.76317753496703	0.00582618181480728	0.0512919966004516	-2.84973313747952
GOBP_FACULTATIVE_HETEROCHROMATIN_FORMATION	0.0461240777597657	-0.00944413524024432	2.76271301102545	0.00583441712930152	0.0513212617855227	-2.85098440432637
GOBP_ETHANOLAMINE_CONTAINING_COMPOUND_METABOLIC_PROCESS	-0.0598618919387865	-0.00736638337443165	-2.76162089208998	0.00585382017787098	0.0514486298223311	-2.85392537875632
GOBP_REGULATION_OF_CELL_CYCLE_PROCESS	0.0316869282496493	-0.0159802595972597	2.76040418092657	0.00587550536908885	0.0515958244596458	-2.85720051957387
GOBP_NUCLEAR_EXPORT	0.0381219168956416	-0.0156524098041959	2.75905224199141	0.0058996857267919	0.0517646648572421	-2.86083799878077
GOBP_RESPONSE_TO_ALKALOID	0.0209947565452919	0.00244725445867768	2.75870332565712	0.00590594090024722	0.0517760758452881	-2.86177649579578
GOMF_ATPASE_REGULATOR_ACTIVITY	0.0328652340489771	-0.023333473421165	2.75595798516939	0.00595536702250819	0.0521416140113336	-2.86915669078304
GOBP_REGULATION_OF_RNA_BINDING	0.0593913108552169	-0.0255182882948483	2.75583355735245	0.00595761599325668	0.0521416140113336	-2.86949101390747
GOBP_CHROMOSOME_SEGREGATION	0.0432204373034142	-0.0137634644444249	2.75426362254381	0.00598605769643514	0.0523466970106671	-2.87370796942357
GOCC_SMN_SM_PROTEIN_COMPLEX	0.0698183155831194	-0.030279899199868	2.75358848855339	0.00599832638188024	0.0524101259955255	-2.87552069901696
GOCC_CULLIN_RING_UBIQUITIN_LIGASE_COMPLEX	0.0236027769840134	-0.0200018904304805	2.75292715537612	0.00601036626902456	0.0524319653166254	-2.87729594908621
GOMF_BITTER_TASTE_RECEPTOR_ACTIVITY	-0.0533895948452758	0.0276483982556255	-2.75290002186882	0.00601086071285333	0.0524319653166254	-2.87736877596011
GOCC_GOLGI_TRANS_CISTERNA	-0.0577156055000196	-0.0153379082560917	-2.75139533145001	0.0060383376437214	0.0526277134085811	-2.88140628810937
GOBP_POSITIVE_REGULATION_OF_LIPID_CATABOLIC_PROCESS	0.0338378868023782	0.0130253512038557	2.74997813360977	0.00606432045736958	0.0528101239829268	-2.88520704416798
GOBP_NEGATIVE_REGULATION_OF_MORPHOGENESIS_OF_AN_EPITHELIUM	0.0607587245262234	0.00559163896703591	2.74968384064241	0.00606972863575782	0.0528132091953948	-2.88599606101347
GOBP_TYPE_II_INTERFERON_MEDIATED_SIGNALING_PATHWAY	-0.0509786360636679	-0.00337098470929475	-2.74878736868804	0.0060862297917621	0.0528723816714703	-2.88839904265927
GOBP_REGULATION_OF_SKELETAL_MUSCLE_TISSUE_REGENERATION	-0.0568813819808782	0.00388120098900603	-2.74876465840737	0.00608664833978745	0.0528723816714703	-2.88845990725173
GOBP_LIPOPOLYSACCHARIDE_MEDIATED_SIGNALING_PATHWAY	-0.0463490054448919	0.00445802506895791	-2.74811584421954	0.00609861688739451	0.0529323475691634	-2.89019854974608
GOBP_NEGATIVE_REGULATION_OF_REPRODUCTIVE_PROCESS	-0.0259809736905902	0.00679785002435984	-2.74702333079605	0.00611881824286277	0.053028352369418	-2.89312526974411
GOBP_REGULATION_OF_POSITIVE_CHEMOTAXIS	0.0461758011358568	0.00516501298137217	2.74663227028033	0.00612606388717111	0.053028352369418	-2.89417259803332
GOBP_RESPONSE_TO_IONIZING_RADIATION	0.0312625964635551	-0.0227532732372051	2.74651193650937	0.00612829501083759	0.053028352369418	-2.89449484331096
GOBP_REGULATION_OF_NK_T_CELL_PROLIFERATION	-0.0654175247188165	0.00495372182928996	-2.7463165414677	0.00613191941623776	0.053028352369418	-2.89501806770233
GOCC_EPSILON_DNA_POLYMERASE_COMPLEX	0.079776777661117	-0.0291273961473663	2.74607191425564	0.00613645976016518	0.053028352369418	-2.89567307317974
GOBP_REGULATION_OF_TOLL_LIKE_RECEPTOR_SIGNALING_PATHWAY	-0.0452351859737063	-0.00204277201094377	-2.7458745548427	0.00614012501119577	0.053028352369418	-2.89620147411549
GOMF_ENDOPEPTIDASE_ACTIVITY	-0.0203561506913869	0.00534696315786069	-2.74521729757155	0.00615234547430926	0.0530900166858231	-2.89796091446201
GOBP_ACUTE_PHASE_RESPONSE	-0.0416290768495981	0.0188677510519787	-2.74434369290942	0.00616862246258247	0.0531865550610452	-2.90029886214801
GOBP_CHOLESTEROL_IMPORT	0.0548770452459018	0.0100172840580437	2.74375778160461	0.00617956089898288	0.053206855097784	-2.90186647187862
GOCC_JUXTAPARANODE_REGION_OF_AXON	-0.053448129133742	0.0319172772178328	-2.74367220455618	0.00618116000848897	0.053206855097784	-2.902095406261
GOMF_ENDONUCLEASE_ACTIVITY_ACTIVE_WITH_EITHER_RIBO_OR_DEOXYRIBONUCLEIC_ACIDS_AND_PRODUCING_5_PHOSPHOMONOESTERS	0.0458915640656576	-0.0265713232306163	2.74305357093693	0.006192731020862	0.0532261696664331	-2.90375015600619
GOBP_REGULATION_OF_CYTOKINESIS	0.0364274733035575	-0.00641187811158489	2.74300765314223	0.00619359065209403	0.0532261696664331	-2.9038729643854
GOBP_REGULATION_OF_CELLULAR_RESPONSE_TO_HYPOXIA	-0.0416971498713171	-0.0116581046451909	-2.73741317904266	0.00629913400926908	0.0540574932158093	-2.91882037954926
GOBP_REGULATION_OF_BINDING_OF_SPERM_TO_ZONA_PELLUCIDA	-0.0606192365625479	-0.0164573537564518	-2.73733226036467	0.00630067241501012	0.0540574932158093	-2.91903635891641
GOBP_PLACENTA_DEVELOPMENT	0.0242535677189822	-0.00617019514796055	2.73567649435255	0.0063322258815749	0.0542836427091532	-2.92345436885888
GOBP_POSITIVE_REGULATION_OF_MITOTIC_CELL_CYCLE_SPINDLE_ASSEMBLY_CHECKPOINT	0.0723753830835973	-0.0231650025669323	2.73303534173367	0.00638285244902169	0.0546727935182596	-2.93049619232385
GOBP_RESPONSE_TO_MINERALOCORTICOID	-0.0325603170565962	0.00558593148202251	-2.73084377217802	0.00642513783484787	0.0549707670873063	-2.93633425256399
GOBP_CELL_CYCLE_PROCESS	0.0302626310381844	-0.0141915388056878	2.73068761069882	0.0064281605148984	0.0549707670873063	-2.9367500705922
GOBP_VOLUNTARY_SKELETAL_MUSCLE_CONTRACTION	-0.0640073083380373	-0.00426927118800962	-2.72993618362762	0.00644272314944995	0.0550502509499199	-2.93875060082243
GOCC_STEREOCILIUM_BASE	-0.0710956135995141	-0.00161145297290428	-2.72804423483943	0.00647952078532428	0.0553194380773192	-2.94378514842839
GOMF_ADRENERGIC_RECEPTOR_ACTIVITY	0.0612311756263927	0.0271180795867273	2.72708709898811	0.0064982087169827	0.0554336988509953	-2.94633081320255
GOBP_NEGATIVE_REGULATION_OF_CALCIUM_ION_DEPENDENT_EXOCYTOSIS	0.0553771311148243	0.00606929635900349	2.72644697247233	0.00651073416978114	0.0554952463900595	-2.94803284678449
GOMF_DAMAGED_DNA_BINDING	0.0448767204141828	-0.0232837284052198	2.72563230529124	0.00652670633552648	0.0555860482528539	-2.95019839746507
GOBP_COCHLEA_DEVELOPMENT	-0.0313386724365078	0.00710538140805002	-2.72487448664007	0.00654159561902778	0.0556674871488928	-2.95221226069369
GOCC_PORE_COMPLEX	0.0381925206829889	-0.0033847197445551	2.72456354505806	0.00654771370746721	0.0556742133791964	-2.95303841193909
GOBP_POSITIVE_REGULATION_OF_HETEROTYPIC_CELL_CELL_ADHESION	0.0532663353464772	-0.00429156672851544	2.72409897853821	0.00655686412340496	0.0557066911297413	-2.95427256140269
GOBP_EMBRYONIC_PLACENTA_DEVELOPMENT	0.0282469397843449	-0.00510122337355954	2.72338086892742	0.00657103115763624	0.0557436717990071	-2.95617985559724
GOBP_NEGATIVE_REGULATION_OF_NEURON_PROJECTION_REGENERATION	0.0474016463186369	0.00465301363725626	2.72333760707391	0.00657188551735663	0.0557436717990071	-2.95629474295756
GOMF_NEUROTRANSMITTER_RECEPTOR_ACTIVITY	-0.0267235275257053	0.0444220561771262	-2.72285396198528	0.00658144362914076	0.0557651011229048	-2.95757900163164
GOCC_CUL3_RING_UBIQUITIN_LIGASE_COMPLEX	0.0303823594763809	-0.015580451859147	2.72266988999523	0.00658508466848464	0.0557651011229048	-2.95806772258589
GOMF_DNA_TRANSLOCASE_ACTIVITY	0.0843558207418316	-0.0216584223475374	2.72238898026625	0.00659064470513655	0.0557669936588477	-2.9588134901462
GOBP_RETROGRADE_TRANS_SYNAPTIC_SIGNALING_BY_LIPID	0.060765733282963	-0.00487191066808407	2.72107634635525	0.00661668169710531	0.0558636158818742	-2.96229730494084
GOBP_ORGANISM_EMERGENCE_FROM_PROTECTIVE_STRUCTURE	-0.0282059341116966	-0.00981927641840698	-2.72106863611853	0.00661683490817176	0.0558636158818742	-2.96231776351351
GOBP_MONOATOMIC_ANION_HOMEOSTASIS	0.0358172602493162	0.013813065864177	2.72095171150028	0.00661915872329261	0.0558636158818742	-2.96262800778993
GOBP_ENERGY_HOMEOSTASIS	0.0235649014643527	0.00181985698554028	2.72073604559298	0.00662344689738202	0.0558636158818742	-2.96320021477831
GOCC_GOLGI_LUMEN	0.0350334800451531	0.0183720078754295	2.71968890614876	0.00664430318249986	0.0559943292396157	-2.96597786049012
GOBP_FATTY_ACID_TRANSMEMBRANE_TRANSPORT	-0.0353571274975168	-0.00651435878370244	-2.71918714086701	0.0066543179781452	0.0560335397837368	-2.9673084713837
GOBP_CELL_FATE_COMMITMENT_INVOLVED_IN_PATTERN_SPECIFICATION	-0.0443610010581986	0.0513621985052588	-2.71734837483969	0.00669113440404625	0.0562981920469269	-2.9721825521393
GOCC_ALPHA_DNA_POLYMERASE_PRIMASE_COMPLEX	0.087786163659801	-0.0287085634378837	2.71682777216264	0.00670159135260264	0.0563408122563939	-2.97356194147593
GOBP_LEUKOCYTE_CHEMOTAXIS_INVOLVED_IN_INFLAMMATORY_RESPONSE	-0.0624424083697086	0.0130141242920298	-2.71538025762161	0.00673074383694203	0.0565404124566272	-2.97739590842489
GOBP_SPINDLE_ORGANIZATION	0.0368821118368588	-0.0154996638709282	2.71435707876388	0.00675141914502246	0.0566528372006758	-2.98010474171185
GOMF_BIOACTIVE_LIPID_RECEPTOR_ACTIVITY	0.048470525323379	0.0142625774535975	2.71418164440853	0.00675496987100881	0.0566528372006758	-2.98056909750982
GOBP_PYRIMIDINE_NUCLEOSIDE_TRANSPORT	0.0583855526204431	-0.0100595424923004	2.71353143036458	0.00676814462496833	0.0567178118130867	-2.98228988591124
GOBP_NEGATIVE_REGULATION_OF_INTRINSIC_APOPTOTIC_SIGNALING_PATHWAY_IN_RESPONSE_TO_DNA_DAMAGE	0.0342622412900871	-0.0183067097380995	2.71323915535299	0.00677407428473036	0.0567220162463399	-2.98306325798015
GOMF_ACTIN_MONOMER_BINDING	-0.0363185604997064	-0.00473251100616971	-2.71285128737798	0.00678195054898095	0.0567425005899527	-2.98408944631294
GOBP_POSITIVE_REGULATION_OF_PROTEIN_KINASE_C_SIGNALING	0.0520167891372692	0.00125623473148328	2.7121166743136	0.00679689060452937	0.0568053918826153	-2.98603262727072
GOMF_3_BETA_HYDROXY_DELTA5_STEROID_DEHYDROGENASE_ACTIVITY	-0.0558881807004585	-0.0047372219791925	-2.71194730805426	0.00680033925790926	0.0568053918826153	-2.9864805572875
GOCC_MPP7_DLG1_LIN7_COMPLEX	0.0644071752414201	-0.0230335552636945	2.70972575050431	0.00684572086624323	0.0570547472916981	-2.99235345078531
GOBP_PROTEIN_CONTAINING_COMPLEX_LOCALIZATION	0.0209925563813802	-0.0113844532311596	2.70956808643261	0.00684895193463607	0.0570547472916981	-2.99277007012016
GOCC_MITOTIC_SPINDLE_MIDZONE	0.0616254201895559	-0.0133607421465287	2.70949959056594	0.00685035607340274	0.0570547472916981	-2.9929510595387
GOBP_CELLULAR_RESPONSE_TO_PROSTAGLANDIN_E_STIMULUS	-0.0405572966622892	-0.00879032662744576	-2.70934564861843	0.00685351276908165	0.0570547472916981	-2.99335781016141
GOBP_POSITIVE_REGULATION_OF_GLIAL_CELL_PROLIFERATION	0.0399543310458524	-0.00950670400463486	2.70915181944656	0.00685748924386343	0.0570547472916981	-2.99386991976416
GOBP_RESPONSE_TO_IMMOBILIZATION_STRESS	0.0346619034739058	4.00112823507936e-05	2.7088432802262	0.00686382331888162	0.0570620156581646	-2.99468502647837
GOBP_REGULATION_OF_SISTER_CHROMATID_SEGREGATION	0.0488122399572216	-0.0201045555051416	2.70846449465637	0.00687160669611184	0.0570813115853487	-2.99568558665862
GOBP_MITOPHAGY	-0.0318432142862074	-0.0125665747847955	-2.7074599849773	0.00689228607194905	0.0571356849805967	-2.99833832615264
GOBP_POSITIVE_REGULATION_OF_RNA_SPLICING	0.039636862583099	-0.011574873923655	2.7073774053027	0.00689398858960726	0.0571356849805967	-2.99855636190849
GOBP_REGULATION_OF_GLUTAMATE_RECEPTOR_SIGNALING_PATHWAY	-0.0611569894404958	0.0103957945900389	-2.7073499405401	0.00689455490531411	0.0571356849805967	-2.99862887588214
GOBP_PEPTIDE_CROSS_LINKING	-0.0517932533767618	0.0147144740746234	-2.70696910301003	0.0069024119835821	0.0571554716548597	-2.99963430929882
GOBP_NEGATIVE_REGULATION_OF_FATTY_ACID_TRANSPORT	-0.0529615873694187	0.00549088300212748	-2.70626465747156	0.00691696666930467	0.0572306426716023	-3.0014937194183
GOBP_GEPHYRIN_CLUSTERING_INVOLVED_IN_POSTSYNAPTIC_DENSITY_ASSEMBLY	-0.0623254715609515	0.0204564800033864	-2.70504736400598	0.00694218249522267	0.057393834711295	-3.00470568639505
GOBP_REGULATION_OF_CELL_CHEMOTAXIS_TO_FIBROBLAST_GROWTH_FACTOR	-0.0622980907719264	0.0221408137861983	-2.70320791431992	0.00698044298341544	0.0576645289934319	-3.00955658087606
GOBP_CELLULAR_RESPONSE_TO_MAGNESIUM_ION	-0.0604296110686834	0.0291644054067781	-2.70216791318657	0.00700215880222889	0.0577982302395671	-3.01229777480305
GOBP_POSITIVE_REGULATION_OF_INSULIN_SECRETION	0.0247708055973548	0.00364053270823997	2.7012410914712	0.00702156255089311	0.0578930340706027	-3.01473977876241
GOMF_AMIDE_TRANSMEMBRANE_TRANSPORTER_ACTIVITY	0.0272351636342999	-0.00445830603493565	2.70063622663481	0.00703425194043831	0.0578930340706027	-3.01633304055156
GOBP_ESTABLISHMENT_OF_TISSUE_POLARITY	0.0324657734107364	-0.011310953701514	2.70060075503815	0.00703499673473986	0.0578930340706027	-3.0164264646238
GOBP_ENDOCRINE_SYSTEM_DEVELOPMENT	0.0249205428227946	0.00798204052937121	2.70038939031076	0.00703943621365122	0.0578930340706027	-3.01698312589523
GOMF_PHOSPHATIDATE_PHOSPHATASE_ACTIVITY	-0.0756780053327463	-0.00414145294517537	-2.70029859009036	0.00704134414389818	0.0578930340706027	-3.01722224894807
GOBP_ESTABLISHMENT_OF_RNA_LOCALIZATION	0.0406963507584653	-0.0138354089722724	2.6972938162973	0.0071047445476443	0.0583683809142162	-3.02513087225424
GOMF_INTERLEUKIN_1_BINDING	-0.0533473681139949	0.0154286524746546	-2.6965327228213	0.0071208847916877	0.0584183406041799	-3.02713270750291
GOBP_REGULATION_OF_FIBROBLAST_APOPTOTIC_PROCESS	0.0394380901913619	-0.0131056395713179	2.69615422093234	0.00712892381654959	0.0584183406041799	-3.02812803941578
GOBP_MACROPHAGE_COLONY_STIMULATING_FACTOR_PRODUCTION	-0.0670520354386494	0.0225969891701255	-2.69603281513227	0.00713150408953846	0.0584183406041799	-3.02844726642334
GOBP_REGULATION_OF_PROTEIN_NEDDYLATION	0.0503325930936481	-0.033623116241487	2.69595365981841	0.00713318685272091	0.0584183406041799	-3.02865539146771
GOBP_PIGMENT_METABOLIC_PROCESS	-0.0292216858133111	-0.0138968223163931	-2.69494374941139	0.00715468789629783	0.0585485422993832	-3.03131024545993
GOMF_DINUCLEOTIDE_PHOSPHATASE_ACTIVITY	-0.0576013419996019	-0.0257532033838624	-2.69455169042896	0.00716305053869998	0.0585711096474294	-3.03234062649388
GOBP_REGULATION_OF_ANTIMICROBIAL_PEPTIDE_PRODUCTION	-0.0569708325354491	0.0293565377273368	-2.69234981867487	0.00721018005659041	0.0588704170595917	-3.03812468098487
GOBP_PROTEIN_LOCALIZATION_TO_MICROTUBULE	0.0392774018470812	-0.0146108291300999	2.69231526367589	0.00721092189820836	0.0588704170595917	-3.03821541569828
GOBP_REGULATION_OF_DNA_METABOLIC_PROCESS	0.0322425078273542	-0.0186372725429429	2.69116725884662	0.00723560679377683	0.0590258321584448	-3.04122920072628
GOBP_POSITIVE_REGULATION_OF_DIGESTIVE_SYSTEM_PROCESS	0.0435404531072689	0.0194089652127392	2.69054317591341	0.007249057936127	0.0590894348147638	-3.04286703485426
GOBP_CELL_PROLIFERATION_INVOLVED_IN_HEART_MORPHOGENESIS	-0.044093967782314	0.0118336997093938	-2.69010722797231	0.00725846744751916	0.0591200193504094	-3.04401090811282
GOMF_FLAP_ENDONUCLEASE_ACTIVITY	0.0696776593265261	-0.014525674210235	2.68962734193902	0.00726883801019058	0.0591583778866757	-3.04526985819577
GOMF_SIRNA_BINDING	0.0500084326054686	-0.0178045833320699	2.6887021006288	0.00728887050254141	0.0592752503903173	-3.0476965441703
GOCC_PAR_POLARITY_COMPLEX	0.061262613062027	-0.0197426602932991	2.68841479910225	0.00729510098306233	0.0592797863709186	-3.04844989967729
GOBP_REGULATION_OF_LONG_CHAIN_FATTY_ACID_IMPORT_ACROSS_PLASMA_MEMBRANE	-0.0573157721456909	-0.00366531585076217	-2.68460620702727	0.00737814830926348	0.059816239238639	-3.05842920358721
GOBP_NEGATIVE_REGULATION_OF_PROTEIN_CONTAINING_COMPLEX_DISASSEMBLY	0.0289893520306602	-0.00311865987762755	2.68438573458365	0.00738298167182392	0.059816239238639	-3.05900646022725
GOBP_NEGATIVE_REGULATION_OF_TOLL_LIKE_RECEPTOR_SIGNALING_PATHWAY	-0.0447052705906962	-0.00329561290075911	-2.68432064842932	0.00738440908310578	0.059816239238639	-3.05917686449234
GOBP_PLASMA_CELL_DIFFERENTIATION	-0.0600834662561023	0.00582423919499232	-2.68411373033683	0.00738894867259916	0.059816239238639	-3.05971857670049
GOCC_METHYLTRANSFERASE_COMPLEX	0.0444607927212783	-0.025699068364515	2.68407775180135	0.00738973826383569	0.059816239238639	-3.05981276441669
GOBP_POSITIVE_REGULATION_OF_UNSATURATED_FATTY_ACID_BIOSYNTHETIC_PROCESS	-0.0503159541396817	0.0212653586455063	-2.68356343025203	0.00740103394414416	0.059835929782724	-3.06115906369724
GOCC_METHYLOSOME	0.0758659700042326	-0.0212335418163562	2.6834456568541	0.00740362269943178	0.059835929782724	-3.06146731411665
GOBP_NEURAL_FOLD_FORMATION	0.0496160271998252	-0.00730635564021952	2.68119495084757	0.00745325160767355	0.0601904785936543	-3.06735556429421
GOBP_FATTY_ACID_DERIVATIVE_BIOSYNTHETIC_PROCESS	0.0299305383613685	-0.00223859139722674	2.68044310355653	0.0074698965780368	0.0602461688867619	-3.06932144617362
GOBP_URONIC_ACID_METABOLIC_PROCESS	-0.0505624991853715	0.000276442829486915	-2.68036272749091	0.00747167797868358	0.0602461688867619	-3.0695315761736
GOBP_PH_REDUCTION	-0.0635272175167837	-0.012117842018928	-2.68005138563502	0.00747858195050342	0.0602553441655827	-3.0703454695969
GOMF_SOLUTE_SODIUM_SYMPORTER_ACTIVITY	0.0273678450294891	0.018930981730865	2.67916799034985	0.00749820234642243	0.0603668832974687	-3.07265428741553
GOCC_CYCLIN_DEPENDENT_PROTEIN_KINASE_HOLOENZYME_COMPLEX	0.0378768569256385	-0.0233915152872773	2.67727127519575	0.00754048504764386	0.0606605610068347	-3.07760895509019
GOBP_NEGATIVE_REGULATION_OF_CHROMOSOME_SEGREGATION	0.0605661470957826	-0.0157959019819852	2.67450871181119	0.00760245279462799	0.0610856033109104	-3.08481923385437
GOBP_NEGATIVE_REGULATION_OF_HEMATOPOIETIC_STEM_CELL_PROLIFERATION	0.0750069983394501	-0.00128202575881817	2.67400501078721	0.00761380059099481	0.0610856033109104	-3.08613310032795
GOBP_NUCLEAR_PORE_COMPLEX_ASSEMBLY	0.067397011609041	-0.0233606364383461	2.67389205412885	0.00761634745914598	0.0610856033109104	-3.08642770583552
GOMF_HYDROLASE_ACTIVITY_ACTING_ON_CARBON_NITROGEN_BUT_NOT_PEPTIDE_BONDS_IN_CYCLIC_AMIDES	-0.0406966596220227	-0.00684963105128476	-2.67387353190454	0.00761676515835496	0.0610856033109104	-3.08647601301016
GOBP_WNT_SIGNALING_PATHWAY_INVOLVED_IN_MIDBRAIN_DOPAMINERGIC_NEURON_DIFFERENTIATION	0.0470731940550396	0.00393328224461442	2.67361719390977	0.00762254801123705	0.0610856033109104	-3.08714452541839
GOBP_URINARY_TRACT_SMOOTH_MUSCLE_CONTRACTION	0.0580249520669759	0.0129956863029634	2.67318276992023	0.00763235739272251	0.0611173446390423	-3.08827732994029
GOBP_TOLL_LIKE_RECEPTOR_SIGNALING_PATHWAY	-0.0443086181414902	0.00176209777366564	-2.6716678277912	0.00766665381652662	0.0613089647895243	-3.0922262748424
GOCC_FIBRINOGEN_COMPLEX	0.0693528839285148	-0.0106122422311723	2.67160757313528	0.00766802076362758	0.0613089647895243	-3.0923832928373
GOBP_ACTIN_CROSSLINK_FORMATION	0.0437755974642217	-0.00265843154014737	2.67128048120333	0.00767544504319741	0.0613214072640772	-3.09323560288017
GOMF_DEATH_RECEPTOR_ACTIVITY	-0.0565164934949915	0.00479781562756099	-2.669565889418	0.00771446822502799	0.0615860908720722	-3.09770166593165
GOBP_TELOMERE_MAINTENANCE_VIA_SEMI_CONSERVATIVE_REPLICATION	0.0669550943519017	-0.0233734642936001	2.668456355323	0.00773981542173578	0.0617185919618803	-3.10059020519266
GOBP_POSITIVE_REGULATION_OF_HEPATIC_STELLATE_CELL_ACTIVATION	-0.0652404567835222	0.019618455728295	-2.66832252094601	0.00774287790067225	0.0617185919618803	-3.10093854695913
GOBP_MUSCLE_CELL_FATE_COMMITMENT	-0.0432843501467121	0.020368339326106	-2.66801974791724	0.00774981014887071	0.0617218464579888	-3.10172653571242
GOBP_RESPONSE_TO_PURINE_CONTAINING_COMPOUND	0.0262055049629328	0.000732440898779979	2.6677889159668	0.00775509898558271	0.0617218464579888	-3.10232723336281
GOBP_NEUROTRANSMITTER_SECRETION	-0.0195157308922777	0.00466503172778406	-2.66585148391183	0.00779961739075364	0.0620289206494486	-3.10736702340829
GOMF_POTASSIUM_CHANNEL_INHIBITOR_ACTIVITY	0.0625446184657331	-0.0143652330282396	2.66554197187316	0.00780675057615717	0.0620384361375227	-3.10817181433072
GOBP_FIBROBLAST_APOPTOTIC_PROCESS	0.0367999212556166	-0.0160146582171526	2.66500399595628	0.00781916299614591	0.0620898581380887	-3.10957043608808
GOBP_HIPPOCAMPAL_NEURON_APOPTOTIC_PROCESS	0.0544429696586923	-0.00442542118627842	2.66407320524112	0.00784068043970802	0.0621034023908597	-3.11198963443596
GOCC_PHOTORECEPTOR_OUTER_SEGMENT	0.022120276520178	0.00742290159766333	2.66402139727309	0.00784187966347644	0.0621034023908597	-3.11212426294207
GOMF_SYNTAXIN_BINDING	-0.0249484156407021	-0.00181025789183427	-2.66366585163793	0.00785011408867885	0.0621034023908597	-3.1130481163757
GOBP_RNA_GUANINE_N7_METHYLATION	0.0735031875661836	-0.0286899074167411	2.66359092472984	0.00785185038268998	0.0621034023908597	-3.11324279171244
GOBP_SNO_S_RNA_PROCESSING	0.0571551830395499	-0.0188360541080577	2.66351625559123	0.00785358104610635	0.0621034023908597	-3.11343679193986
GOBP_CELLULAR_RESPONSE_TO_EXTERNAL_STIMULUS	0.0181289761592371	-0.00720205449074487	2.66313273074405	0.00786247568735087	0.0621034023908597	-3.11443315534391
GOBP_COLUMNAR_CUBOIDAL_EPITHELIAL_CELL_DIFFERENTIATION	0.0243440380381448	0.00147859166807407	2.66255260148761	0.00787594711762951	0.0621034023908597	-3.11594001064093
GOMF_NEUROTROPHIN_RECEPTOR_ACTIVITY	0.068300173336319	0.0210931445092556	2.66251930906391	0.00787672084313045	0.0621034023908597	-3.11602647614263
GOBP_TRANSCRIPTION_DEPENDENT_TETHERING_OF_RNA_POLYMERASE_II_GENE_DNA_AT_NUCLEAR_PERIPHERY	0.0654609487104131	-0.0242678000398041	2.66251561372807	0.00787680672800207	0.0621034023908597	-3.1160360734276
GOBP_MOTOR_NEURON_APOPTOTIC_PROCESS	-0.0309681319935714	-0.00245523043683019	-2.66234014840102	0.0078808857593567	0.0621034023908597	-3.11649176540184
GOBP_BRAIN_MORPHOGENESIS	0.0321469297106855	0.000643610943008935	2.6619343139987	0.00789032742654097	0.0621034023908597	-3.11754562359366
GOBP_POSITIVE_REGULATION_OF_3_UTR_MEDIATED_MRNA_STABILIZATION	0.0677177837967758	0.0115600170968304	2.66185458171025	0.00789218357656092	0.0621034023908597	-3.11775265130877
GOBP_OXYGEN_TRANSPORT	-0.0502109330678629	0.0255292337706369	-2.66105184203189	0.00791089301267106	0.0622037862922593	-3.11983665266406
GOBP_LIPID_HYDROXYLATION	0.0624316569820938	0.0223341696832528	2.65867926257335	0.00796642344770846	0.0625486657858792	-3.12599250916082
GOMF_PROTEIN_BINDING_INVOLVED_IN_HETEROTYPIC_CELL_CELL_ADHESION	0.0473804277578003	-0.0146702452887933	2.65864292475445	0.00796727664887582	0.0625486657858792	-3.12608674858129
GOBP_CELL_DIFFERENTIATION_INVOLVED_IN_PHENOTYPIC_SWITCHING	0.0703580116700083	0.0040600835334115	2.65841158674181	0.00797271031835321	0.0625486657858792	-3.12668667666382
GOBP_REGULATION_OF_MITOTIC_SISTER_CHROMATID_SEGREGATION	0.0575636692864481	-0.0198863642446379	2.65772430535091	0.00798887279872163	0.0626284476718988	-3.12846869750734
GOBP_MRNA_CIS_SPLICING_VIA_SPLICEOSOME	0.0503092286088013	-0.02865389035164	2.6571321450909	0.00800282191668356	0.0626716973488036	-3.13000371867733
GOBP_ANTERIOR_POSTERIOR_AXON_GUIDANCE	0.0581525334508489	0.0438829274955167	2.65698106503305	0.00800638430245481	0.0626716973488036	-3.13039530035179
GOBP_REGULATION_OF_SKELETAL_MUSCLE_ADAPTATION	-0.0433292033134849	0.00458910112684925	-2.6557773935112	0.00803481705682437	0.0628471843142325	-3.13351429053186
GOBP_REGULATION_OF_CELL_CYCLE_G2_M_PHASE_TRANSITION	0.0389947296191103	-0.0200951675081166	2.65477264690293	0.00805862016221568	0.0629862234069961	-3.13611675319695
GOBP_INTESTINAL_ABSORPTION	0.0330748886347641	0.0121026529292582	2.65442125812826	0.00806695970277679	0.0630042816846169	-3.13702668000639
GOBP_SYNAPTIC_TRANSMISSION_DOPAMINERGIC	-0.0344182997973388	0.024320231966038	-2.65390674691116	0.00807918460210422	0.0630526356176169	-3.13835880068178
GOBP_NEURON_PROJECTION_MAINTENANCE	-0.0477590904872332	0.00904325051772682	-2.65309375435955	0.0080985353430233	0.0631564883093981	-3.14046320008465
GOBP_G_QUADRUPLEX_DNA_UNWINDING	0.077127420278777	-0.0227655074032744	2.65253509205431	0.00811185662451336	0.0632132003923673	-3.14190890701377
GOMF_MRNA_3_UTR_AU_RICH_REGION_BINDING	0.037049761015174	-0.0095498860531593	2.65221922562637	0.00811939713731401	0.0632248137741665	-3.1427261736347
GOBP_PROTEIN_TRIMERIZATION	0.0386005952738679	-0.00340911764562886	2.65146166691461	0.00813750754998061	0.0633130811223274	-3.14468587509102
GOBP_POSITIVE_REGULATION_OF_CELL_CYCLE_CHECKPOINT	0.0605403166254917	-0.022767191118817	2.65123848673854	0.0081428498591778	0.0633130811223274	-3.14526310659856
GOBP_NEGATIVE_REGULATION_OF_KIDNEY_DEVELOPMENT	-0.0625090434497642	0.0170408934282965	-2.65097570046376	0.00814914425763917	0.0633149126337021	-3.14594271359018
GOBP_NEGATIVE_REGULATION_OF_ORGANELLE_ORGANIZATION	0.020419813208141	-0.0148579711304322	2.65070429855287	0.00815564960024386	0.0633183791400805	-3.14664453224633
GOBP_CALCITONIN_FAMILY_RECEPTOR_SIGNALING_PATHWAY	0.0555894840218862	0.01465927556758	2.6501070354267	0.00816998203859689	0.0633825629571919	-3.14818874640278
GOMF_EXTRACELLULAR_MATRIX_PROTEIN_BINDING	0.0612919955317448	0.00314149324677541	2.64893220786047	0.00819824010311601	0.0635546061406249	-3.15122524264072
GOBP_HISTONE_H4_ACETYLATION	0.0479482351932751	-0.0232028983698477	2.6477384030138	0.00822704432674455	0.063730625066331	-3.15430942795329
GOBP_POSITIVE_REGULATION_OF_GRANULOCYTE_DIFFERENTIATION	-0.0512310703749032	0.000110771329197882	-2.64722917992568	0.00823935847383113	0.0637686702858785	-3.15562458458007
GOMF_SPHINGOLIPID_TRANSFER_ACTIVITY	0.0540843367461492	-0.0113082739966457	2.6470308025538	0.00824416014892075	0.0637686702858785	-3.15613686090083
GOBP_REGULATION_OF_CHROMOSOME_ORGANIZATION	0.0416744592271177	-0.0220061616541505	2.64634534647967	0.00826077075082592	0.0638498922678483	-3.15790664491929
GOBP_INOSITOL_PHOSPHATE_METABOLIC_PROCESS	0.0310918963305557	0.00772396849384068	2.64588156797676	0.00827202646149233	0.0638896352716887	-3.15910382161158
GOBP_RENAL_VESICLE_DEVELOPMENT	-0.0420393734957988	0.0157248376194235	-2.64477038354479	0.00829905036992981	0.0640510165182914	-3.16197134058515
GOBP_POSITIVE_REGULATION_OF_MITOTIC_SISTER_CHROMATID_SEPARATION	0.0653427903274091	-0.0218772872722822	2.64380193471694	0.00832266744504563	0.064185885461791	-3.1644695476523
GOBP_POSITIVE_REGULATION_OF_SISTER_CHROMATID_COHESION	0.0738979628349024	-0.0231497702253967	2.64281642177076	0.00834676245143447	0.0643242386559662	-3.16701084688529
GOBP_NEGATIVE_REGULATION_OF_CAMP_MEDIATED_SIGNALING	-0.0508913116834552	-0.00169720999913467	-2.64213991179569	0.00836333873567571	0.0643653109639939	-3.16875479273066
GOBP_TRAIL_ACTIVATED_APOPTOTIC_SIGNALING_PATHWAY	-0.0525445565768743	-0.00466391864714867	-2.6420528819116	0.00836547333762895	0.0643653109639939	-3.16897911134196
GOBP_NEGATIVE_REGULATION_OF_AXONOGENESIS	0.0306109406430307	-0.0010429624316887	2.6418451619619	0.00837057010526964	0.0643653109639939	-3.16951447787376
GOBP_CELLULAR_RESPONSE_TO_CALCIUM_ION	-0.0278196589362322	0.0076545467789884	-2.6401155864095	0.00841311635447442	0.0646245778194804	-3.17397058344513
GOMF_STRUCTURAL_CONSTITUENT_OF_CHROMATIN	0.0789892962497211	-0.0140571765537257	2.63997206578229	0.00841665554184811	0.0646245778194804	-3.17434022290839
GOBP_NUCLEOSIDE_TRIPHOSPHATE_CATABOLIC_PROCESS	0.0415154119880948	-0.018281091082238	2.63864149435479	0.00844953068823511	0.0648293654126703	-3.17776618535332
GOMF_GAP_JUNCTION_CHANNEL_ACTIVITY_INVOLVED_IN_CARDIAC_CONDUCTION_ELECTRICAL_COUPLING	0.0616159393949642	0.00286201095414632	2.63807684223974	0.00846351657640154	0.0648890302446046	-3.17921953979546
GOBP_REGULATION_OF_PROTEIN_KINASE_C_ACTIVITY	0.0766009814021948	-0.00103108640117463	2.63779884301337	0.00847040996251965	0.0648942698741425	-3.17993496751036
GOBP_CELLULAR_HYPOTONIC_RESPONSE	0.0460147637834294	-0.00411719866930597	2.63606245268149	0.00851358012927468	0.0651772251655095	-3.18440186461835
GOBP_CEREBELLAR_GRANULAR_LAYER_FORMATION	-0.0494399307021628	0.0330033060022192	-2.63579874519311	0.00852015363409811	0.0651797990309848	-3.18508000337698
GOMF_FOUR_WAY_JUNCTION_HELICASE_ACTIVITY	0.071542295613756	-0.0190660131210448	2.63495030947859	0.00854133365528596	0.0652940283085137	-3.18726134993755
GOBP_INNER_CELL_MASS_CELL_PROLIFERATION	0.0548449203069857	-0.0243254472130738	2.63329081253097	0.00858289702567725	0.0655637967239235	-3.19152595001174
GOBP_CHROMOSOME_LOCALIZATION	0.0440496622794851	-0.0192837796774426	2.63292842337306	0.0085919973920342	0.0655853708887928	-3.19245687055051
GOCC_CHYLOMICRON	0.0535848880518006	0.0288711088807394	2.63229556666006	0.00860791049396787	0.0656588793153024	-3.19408227648919
GOBP_ZINC_ION_IMPORT_ACROSS_PLASMA_MEMBRANE	0.0511310262745716	-0.00913545503442532	2.63186537610489	0.00861874263912786	0.0656935525739505	-3.19518694207356
GOBP_POSITIVE_REGULATION_OF_CHROMOSOME_ORGANIZATION	0.040015575758046	-0.0218846367772771	2.63135020162559	0.00863173072449784	0.0657445962616636	-3.19650959944134
GOBP_DRINKING_BEHAVIOR	-0.0458068740698496	0.0127713064605279	-2.63105078968854	0.00863928725922312	0.065754225680176	-3.19727819137039
GOMF_CELL_CELL_ADHESION_MEDIATOR_ACTIVITY	0.0331435189739288	0.00773657646527535	2.62945003141434	0.00867978761801398	0.0660143963669913	-3.20138588223521
GOBP_EYE_PHOTORECEPTOR_CELL_DIFFERENTIATION	0.0272302421620379	0.0159930015816007	2.62774668610581	0.00872307004832068	0.0662953323672371	-3.20575411265564
GOMF_CAMP_DEPENDENT_PROTEIN_KINASE_ACTIVITY	0.0564184489229838	0.000715661360030071	2.62597683175088	0.00876824701067845	0.066554139039443	-3.21028994768176
GOBP_ASPARTATE_TRANSMEMBRANE_TRANSPORT	0.0357660878217061	0.00577366083459058	2.62591374563835	0.00876986119208738	0.066554139039443	-3.2104515709923
GOMF_NAADP_SENSITIVE_CALCIUM_RELEASE_CHANNEL_ACTIVITY	-0.0682618598421267	-0.0103780633475171	-2.62531142216899	0.00878528620884422	0.0666228163152555	-3.21199449925727
GOMF_DNA_POLYMERASE_BINDING	0.0584306934484895	-0.0245204289325559	2.62433817838871	0.00881026150339311	0.0667637655623336	-3.2144868492404
GOBP_REGULATION_OF_HAIR_CYCLE	0.0365020396327105	-0.0119470760888703	2.62331550647455	0.00883657364903714	0.0668480115937509	-3.21710479596803
GOBP_REGULATION_OF_INFLAMMASOME_MEDIATED_SIGNALING_PATHWAY	-0.034666242549268	-0.00662976744930955	-2.62322484912974	0.00883890954492028	0.0668480115937509	-3.21733682192322
GOBP_NEGATIVE_REGULATION_OF_SUPRAMOLECULAR_FIBER_ORGANIZATION	0.022579852507253	-0.00324431851972962	2.62316043565395	0.0088405695715372	0.0668480115937509	-3.21750167522338
GOBP_REGULATION_OF_APOPTOTIC_CELL_CLEARANCE	-0.0657162181075203	0.018383347809264	-2.62038821873152	0.00891227838532688	0.0673415105760418	-3.2245928210534
GOBP_INTRACELLULAR_DISTRIBUTION_OF_MITOCHONDRIA	0.0527978295098654	-0.0162615881178986	2.61974066870502	0.00892910331065629	0.0674198913268484	-3.22624814510548
GOBP_CITRULLINE_METABOLIC_PROCESS	0.0487143199264446	-0.00996359516221705	2.61829301544116	0.00896681965708336	0.0675807930124099	-3.22994730338344
GOBP_ZYGOTIC_DETERMINATION_OF_ANTERIOR_POSTERIOR_AXIS_EMBRYO	-0.0579658446605455	0.0261954467227282	-2.61820634996628	0.00896908210449047	0.0675807930124099	-3.2301686938752
GOBP_MRNA_TRANSPORT	0.0417652782382476	-0.0151149129515497	2.61817830488519	0.00896981434528349	0.0675807930124099	-3.2302403346308
GOMF_OXIDOREDUCTASE_ACTIVITY_ACTING_ON_A_SULFUR_GROUP_OF_DONORS_OXYGEN_AS_ACCEPTOR	-0.0545168543055509	-0.0161215917545525	-2.61784236070834	0.00897858980977218	0.0675981725591638	-3.23109844034324
GOBP_MICROTUBULE_BASED_MOVEMENT	0.0247269326269149	-0.00512973670410597	2.61705577978724	0.00899916675654654	0.0676553179982724	-3.23310718725255
GOBP_REGULATION_OF_WNT_SIGNALING_PATHWAY	0.024004823413623	-0.0063173310797652	2.61701686883525	0.00900018576038347	0.0676553179982724	-3.23320654142327
GOBP_PHENOTYPIC_SWITCHING	0.0505887085622958	0.0117148621539919	2.61666895953974	0.00900930143013191	0.0676553179982724	-3.23409481882485
GOBP_THIAMINE_TRANSPORT	0.0529626278002462	0.00652845400061489	2.61656309674726	0.00901207680895648	0.0676553179982724	-3.23436508318423
GOBP_REGULATION_OF_RAC_PROTEIN_SIGNAL_TRANSDUCTION	0.0371893803166705	-0.0136913880640736	2.61568877109109	0.00903502803909096	0.0677617783875558	-3.23659679646385
GOBP_REGULATION_OF_HOMOPHILIC_CELL_ADHESION	-0.0610077939947926	-0.00477865734959278	-2.61521059313342	0.00904760240659208	0.0677617783875558	-3.23781703282259
GOBP_REGULATION_OF_TRANSCRIPTION_REGULATORY_REGION_DNA_BINDING	0.0271886730571395	-0.00815253920550638	2.61510409630407	0.00905040502145688	0.0677617783875558	-3.23808876632974
GOBP_SPLICEOSOMAL_COMPLEX_ASSEMBLY	0.0454230259101877	-0.0261471400200841	2.61499373338859	0.0090533101968752	0.0677617783875558	-3.23837035288538
GOBP_NUCLEAR_PORE_LOCALIZATION	0.0743987627965959	-0.0167167737477018	2.61446201050574	0.00906731887343649	0.0677617783875558	-3.23972685819437
GOCC_ATP_BINDING_CASSETTE_ABC_TRANSPORTER_COMPLEX	-0.0606108548298263	-0.0046198248004532	-2.61441658422571	0.00906851656429094	0.0677617783875558	-3.23984273487108
GOBP_REGULATION_OF_PROGRAMMED_NECROTIC_CELL_DEATH	-0.0312410230754202	-0.0131635939236503	-2.61421171211407	0.00907391989691508	0.0677617783875558	-3.24036531295394
GOBP_ESTABLISHMENT_OF_MITOTIC_SISTER_CHROMATID_COHESION	0.0762846117119484	-0.0232337269726618	2.61405204466227	0.0090781329897204	0.0677617783875558	-3.24077255711697
GOBP_POSITIVE_REGULATION_OF_PEPTIDYL_SERINE_PHOSPHORYLATION	0.0196897086349791	0.0091803698371274	2.61356699212406	0.00909094264166199	0.0678089583193203	-3.24200957055368
GOBP_NEGATIVE_REGULATION_OF_SERINE_TYPE_ENDOPEPTIDASE_ACTIVITY	0.0709889547076436	0.017660256633646	2.61307191111769	0.0091040337958662	0.0678581691631967	-3.24327192571457
GOBP_UREA_METABOLIC_PROCESS	0.043941172849622	0.000424140201044704	2.61261476404177	0.00911613684773183	0.0678999501488222	-3.24443734760942
GOBP_DNA_METABOLIC_PROCESS	0.0332614601664096	-0.0189235059820507	2.61198194525556	0.00913291457798413	0.0679638312232522	-3.24605028389304
GOBP_POSITIVE_REGULATION_OF_STEM_CELL_PROLIFERATION	0.029122421527063	-0.000948517031627153	2.61158367992855	0.00914348781238665	0.0679638312232522	-3.24706518979738
GOMF_FATTY_ACID_TRANSMEMBRANE_TRANSPORTER_ACTIVITY	-0.0485510209242289	0.00828839167573584	-2.61132943706058	0.00915024322833061	0.0679638312232522	-3.24771300111808
GOMF_CYTOSKELETAL_ANCHOR_ACTIVITY	0.0354046943091854	0.00246513420129649	2.61131118837944	0.00915072828048956	0.0679638312232522	-3.24775949639962
GOBP_REGULATION_OF_RESPIRATORY_SYSTEM_PROCESS	0.0396468692490982	0.00433755198286376	2.61051454301349	0.00917192562745527	0.0680728855162696	-3.24978893339443
GOMF_DIACYLGLYCEROL_BINDING	-0.0510566018199492	0.0131324184727021	-2.60950288100228	0.0091989074482689	0.068224686184819	-3.25236524016302
GOBP_GROOMING_BEHAVIOR	-0.0351950526690275	0.0221279670635138	-2.60904561195537	0.00921112643727099	0.0682668590563701	-3.25352940196175
GOCC_GAMMA_TUBULIN_COMPLEX	0.0482987199166809	-0.0270037723377854	2.60789131956717	0.00924203560194823	0.0684473933666612	-3.2564672209189
GOMF_STRUCTURAL_MOLECULE_ACTIVITY_CONFERRING_ELASTICITY	-0.0612496813492575	0.00721385485606239	-2.60520373788937	0.00931436200527195	0.0689334310383678	-3.26330248348562
GOBP_ARTERIAL_ENDOTHELIAL_CELL_DIFFERENTIATION	0.0600982004771602	0.00207442648775388	2.60478502042613	0.00932567567188733	0.0689334310383678	-3.26436677157675
GOMF_NUCLEAR_LOCALIZATION_SEQUENCE_BINDING	0.0493904399394895	-0.0126733829026636	2.6047193267295	0.00932745181705762	0.0689334310383678	-3.26453373524811
GOBP_RESPONSE_TO_LIPOTEICHOIC_ACID	-0.0613430664803792	0.00477718368086142	-2.6043646763048	0.00933704563940057	0.0689477349009164	-3.26543502450309
GOBP_POST_EMBRYONIC_ANIMAL_MORPHOGENESIS	-0.0375650371185755	0.00767555519118627	-2.60416012645435	0.00934258302580838	0.0689477349009164	-3.26595480128136
GOCC_INTERMEDIATE_FILAMENT_CYTOSKELETON	-0.0230651716227093	0.04113789815621	-2.603434588697	0.00936224778916722	0.0690124659642464	-3.26779812325214
GOBP_POSITIVE_REGULATION_OF_ALPHA_BETA_T_CELL_PROLIFERATION	-0.0646499777242572	0.0059828569932515	-2.60334928117848	0.00936456236720587	0.0690124659642464	-3.26801482467606
GOBP_KYNURENINE_METABOLIC_PROCESS	0.0524589724638471	-0.00519174298452933	2.60215630069697	0.00939698412293834	0.0691712815897789	-3.27104454527665
GOBP_NEGATIVE_REGULATION_OF_HYDROLASE_ACTIVITY	-0.0244497728988601	0.00730592810418544	-2.60191343132284	0.00940359688181938	0.0691712815897789	-3.27166117404325
GOCC_INTRACELLULAR_PROTEIN_CONTAINING_COMPLEX	0.0271877096593132	-0.0225094598059788	2.60182629379105	0.0094059704439307	0.0691712815897789	-3.27188239644731
GOBP_OPSONIZATION	-0.0486133439364161	0.0191851224486234	-2.60112037751858	0.00942521882151429	0.069264090495657	-3.27367428805482
GOBP_NEGATIVE_REGULATION_OF_CHROMOSOME_ORGANIZATION	0.0480544944476963	-0.0214506663311585	2.59986059425398	0.00945965705985746	0.0694683178324037	-3.27687091863444
GOBP_CANONICAL_WNT_SIGNALING_PATHWAY	0.0245901111157964	-0.00499931616986602	2.59933183368747	0.00947414505203796	0.0695137298517402	-3.27821216415958
GOBP_NEGATIVE_REGULATION_OF_SOMATIC_STEM_CELL_POPULATION_MAINTENANCE	-0.0628360819574221	0.0107129648526371	-2.59914952159749	0.00947914497978276	0.0695137298517402	-3.27867455165925
GOBP_G_PROTEIN_COUPLED_OPIOID_RECEPTOR_SIGNALING_PATHWAY	-0.0438534332515014	0.0331861987004596	-2.59814169468504	0.00950682728425334	0.0696494605709108	-3.28123006673955
GOMF_LAMIN_BINDING	0.0379450958792612	-0.0196936589899164	2.59799059685631	0.00951098375451576	0.0696494605709108	-3.28161311646316
GOBP_MESENCHYMAL_TO_EPITHELIAL_TRANSITION	-0.0411930569093895	0.00319985361068423	-2.59682769375933	0.0095430277914891	0.0698351823676898	-3.28456046893127
GOMF_CO_SMAD_BINDING	-0.0459824379990722	-0.00855358976839354	-2.59575485312377	0.0095726756027935	0.070003121098105	-3.28727840533015
GOBP_REGULATION_OF_MYELINATION	0.0300605646239464	0.000164327274542885	2.5948801034442	0.00959691003780633	0.0701312656608924	-3.28949367755951
GOBP_REGULATION_OF_POSTSYNAPTIC_CYTOSOLIC_CALCIUM_ION_CONCENTRATION	-0.0484231461675555	0.0259975877370872	-2.59426626574574	0.00961394875053577	0.0702066837477979	-3.29104775963285
GOBP_ISOPRENOID_CATABOLIC_PROCESS	-0.0515417179088725	0.0108858908843377	-2.593276577358	0.00964147709290195	0.0703526095029421	-3.29355263671832
GOBP_REGULATION_OF_RESPIRATORY_GASEOUS_EXCHANGE_BY_NERVOUS_SYSTEM_PROCESS	0.0443677409629664	0.0109816334106608	2.59306410848688	0.00964739611652785	0.0703526095029421	-3.29409026725975
GOBP_REGULATION_OF_OVARIAN_FOLLICLE_DEVELOPMENT	0.0581733480707801	-0.00721177011553581	2.59268269345236	0.00965802983434276	0.0703717728542228	-3.29505528956889
GOCC_DYSTROGLYCAN_COMPLEX	-0.0619471719740992	0.00682188851192783	-2.59248691066161	0.00966349225318753	0.0703717728542228	-3.29555058732133
GOBP_RESPONSE_TO_GONADOTROPIN	0.0376799540809196	0.012249190020277	2.59135401600103	0.00969515466011439	0.0705169449078393	-3.29841589683884
GOBP_CELL_DIFFERENTIATION_INVOLVED_IN_EMBRYONIC_PLACENTA_DEVELOPMENT	0.0404696195056694	-0.0104224503813402	2.59129082613809	0.0096969234289536	0.0705169449078393	-3.29857567982434
GOBP_NECROPTOTIC_SIGNALING_PATHWAY	-0.0662122387582432	0.0037297784132356	-2.58880239877255	0.00976680727434159	0.0709757552273085	-3.30486490342452
GOMF_UBIQUITIN_LIKE_PROTEIN_CONJUGATING_ENZYME_BINDING	0.0303839489761086	-0.0167758006906599	2.58764281281955	0.00979952581968146	0.0711640339233296	-3.30779359131309
GOCC_CELL_DIVISION_SITE	0.027797024008235	-0.014510177328612	2.58725621606259	0.00981045564481634	0.0711939315891186	-3.30876970481235
GOBP_IMMUNE_RESPONSE_INHIBITING_CELL_SURFACE_RECEPTOR_SIGNALING_PATHWAY	-0.0692065955073336	0.0109823707600492	-2.58656363722731	0.00983006336974662	0.0712867190935824	-3.31051802890596
GOCC_NUCLEAR_CHROMOSOME	0.0441799252669868	-0.016976468285896	2.58602683437272	0.00984528494177438	0.071347591984426	-3.31187279928816
GOBP_SERINE_FAMILY_AMINO_ACID_METABOLIC_PROCESS	0.0356152319096863	-0.00549740577048982	2.58517676465664	0.00986943253095576	0.0714730214473234	-3.31401761752733
GOBP_NEGATIVE_REGULATION_OF_GROWTH	0.0200429568614374	-0.0034962970243615	2.58411621463453	0.00989963323605789	0.0716420826293663	-3.31669252476414
GOCC_NUCLEAR_PORE_CENTRAL_TRANSPORT_CHANNEL	0.0678494019930861	-0.0348551256877402	2.58318857167641	0.00992611679184981	0.0717840280102633	-3.31903132724134
GOMF_WIDE_PORE_CHANNEL_ACTIVITY	0.0368234711841165	0.0122919655512277	2.58267644766292	0.00994076463717265	0.0718402423640762	-3.3203221552995
GOMF_INSULIN_LIKE_GROWTH_FACTOR_II_BINDING	0.0585637006068443	-0.000682052567996566	2.58241651587176	0.00994820661910385	0.071844339439969	-3.32097722663456
GOBP_REGULATION_OF_ESTABLISHMENT_OF_PLANAR_POLARITY	0.0340002700810748	-0.010312975574533	2.58091654640991	0.00999124869674147	0.0720740689080854	-3.32475612795294
GOBP_MEMBRANE_TO_MEMBRANE_DOCKING	-0.0697253454904289	0.00325190704890784	-2.58065470581481	0.00999877929842068	0.0720740689080854	-3.32541556575825
GOBP_SYNAPTIC_TRANSMISSION_GLYCINERGIC	0.0566946030648396	0.0178712238243666	2.58055584938975	0.0100016237504892	0.0720740689080854	-3.32566451557466
GOBP_GAS_TRANSPORT	-0.0423260083177107	0.0255068657197678	-2.5803480523481	0.0100076051660892	0.0720740689080854	-3.32618777950985
GOBP_IMMUNE_RESPONSE_INHIBITING_SIGNAL_TRANSDUCTION	-0.0663042543236207	0.0110480325412286	-2.57897251229685	0.0100472804709391	0.0723099730863041	-3.3296505456896
GOBP_REGULATION_OF_PROTEIN_LIPIDATION	0.0483904589035744	-0.0235340484026518	2.57813555889176	0.010071489676207	0.0724343201076139	-3.33175658931735
GOBP_CYTOKINE_PRODUCTION_INVOLVED_IN_INFLAMMATORY_RESPONSE	-0.0390988450497678	0.00721353806987319	-2.57676516603478	0.0101112411661543	0.0726701995779318	-3.33520348128483
GOBP_ANTEROGRADE_NEURONAL_DENSE_CORE_VESICLE_TRANSPORT	-0.0545114452548597	-0.0100008310344076	-2.57596205091016	0.0101346023911285	0.0727201235602614	-3.33722268263369
GOBP_NON_MEMBRANE_BOUNDED_ORGANELLE_ASSEMBLY	0.0253663166670044	-0.0131989370103415	2.57590231337014	0.0101363419740457	0.0727201235602614	-3.33737285062625
GOBP_MESENCHYME_MIGRATION	-0.0734588779864681	0.0111676093178793	-2.57580885289721	0.0101390641174451	0.0727201235602614	-3.33760778429955
GOBP_MICROGLIA_DIFFERENTIATION	-0.0552501001569491	0.0106432762097087	-2.57555924365787	0.0101463374681775	0.0727223776011354	-3.33823519136735
GOBP_NEGATIVE_REGULATION_OF_ACUTE_INFLAMMATORY_RESPONSE	-0.0439062539135395	0.0331696793907269	-2.57488316511214	0.0101660610573219	0.0728138026381176	-3.33993425198519
GOBP_HEPARAN_SULFATE_PROTEOGLYCAN_METABOLIC_PROCESS	-0.0431685276590451	0.012831700520537	-2.57456971512803	0.0101752170891996	0.0728294647822845	-3.34072183730448
GOBP_NEGATIVE_REGULATION_OF_NEURON_DIFFERENTIATION	0.0302276889690791	0.0161936306906694	2.57176242138363	0.0102575479167789	0.0733684981042707	-3.34777132196056
GOMF_OXIDIZED_DNA_BINDING	0.0570262124156225	-0.0304525542858097	2.57150484982696	0.0102651315000614	0.0733725199559792	-3.34841773790913
GOBP_POSITIVE_REGULATION_OF_AMINE_TRANSPORT	-0.0283161321565175	0.0131660793564153	-2.57024777959762	0.010302214713325	0.0735440556186252	-3.35157163450021
GOMF_CALMODULIN_BINDING	-0.0242946249680657	0.0114646701050322	-2.57021424879659	0.0103032054952792	0.0735440556186252	-3.35165573996796
GOBP_STEM_CELL_FATE_SPECIFICATION	-0.0617958233295044	0.00906646342450901	-2.56959371408494	0.0103215566470356	0.0736247556051346	-3.35321203466239
GOBP_ATTACHMENT_OF_MITOTIC_SPINDLE_MICROTUBULES_TO_KINETOCHORE	0.0568552057333365	-0.0248499466856802	2.56783287371006	0.0103737889215588	0.0739468582744129	-3.3576261847172
GOBP_POSITIVE_REGULATION_OF_MYOTUBE_DIFFERENTIATION	0.0446415697113143	0.0121549567499809	2.56657758167567	0.0104111686689792	0.0741248377218881	-3.36077118102467
GOMF_LIPOTEICHOIC_ACID_BINDING	-0.0724327912933969	0.0266552288543561	-2.56651807191514	0.0104129437105963	0.0741248377218881	-3.36092023850778
GOMF_TUMOR_NECROSIS_FACTOR_RECEPTOR_ACTIVITY	-0.0557872059548871	0.00630848642899221	-2.56557702994648	0.010441048736155	0.0742743085723758	-3.36327686637118
GOMF_G_PROTEIN_ALPHA_SUBUNIT_BINDING	0.0339166891777013	6.80877534565751e-05	2.56507289437973	0.0104561329639917	0.0743174445136068	-3.3645390095485
GOBP_REGULATION_OF_MESONEPHROS_DEVELOPMENT	-0.06279371124096	-0.00230123982105781	-2.56489915310918	0.0104613359693316	0.0743174445136068	-3.364973927804
GOCC_GAMMA_TUBULIN_RING_COMPLEX	0.0641992909353251	-0.0280727971274535	2.564117447884	0.0104847741340499	0.0744003808573069	-3.36693037356117
GOBP_NEGATIVE_REGULATION_OF_DOUBLE_STRAND_BREAK_REPAIR_VIA_HOMOLOGOUS_RECOMBINATION	0.0552466768391774	-0.0230152178544601	2.56403496898509	0.0104872498567285	0.0744003808573069	-3.36713676677673
GOBP_REGULATION_OF_T_CELL_ACTIVATION_VIA_T_CELL_RECEPTOR_CONTACT_WITH_ANTIGEN_BOUND_TO_MHC_MOLECULE_ON_ANTIGEN_PRESENTING_CELL	-0.0779107145647526	0.0135620457397564	-2.56354346657032	0.010502013810125	0.0744545755195433	-3.36836655473044
GOBP_POSITIVE_REGULATION_OF_DNA_TEMPLATED_DNA_REPLICATION	0.0627856654188989	-0.0212105234691181	2.562751057815	0.0105258555069225	0.0745730102015866	-3.37034875025531
GOBP_CELLULAR_RESPONSE_TO_MACROPHAGE_COLONY_STIMULATING_FACTOR_STIMULUS	-0.0639485350440356	0.012418160519704	-2.56159213497821	0.010560811570443	0.0747135521003553	-3.37324668455637
GOBP_GLUCOSE_IMPORT_ACROSS_PLASMA_MEMBRANE	0.0572420981550887	-0.000201120152739064	2.56138116342644	0.0105671861234983	0.0747135521003553	-3.37377408840489
GOBP_NEGATIVE_REGULATION_OF_APOPTOTIC_PROCESS_INVOLVED_IN_DEVELOPMENT	-0.0550624833150488	0.00835232185137643	-2.56111878281543	0.0105751187945817	0.0747135521003553	-3.37442994897814
GOMF_RETINOL_BINDING	-0.0388041582841442	0.00770014076332889	-2.56104577196742	0.0105773271075451	0.0747135521003553	-3.37461243899395
GOBP_XENOBIOTIC_CATABOLIC_PROCESS	0.0427527686531626	0.00725582464980071	2.56090979963251	0.0105814408716293	0.0747135521003553	-3.37495228704223
GOBP_7_METHYLGUANOSINE_CAP_HYPERMETHYLATION	0.0800838557760993	-0.0225966687158256	2.56016670197081	0.010603948045727	0.0747465136419046	-3.37680926409637
GOBP_CELLULAR_RESPONSE_TO_IONIZING_RADIATION	0.0307617150982038	-0.0229860138952733	2.55975732202901	0.0106163656805508	0.0747465136419046	-3.37783206408657
GOMF_PROTEIN_TYROSINE_KINASE_INHIBITOR_ACTIVITY	-0.0708401937724483	-0.00603793401354675	-2.55963111202925	0.010620196592697	0.0747465136419046	-3.37814735617501
GOBP_PROTEIN_CONTAINING_COMPLEX_DISASSEMBLY	0.019895384151705	-0.0116622764499468	2.55962041061864	0.0106205214743185	0.0747465136419046	-3.3781740892471
GOBP_METAPHASE_CHROMOSOME_ALIGNMENT	0.0460183248596896	-0.0215103835630285	2.55957589557137	0.010621872991218	0.0747465136419046	-3.37828529059639
GOBP_POSITIVE_REGULATION_OF_SARCOMERE_ORGANIZATION	0.0577685630688351	0.0386461925495951	2.55918848185668	0.010633641689299	0.0747546807616247	-3.37925299348208
GOBP_DNA_DAMAGE_RESPONSE	0.0299665412055321	-0.0208032605881065	2.559066793085	0.0106373406978503	0.0747546807616247	-3.37955692442176
GOBP_INTERLEUKIN_12_MEDIATED_SIGNALING_PATHWAY	-0.0552764905933036	0.00060429193951855	-2.5583107211798	0.0106603489224874	0.0748660256989199	-3.38144497653992
GOBP_REPRODUCTION	0.010337246194574	0.00382949155765074	2.55779717403553	0.0106760020762117	0.0749256022138427	-3.38272708516502
GOBP_DOUBLE_STRAND_BREAK_REPAIR_VIA_BREAK_INDUCED_REPLICATION	0.0767664183455778	-0.00713794309616646	2.55718230119224	0.0106947706055107	0.0750069482064338	-3.384261826706
GOBP_REGULATION_OF_NATURAL_KILLER_CELL_PROLIFERATION	-0.0614601628103813	0.00568089490600362	-2.55611737028494	0.0107273463373125	0.0751849558852555	-3.38691906530378
GOBP_NEGATIVE_REGULATION_OF_ENDOCYTOSIS	-0.0313982454948647	0.00182878642440764	-2.55551347996518	0.0107458582852788	0.0752642219042648	-3.38842542000348
GOBP_NEGATIVE_REGULATION_OF_PROTEIN_TYROSINE_KINASE_ACTIVITY	-0.0334227345028824	-0.0119665784055826	-2.55338153524196	0.0108114396210797	0.0756728359278518	-3.39374057090322
GOBP_CHEMOSENSORY_BEHAVIOR	0.0386271957616949	0.0181888388891742	2.55210926372759	0.0108507458550087	0.0758971179282737	-3.39691038428071
GOMF_MAGNESIUM_ION_BINDING	0.0198643943696628	-0.0194737842499564	2.55149382865465	0.0108698050426943	0.0759795737098031	-3.39844315637223
GOBP_PROTEIN_LOCALIZATION_TO_CELL_LEADING_EDGE	-0.0636362905152822	-0.0106661947743795	-2.55106557386455	0.0108830850876746	0.0760215502447859	-3.39950953120162
GOBP_CAVEOLA_ASSEMBLY	0.0732373078277169	-0.000472948070889746	2.55009697217849	0.0109131743996212	0.0761350485897512	-3.40192074372825
GOBP_ACROSOMAL_VESICLE_EXOCYTOSIS	-0.047116675365243	0.00237201518041913	-2.55007349680359	0.0109139045729615	0.0761350485897512	-3.40197917151268
GOCC_CHOLINERGIC_SYNAPSE	-0.0461419686146387	0.0219505918448986	-2.54771180474648	0.0109875847581334	0.0765979057521642	-3.40785446538619
GOMF_HISTONE_KINASE_ACTIVITY	0.0462629791387087	-0.0233734267406726	2.54744807151957	0.0109958401330794	0.0766043529271202	-3.40851023351594
GOBP_ACTIVATION_OF_PROTEIN_KINASE_C_ACTIVITY	-0.0611496747690729	-0.00262765826795682	-2.54579448746783	0.0110477265087335	0.0768791505355516	-3.41262031432868
GOMF_SPECTRIN_BINDING	-0.0337906509306094	0.00331335003409767	-2.54566356090895	0.0110518440311571	0.0768791505355516	-3.41294562745724
GOBP_SEMICIRCULAR_CANAL_DEVELOPMENT	0.0536382281005786	0.00330518774085159	2.54548838359943	0.0110573553354004	0.0768791505355516	-3.4133808645599
GOBP_CIRCADIAN_SLEEP_WAKE_CYCLE_NON_REM_SLEEP	-0.0556548711210666	0.02464132041754	-2.5443612426312	0.0110928751646743	0.0770579325359136	-3.41618059746933
GOBP_RETINA_VASCULATURE_MORPHOGENESIS_IN_CAMERA_TYPE_EYE	-0.0626057357919074	0.00963728517625327	-2.54398445836469	0.0111047714637534	0.0770579325359136	-3.41711622807195
GOBP_PROSTATE_GLAND_GROWTH	0.0458741579825572	0.0129484261122461	2.54397117584336	0.0111051910429747	0.0770579325359136	-3.41714920872959
GOBP_NEUROTRANSMITTER_BIOSYNTHETIC_PROCESS	-0.0355506202617936	0.0314912698985529	-2.54289493622293	0.0111392350890802	0.0772428710556655	-3.41982095947529
GOBP_CENTROMERIC_SISTER_CHROMATID_COHESION	0.0490426395777619	-0.0178699952557431	2.54265666427767	0.0111467847435672	0.0772439658954095	-3.42041231554593
GOBP_TERPENOID_CATABOLIC_PROCESS	-0.0563206508250321	0.00937226398667853	-2.54092242446284	0.0112018714479022	0.0775742588671824	-3.42471479655331
GOMF_MANNOSIDASE_ACTIVITY	-0.047495576160396	-0.0025606861460754	-2.54060073270872	0.0112121163033076	0.0775937850129567	-3.42551256396904
GOBP_NEGATIVE_REGULATION_OF_BLOOD_PRESSURE	0.0304545423092858	0.0153943060455396	2.53999815170295	0.0112313290110523	0.0776753065291174	-3.42700664380702
GOCC_DNA_POLYMERASE_COMPLEX	0.0564730856820189	-0.0291424791818386	2.53810757959612	0.0112917982356581	0.0780418594990922	-3.43169198418996
GOBP_NUCLEAR_CHROMOSOME_SEGREGATION	0.0417713441685318	-0.0163992843933656	2.53787265666385	0.0112993323413764	0.0780423152461222	-3.43227394508329
GOBP_ALPHA_BETA_T_CELL_PROLIFERATION	-0.0520475464136516	0.00707499738856269	-2.53555548802679	0.0113738850154279	0.078432868502169	-3.43801128242909
GOBP_OOGENESIS	-0.015849828766707	0.00145426925771031	-2.5354912978757	0.0113759564824546	0.078432868502169	-3.43817014435601
GOBP_VENTRICULAR_SYSTEM_DEVELOPMENT	0.0293927080795437	-0.0166088325874343	2.53541574429565	0.0113783950860563	0.078432868502169	-3.43835712414212
GOBP_REGULATION_OF_LIPOPOLYSACCHARIDE_MEDIATED_SIGNALING_PATHWAY	-0.0428106588708603	0.00371756772044421	-2.53403116762483	0.0114231667187806	0.078643237751573	-3.44178269638834
GOMF_CYSTEINE_TYPE_ENDOPEPTIDASE_INHIBITOR_ACTIVITY	-0.0379471500562833	0.0232908548196571	-2.53379664261272	0.0114307658032125	0.078643237751573	-3.44236275023603
GOBP_POSITIVE_REGULATION_OF_STEM_CELL_POPULATION_MAINTENANCE	0.0371662137289516	-0.0189038312991555	2.53371543816304	0.0114333980386762	0.078643237751573	-3.44256358193215
GOBP_NEGATIVE_REGULATION_OF_MITOTIC_CELL_CYCLE_PHASE_TRANSITION	0.0318160940744065	-0.0191670652889039	2.53354216731672	0.0114390164002288	0.078643237751573	-3.4429920874231
GOBP_NEGATIVE_REGULATION_OF_GLIAL_CELL_DIFFERENTIATION	0.0332306207877318	0.0153807658857974	2.53052682326512	0.0115371836225852	0.0792659887284782	-3.45044451639149
GOCC_MEIOTIC_SPINDLE	0.0443490343760532	-0.00794383655022694	2.52970865022313	0.0115639487890077	0.0793976772964064	-3.45246512126475
GOBP_DNA_DEAMINATION	0.0538770170970547	-0.0159392522818597	2.52915314724464	0.0115821525788419	0.0794704494083374	-3.45383665405323
GOBP_POSITIVE_REGULATION_OF_HIPPO_SIGNALING	0.0423187779524515	0.0145534980908171	2.52842388485126	0.0116060891073544	0.0795824351521348	-3.4556367460443
GOCC_GOLGI_CIS_CISTERNA	-0.0394957459759803	0.0275643292499584	-2.52807070532086	0.0116176972855143	0.0796097945138522	-3.45650834081419
GOBP_MRNA_PROCESSING	0.0377124279603792	-0.0194739155675475	2.52643615881872	0.0116715554368639	0.0799264445053918	-3.46054059369054
GOMF_POTASSIUM_CHANNEL_REGULATOR_ACTIVITY	0.0255663806512122	0.00185684852991638	2.52589220255042	0.011689527874325	0.0799638775425002	-3.46188190502391
GOBP_LABYRINTHINE_LAYER_BLOOD_VESSEL_DEVELOPMENT	0.0362912869572756	-0.012707196153567	2.52580758619829	0.0116923258263101	0.0799638775425002	-3.46209053012017
GOBP_DOUBLE_STRAND_BREAK_REPAIR_VIA_SYNTHESIS_DEPENDENT_STRAND_ANNEALING	0.0665200957650591	-0.025974753388951	2.52544504934723	0.0117043203249624	0.0799881040562919	-3.46298430151017
GOBP_SPINDLE_ASSEMBLY_INVOLVED_IN_FEMALE_MEIOSIS	0.0652445039512344	-0.0176686741038511	2.52523795407823	0.0117111769575241	0.0799881040562919	-3.46349480193064
GOBP_DNA_DOUBLE_STRAND_BREAK_PROCESSING	0.0470710229767979	-0.0153517105528352	2.52356774601713	0.0117666057562925	0.0803141934377904	-3.46761043901102
GOBP_RNA_MODIFICATION	0.0376067674726568	-0.0259892953042227	2.52303871230934	0.011784211202497	0.0803818583982336	-3.46891349474752
GOBP_RNA_CAPPING	0.0549171569048484	-0.0270918515061255	2.52239258682536	0.0118057450220687	0.0804762136207553	-3.47050459169545
GOMF_ALPHA_AMYLASE_ACTIVITY	-0.0606085298334803	0.047624057507616	-2.520691356399	0.0118626102141905	0.080811132163162	-3.47469198102216
GOBP_REGULATION_OF_INTRINSIC_APOPTOTIC_SIGNALING_PATHWAY_IN_RESPONSE_TO_DNA_DAMAGE	0.0299941723244472	-0.0175536423246625	2.52021099196294	0.0118787108138712	0.0808680964201656	-3.47587383952296
GOBP_DE_NOVO_PYRIMIDINE_NUCLEOBASE_BIOSYNTHETIC_PROCESS	0.0574813169090925	-0.0210252804525832	2.51986831239072	0.011890208422104	0.0808936705800696	-3.47671681089125
GOCC_REPLISOME	0.0628693536069589	-0.0266713165913025	2.51961502010817	0.011898713252696	0.0808988636894426	-3.47733982208535
GOBP_POSITIVE_REGULATION_OF_NECROPTOTIC_PROCESS	-0.0543575435851241	-0.00639070776165798	-2.51926360778703	0.0119105216196107	0.0809264960500207	-3.47820407213291
GOBP_DNA_METHYLATION_DEPENDENT_HETEROCHROMATIN_FORMATION	0.0394856345203397	-0.00528671682864205	2.51900672874205	0.0119191600050771	0.0809325679357087	-3.47883575533594
GOBP_RESPIRATORY_SYSTEM_PROCESS	0.0309573727547178	0.0057536256122579	2.51780951483956	0.0119594936053055	0.0811157234181193	-3.48177894741882
GOMF_RECEPTOR_SERINE_THREONINE_KINASE_BINDING	0.0363926972474036	0.0168801576232745	2.5177453605059	0.0119616583528538	0.0811157234181193	-3.48193662336155
GOBP_PROTEIN_LIPID_COMPLEX_ORGANIZATION	0.032886651042113	0.0112419030672263	2.51688363888953	0.0119907690002811	0.0812474670396684	-3.48405414355493
GOCC_RIBONUCLEASE_P_COMPLEX	0.065690009972771	-0.0325513508472902	2.51671020414754	0.0119966355638477	0.0812474670396684	-3.4844802405595
GOBP_PROTEIN_LOCALIZATION_TO_CYTOSKELETON	0.0333731285875495	-0.0160536347893756	2.51447321119386	0.0120725322855498	0.0817085248601009	-3.48997351844247
GOBP_POSITIVE_REGULATION_OF_ORGANELLE_ORGANIZATION	0.016532571956445	-0.0140775796292371	2.51317566326966	0.0121167505457842	0.081954720520029	-3.49315763491402
GOBP_PROTEIN_K27_LINKED_UBIQUITINATION	0.0545790934598767	-0.0259100117395146	2.51210895031411	0.0121532099373119	0.0821481525516875	-3.49577407846716
GOBP_PYRIMIDINE_DEOXYRIBONUCLEOTIDE_BIOSYNTHETIC_PROCESS	0.0672637880127293	-0.0337643827976124	2.5117558337493	0.0121653006092785	0.0821767235726961	-3.49663996441703
GOBP_REGULATION_OF_LIPID_CATABOLIC_PROCESS	0.0269620836257346	0.0105625518770999	2.51117465121955	0.0121852234784178	0.0822581300707148	-3.49806483486989
GOBP_NEUTROPHIL_DEGRANULATION	-0.0545543382101126	0.00477698762785814	-2.51027659378359	0.0122160657214242	0.0823644783837561	-3.50026593911689
GOCC_CHROMOSOME_TELOMERIC_REGION	0.0414776734682136	-0.0209291358495853	2.51025695913451	0.0122167408129016	0.0823644783837561	-3.50031405420116
GOBP_POSITIVE_REGULATION_OF_SYNCYTIUM_FORMATION_BY_PLASMA_MEMBRANE_FUSION	-0.0509050165852167	0.00455374323066745	-2.50998707676039	0.0122260234423321	0.0823739168100387	-3.50097536847002
GOBP_DE_NOVO_CENTRIOLE_ASSEMBLY_INVOLVED_IN_MULTI_CILIATED_EPITHELIAL_CELL_DIFFERENTIATION	0.0688091247612262	-0.017534761481517	2.50969752580895	0.0122359895331437	0.0823879449879844	-3.50168480013482
GOCC_MYELIN_SHEATH_ADAXONAL_REGION	0.0558232661121394	0.00527704787129487	2.50894717952215	0.0122618493485205	0.0825089025705341	-3.50352285489267
GOBP_RETINOIC_ACID_RECEPTOR_SIGNALING_PATHWAY	0.0285397035864855	-0.000798910474811703	2.50797108492288	0.0122955618815586	0.0825966304185418	-3.50591309231686
GOBP_REGULATION_OF_SYNAPTIC_VESICLE_ENDOCYTOSIS	-0.0350833046003401	-0.00286661652767189	-2.50793342769301	0.0122968641396794	0.0825966304185418	-3.50600528804995
GOBP_REGULATION_OF_HUMORAL_IMMUNE_RESPONSE	-0.0437109141819556	0.0073590159368059	-2.5078832737024	0.012298598749402	0.0825966304185418	-3.50612807732588
GOCC_NUCLEAR_REPLICATION_FORK	0.0549658345502099	-0.0218835643198105	2.50721371074965	0.0123217768401404	0.0826991444954829	-3.50776709942504
GOBP_REGULATION_OF_CYCLIN_DEPENDENT_PROTEIN_KINASE_ACTIVITY	0.0278414037296583	-0.0211700536977285	2.50696522419881	0.0123303884903688	0.0827038252402786	-3.50837525929058
GOBP_CARBOHYDRATE_TRANSPORT	0.0194041544223993	0.00082398951083739	2.50574770451933	0.012372660562507	0.0829341262849253	-3.5113542245141
GOBP_INTERNAL_PROTEIN_AMINO_ACID_ACETYLATION	0.0380867844122461	-0.0227698055659963	2.50448767218042	0.0124165439808817	0.083174926025778	-3.51443570258639
GOBP_ACROSOME_REACTION	-0.0266380103173392	0.019276677981632	-2.50385441318914	0.0124386507098586	0.0832696347969394	-3.51598379412187
GOBP_NEGATIVE_REGULATION_OF_LIPOPROTEIN_METABOLIC_PROCESS	0.0587300995400932	-0.000969623036197619	2.50321864040085	0.0124608803036932	0.0833341760560736	-3.51753764202835
GOBP_PHOSPHAGEN_METABOLIC_PROCESS	0.0654217140524684	-0.0133534444050647	2.50312261454775	0.012464240878052	0.0833341760560736	-3.51777229823716
GOBP_CARBOHYDRATE_MEDIATED_SIGNALING	-0.0414683152627215	0.0133769436313749	-2.50175178158126	0.012512303029212	0.0836020247156432	-3.52112120237705
GOCC_ATPASE_DEPENDENT_TRANSMEMBRANE_TRANSPORT_COMPLEX	0.0364689309244064	0.0118282701494268	2.50107225948731	0.0125361883119747	0.0837080944793196	-3.52278058292446
GOBP_NEGATIVE_REGULATION_OF_CELL_CYCLE_PROCESS	0.031415072350791	-0.0193253650243925	2.50017622664533	0.0125677457756921	0.0838652256423895	-3.52496799813833
GOMF_INOSITOL_1_3_4_5_TETRAKISPHOSPHATE_BINDING	-0.0555036121060018	0.00881465104104143	-2.49904746599097	0.0126075999436681	0.0840774852656872	-3.5277224517452
GOBP_PROTEIN_POLYGLUTAMYLATION	0.0429119170913242	-0.00717611349995436	2.4987568157756	0.0126178803160031	0.0840923783815259	-3.5284315108507
GOCC_SPINDLE_MICROTUBULE	0.0359470683121063	-0.0250876869441481	2.49727010680257	0.0126705819104228	0.0843897902893044	-3.53205715497496
GOMF_SPHINGOMYELIN_PHOSPHODIESTERASE_ACTIVITY	-0.0515660740636512	0.00314661962995889	-2.49688281282731	0.0126843428959528	0.0844161827886657	-3.5330013006705
GOMF_MIRNA_BINDING	0.0424739264312558	-0.0173324677425306	2.49670400007456	0.0126907007809563	0.0844161827886657	-3.53343716179734
GOBP_RETINA_HOMEOSTASIS	0.0221432152595937	0.00928598541042387	2.49526761871407	0.0127418754779513	0.084651592586203	-3.53693726326017
GOBP_NEPHRIC_DUCT_FORMATION	-0.0596887491519448	0.0180482815522622	-2.49525593866369	0.0127422923577127	0.084651592586203	-3.53696571646135
GOMF_LIGAND_GATED_MONOATOMIC_CATION_CHANNEL_ACTIVITY	0.0239438154926425	0.0245960643810515	2.49444339509521	0.0127713230319114	0.0847905499895008	-3.53894479131984
GOBP_REGULATION_OF_THE_FORCE_OF_HEART_CONTRACTION	-0.037133575282315	0.0187363220041361	-2.49358145361033	0.0128021826596976	0.0849414659008509	-3.54104348649219
GOBP_CARDIAC_SEPTUM_CELL_DIFFERENTIATION	-0.0630000354767052	-0.00597906797864988	-2.49282839444983	0.0128291981009426	0.0850667006058691	-3.54287648351277
GOBP_HETEROCHROMATIN_ORGANIZATION	0.0372371777912941	-0.0110183339330045	2.491846718307	0.0128644908531201	0.085246626135133	-3.54526512863855
GOBP_NEGATIVE_REGULATION_OF_T_CELL_RECEPTOR_SIGNALING_PATHWAY	-0.0485755538231633	-0.00568558363261255	-2.49154846859395	0.0128752304102225	0.0852637248332225	-3.54599065511195
GOBP_REGULATION_OF_CGMP_MEDIATED_SIGNALING	-0.0445496867579317	0.0276281556971114	-2.49011065789652	0.0129271155116999	0.0855531077246765	-3.5494870901658
GOBP_NEGATIVE_REGULATION_OF_MEMBRANE_POTENTIAL	-0.0428298200312574	-0.0189545397230722	-2.48881339526426	0.0129740876508621	0.0858096303490564	-3.55264003278439
GOBP_SOMATOSTATIN_RECEPTOR_SIGNALING_PATHWAY	0.0535729017966125	0.0473233006466636	2.48796232343453	0.0130049858971067	0.0859052481825316	-3.55470764564997
GOMF_SOMATOSTATIN_RECEPTOR_ACTIVITY	0.0535729017966125	0.0473233006466636	2.48796232343453	0.0130049858971067	0.0859052481825316	-3.55470764564997
GOBP_REGULATION_OF_PRIMARY_MIRNA_PROCESSING	-0.051893739740609	0.0109999330075809	-2.48716551942599	0.0130339730080293	0.0860423360289995	-3.55664278590428
GOMF_EFFLUX_TRANSMEMBRANE_TRANSPORTER_ACTIVITY	0.0399390834654555	0.0123229594744463	2.48648620050153	0.0130587312819517	0.0861513522073202	-3.55829211508872
GOBP_NEURON_PROJECTION_REGENERATION	0.0309574510089362	0.00336902555014282	2.48485366078968	0.0131184007954504	0.0864904027207931	-3.56225396412835
GOBP_RESPONSE_TO_INTERLEUKIN_12	-0.0529632438872072	-0.00158352884535545	-2.48402880355939	0.0131486411435637	0.0866351197668604	-3.56425475101674
GOMF_PRE_MRNA_BINDING	0.0388154625205978	-0.0190978383462265	2.48255136530701	0.0132029603052262	0.0869382074288679	-3.567836808532
GOBP_ACUTE_INFLAMMATORY_RESPONSE	-0.0367557486489231	0.0120280666855095	-2.48218924765535	0.0132163041216239	0.0869712708255479	-3.56871444361409
GOCC_CAMP_DEPENDENT_PROTEIN_KINASE_COMPLEX	0.0476402422912639	0.0264243453099364	2.48177846368756	0.0132314557171434	0.087016181399716	-3.56970987417377
GOMF_PROTEASOME_BINDING	0.0488373000127075	-0.0272073626520791	2.4810449934131	0.0132585477126674	0.0871395116964616	-3.57148684825347
GOBP_ESTROGEN_METABOLIC_PROCESS	0.0327718662269816	0.00853781450724719	2.48062071879884	0.0132742414414812	0.0871878209072777	-3.57251449895671
GOBP_INTESTINAL_HEXOSE_ABSORPTION	0.0589846834705189	-0.0109579454496147	2.48037338852614	0.0132833976639261	0.0871931567763996	-3.57311348634032
GOMF_PHOSPHOSERINE_RESIDUE_BINDING	0.0511293089562021	-0.0253933702882824	2.47960960940348	0.0133117082423903	0.0873241375599363	-3.57496284322925
GOCC_CUL5_RING_UBIQUITIN_LIGASE_COMPLEX	0.0507666346579743	-0.0210514966678847	2.47903925267392	0.013332884163118	0.08740818036674	-3.5763434948189
GOBP_NEGATIVE_REGULATION_OF_STRIATED_MUSCLE_CELL_APOPTOTIC_PROCESS	-0.0291460301143228	-0.00946962492611841	-2.4786999421795	0.013345496055976	0.0874360086426015	-3.57716470836301
GOCC_CHROMOSOME_PASSENGER_COMPLEX	0.0760306221814514	-0.00971461085905969	2.47815240866894	0.0133658696974421	0.0875146230189663	-3.57848963783545
GOBP_RESPONSE_TO_CORTICOSTERONE	-0.0449430429411474	0.0127110715386743	-2.47710405860215	0.0134049554820047	0.0877155822084839	-3.58102564354504
GOBP_REGULATION_OF_ATP_BIOSYNTHETIC_PROCESS	-0.035838817818158	-0.00678718139702121	-2.47579767419122	0.013453803150801	0.087980126987403	-3.58418436227034
GOBP_MITOCHONDRIAL_GENOME_MAINTENANCE	0.0382668336147232	-0.0298864859163508	2.47513317140514	0.0134787102951054	0.0880878815408703	-3.58579043794675
GOMF_SNRNA_BINDING	0.0415718781780449	-0.0194374835617953	2.47382934541902	0.0135276993984667	0.0883527866962356	-3.58894049352474
GOBP_REGULATION_OF_PROTEIN_CONTAINING_COMPLEX_DISASSEMBLY	0.0246348590169761	-0.00585960950110784	2.47311452035539	0.0135546245783601	0.0884733459362044	-3.59066682149272
GOBP_POSITIVE_REGULATION_OF_POTASSIUM_ION_TRANSPORT	0.0296180296298122	0.00802450803846246	2.47270721333338	0.0135699877318049	0.0885183344552819	-3.59165026200332
GOBP_REGULATION_OF_NUCLEAR_DIVISION	0.0353324981535994	-0.0105507526427437	2.471975200357	0.0135976371497115	0.0886433613315568	-3.59341730095991
GOCC_PROTEIN_KINASE_COMPLEX	0.0227008903769545	-0.0178354291788667	2.47164881882267	0.0136099812118934	0.0886533208848558	-3.5942050013713
GOBP_REGULATION_OF_DNA_STRAND_ELONGATION	0.0444473155964272	-0.0299758448874366	2.47144918130741	0.0136175365795467	0.0886533208848558	-3.59468676276087
GOBP_RESPONSE_TO_VITAMIN	0.0234689521493605	0.00131001770471539	2.47126221852929	0.0136246156307252	0.0886533208848558	-3.59513790285759
GOBP_ACTIVATION_INDUCED_CELL_DEATH_OF_T_CELLS	-0.0490304001823388	-0.0129776594054523	-2.47082157406088	0.01364131281957	0.088706732398573	-3.59620104200938
GOCC_TRNA_METHYLTRANSFERASE_COMPLEX	0.0686187575704278	-0.0290070417377213	2.46993169321763	0.0136750879681511	0.0888592420155107	-3.59834747884678
GOBP_PROTEIN_ACYLATION	0.0270376893901405	-0.018421479593645	2.46970603139608	0.0136836646407999	0.0888592420155107	-3.59889166495916
GOBP_VENTRAL_SPINAL_CORD_DEVELOPMENT	-0.027734748051101	0.0246110212279023	-2.46953217600073	0.0136902755641122	0.0888592420155107	-3.5993108857685
GOBP_EPITHELIAL_CELL_MATURATION	-0.0310163111969647	0.00121852922024926	-2.46892060893655	0.0137135531082742	0.0889204750646809	-3.60078533733238
GOMF_PHOSPHATIDYLETHANOLAMINE_FLIPPASE_ACTIVITY	0.0534742513509193	0.0124739272823449	2.46883727121239	0.0137167278281594	0.0889204750646809	-3.60098623166081
GOBP_OUTER_DYNEIN_ARM_ASSEMBLY	0.0482053487072516	-0.000879761950327849	2.46813244750641	0.0137436038356249	0.0890394668830006	-3.60268501520761
GOMF_REGULATORY_RNA_BINDING	0.0366125529043049	-0.00753871085210657	2.46720691495236	0.0137789665386737	0.0892132591878189	-3.60491502884261
GOBP_PHAGOCYTOSIS_RECOGNITION	-0.0418114112287851	0.0129597270643482	-2.46542669414523	0.0138472114377239	0.0895996034205663	-3.60920203769394
GOMF_DOUBLE_STRANDED_DNA_EXODEOXYRIBONUCLEASE_ACTIVITY	0.0615763672500077	-0.0169986941057394	2.46500597915738	0.01386338317626	0.0896131050084749	-3.61021472877432
GOBP_REGULATION_OF_EATING_BEHAVIOR	0.0460714667920376	0.0264701613729582	2.46492627243479	0.0138664488802587	0.0896131050084749	-3.61040656931898
GOBP_PROTEIN_DENEDDYLATION	0.0581445566466428	-0.0441042210025288	2.4638339887878	0.0139085210568556	0.0898130399465113	-3.61303489304131
GOBP_CARDIAC_PACEMAKER_CELL_DEVELOPMENT	-0.0511231087266308	0.00541945081689043	-2.46367704872583	0.0139145752797514	0.0898130399465113	-3.61341243782087
GOMF_ATP_GATED_ION_CHANNEL_ACTIVITY	0.0482549700840454	0.00544945075973851	2.46274460726192	0.0139505938227659	0.0899869251865758	-3.61565508703515
GOBP_UREA_CYCLE	0.0428938374757997	-0.00663516425718494	2.46229509631333	0.0139679870526423	0.0899869251865758	-3.61673592266846
GOBP_MITOTIC_SPINDLE_ORGANIZATION	0.0409138054563499	-0.0221920467410089	2.46216701729891	0.0139729464082391	0.0899869251865758	-3.61704384914259
GOBP_POSITIVE_REGULATION_OF_MONOCYTE_DIFFERENTIATION	-0.0613209920689723	0.00828950859305989	-2.46208921468179	0.0139759597682117	0.0899869251865758	-3.6172308938041
GOCC_CLEAVAGE_FURROW	0.027111539081947	-0.0131531516501824	2.46054188313261	0.0140360086449423	0.0903179127707186	-3.62094960840071
GOBP_REGULATION_OF_TRANSCRIPTION_INVOLVED_IN_G1_S_TRANSITION_OF_MITOTIC_CELL_CYCLE	0.0368975412205503	-0.0188143525621452	2.46019042048835	0.0140496799561513	0.0903502495641732	-3.6217939595222
GOBP_NEGATIVE_REGULATION_OF_CELL_CYCLE	0.0256004779636938	-0.0179066034501691	2.45960102028212	0.0140726330624756	0.0904421989562547	-3.62320966247485
GOBP_CELLULAR_RESPONSE_TO_KETONE	-0.0231814048077513	-0.00290059626174511	-2.4589511392011	0.0140979798981753	0.090549409917598	-3.62477024823359
GOMF_ADENINE_TRANSMEMBRANE_TRANSPORTER_ACTIVITY	-0.0628232713348151	-0.0179385218239508	-2.45832313617206	0.0141225117651134	0.0906430971988192	-3.62627791019495
GOBP_DNA_REPAIR	0.0357816935287575	-0.0198728253501588	2.45813382227162	0.014129914386304	0.0906430971988192	-3.6267323259801
GOBP_REGULATION_OF_APOPTOTIC_PROCESS_INVOLVED_IN_DEVELOPMENT	-0.047432748245374	0.012484440562782	-2.4570129436296	0.0141738136875768	0.0908689282424401	-3.62942209584914
GOBP_POSITIVE_REGULATION_OF_STRESS_ACTIVATED_PROTEIN_KINASE_SIGNALING_CASCADE	-0.0263770220600094	-0.0041138525820981	-2.45588486071866	0.0142181167855429	0.0910970695333678	-3.6321279298577
GOBP_VACUOLAR_PROTON_TRANSPORTING_V_TYPE_ATPASE_COMPLEX_ASSEMBLY	0.0537921779510459	-0.0172032304258805	2.45475565028519	0.0142625866595687	0.091325999137557	-3.63483523864603
GOBP_REGULATION_OF_MOTOR_NEURON_APOPTOTIC_PROCESS	-0.0329953561023373	0.000671376298547451	-2.45360881515507	0.0143078763498043	0.0915514618105564	-3.63758354376305
GOBP_POSITIVE_REGULATION_OF_LEUKOCYTE_TETHERING_OR_ROLLING	-0.0557141486279224	0.009942327630126	-2.45306287265043	0.0143294807773762	0.0915514618105564	-3.63889140852075
GOBP_REGULATION_OF_CELL_FATE_SPECIFICATION	0.0359411577818285	-0.0195892854665143	2.45303405202343	0.0143306220882345	0.0915514618105564	-3.63896044348131
GOMF_WATER_TRANSMEMBRANE_TRANSPORTER_ACTIVITY	0.0406105632526348	0.0311934202785694	2.45266503459562	0.0143452424559697	0.0915514618105564	-3.63984429178248
GOMF_CARD_DOMAIN_BINDING	-0.0483410270271427	0.0016680798290141	-2.45252835934868	0.0143506608340314	0.0915514618105564	-3.64017161475046
GOBP_POSITIVE_REGULATION_OF_VASCULAR_ENDOTHELIAL_GROWTH_FACTOR_RECEPTOR_SIGNALING_PATHWAY	0.0464841362428364	0.00709707436191112	2.45226681116867	0.014361034737251	0.0915514618105564	-3.64079794512525
GOBP_MEIOTIC_SPINDLE_ORGANIZATION	0.0529487919173623	-0.0108733485258882	2.45208364618283	0.0143683036358408	0.0915514618105564	-3.64123653168126
GOBP_AMINO_ACID_METABOLIC_PROCESS	0.0239831697664767	-0.0131202722982696	2.45206134183243	0.0143691890054419	0.0915514618105564	-3.64128993699341
GOBP_ESTABLISHMENT_OF_SISTER_CHROMATID_COHESION	0.0642155700900134	-0.0264104149586942	2.45168541383195	0.014384118693141	0.0915514618105564	-3.64218998298642
GOBP_CELLULAR_RESPONSE_TO_ABIOTIC_STIMULUS	0.0159034560234707	-0.00666164713681249	2.45165299743372	0.0143854067265965	0.0915514618105564	-3.64226758786945
GOBP_POSITIVE_REGULATION_OF_DNA_DAMAGE_RESPONSE_SIGNAL_TRANSDUCTION_BY_P53_CLASS_MEDIATOR	0.0325669734430728	-0.0106590253794987	2.45119148717479	0.0144037554321424	0.0916124432537357	-3.64337233381534
GOBP_RESPONSE_TO_LITHIUM_ION	0.0362703929296498	0.00711832753295079	2.45091099699291	0.0144149172457381	0.0916276674075203	-3.64404366027764
GOBP_PROTEIN_REPAIR	-0.0594625057569898	-0.0287396665327658	-2.44886324062935	0.0144966373021559	0.092091100186948	-3.64894246927754
GOCC_CYTOPLASMIC_EXOSOME_RNASE_COMPLEX	0.0533417351276962	-0.0270432832946117	2.44840616239385	0.014514933730754	0.0921513107450661	-3.6500353765401
GOBP_NEGATIVE_REGULATION_OF_KERATINOCYTE_PROLIFERATION	0.0390622307893954	-0.00351043599348571	2.44797860149868	0.0145320670624559	0.092204068489778	-3.65105752320278
GOBP_CHORION_DEVELOPMENT	0.0468664733655155	-0.0101700920691045	2.44767331267386	0.0145443116013058	0.0922257622776977	-3.65178725270441
GOBP_SECRETORY_GRANULE_LOCALIZATION	-0.042437093710407	0.000669273856320361	-2.44617870481386	0.0146043889710338	0.092550554728504	-3.65535850425584
GOMF_METALLOENDOPEPTIDASE_INHIBITOR_ACTIVITY	-0.0471982314117043	0.0112018488956884	-2.44583785099426	0.0146181205983503	0.0925814304562182	-3.65617264661065
GOBP_REGULATION_OF_NEURON_DIFFERENTIATION	0.0247071016895029	0.00890667445974186	2.4451580081532	0.0146455427719189	0.0926989230566641	-3.65779614236082
GOBP_CONSTITUTIVE_SECRETORY_PATHWAY	-0.0552188636594733	-0.0173701842833076	-2.44482849721768	0.0146588502731688	0.092726988713447	-3.65858286904257
GOBP_REGULATION_OF_MITOCHONDRIAL_ELECTRON_TRANSPORT_NADH_TO_UBIQUINONE	-0.0617904458231731	-0.0237233523012239	-2.44447965201191	0.0146729502319496	0.09276003020198	-3.65941564324566
GOBP_PROTEIN_CATABOLIC_PROCESS_IN_THE_VACUOLE	-0.0312138096644773	-0.010995337838023	-2.44341832996428	0.0147159214084475	0.092975440579369	-3.66194854232853
GOCC_SCHMIDT_LANTERMAN_INCISURE	0.0464540128422763	0.00195459389230343	2.44250437174265	0.0147530150447259	0.0931289714322982	-3.66412887903018
GOBP_RESPONSE_TO_INTERFERON_ALPHA	-0.0523206437425849	0.00362490613824345	-2.442380578613	0.0147580456164484	0.0931289714322982	-3.66442413765639
GOBP_POSITIVE_REGULATION_OF_OXIDATIVE_STRESS_INDUCED_INTRINSIC_APOPTOTIC_SIGNALING_PATHWAY	-0.0462268369905053	-0.0174015776193778	-2.44156359693211	0.0147912832195982	0.0932348951961262	-3.6663723473668
GOBP_BRANCHING_INVOLVED_IN_SALIVARY_GLAND_MORPHOGENESIS	0.0433790679499813	0.00958875454146857	2.44152941642854	0.014792675237816	0.0932348951961262	-3.6664538416296
GOBP_HYPOTHALAMUS_CELL_MIGRATION	0.054323605415784	-0.00179642015810833	2.44105669812717	0.0148119387886173	0.0933000363719412	-3.66758079627658
GOBP_SNRNA_TRANSCRIPTION_BY_RNA_POLYMERASE_III	0.0511238032355059	-0.0211594267910447	2.44055333698207	0.0148324753878537	0.0933097790257593	-3.66878056600619
GOMF_CYCLIN_DEPENDENT_PROTEIN_SERINE_THREONINE_KINASE_ACTIVATOR_ACTIVITY	0.0439457633638236	-0.0229504815770708	2.44032627252969	0.0148417475971235	0.0933097790257593	-3.66932169790441
GOBP_L_SERINE_BIOSYNTHETIC_PROCESS	0.0620814957332412	-0.0305004811387897	2.44030760613439	0.014842510069518	0.0933097790257593	-3.6693661807779
GOMF_TUMOR_NECROSIS_FACTOR_RECEPTOR_BINDING	-0.0442010283515724	-0.00370888921408767	-2.44014381077678	0.0148492021550084	0.0933097790257593	-3.66975649818412
GOBP_REGULATION_OF_DOPAMINERGIC_NEURON_DIFFERENTIATION	0.0385158312333623	0.0017749853947247	2.43974948067815	0.0148653239778056	0.0933549492596567	-3.670696063921
GOBP_N_TERMINAL_PEPTIDYL_METHIONINE_ACETYLATION	0.0559670626464462	-0.0289354382624353	2.43894611791741	0.0148982165180836	0.0935053228912753	-3.67260976272079
GOBP_PHASIC_SMOOTH_MUSCLE_CONTRACTION	0.0372053721404821	0.0257356423190278	2.43827426316098	0.014925773945072	0.0936220514561842	-3.67420971665872
GOBP_STEROID_HORMONE_BIOSYNTHETIC_PROCESS	-0.0271350812148764	0.00996376357608009	-2.43741418390762	0.0149611173985594	0.0937029159883588	-3.67625727232615
GOBP_REGULATION_OF_ALTERNATIVE_MRNA_SPLICING_VIA_SPLICEOSOME	0.0357844361814132	-0.0122199571574593	2.43735056265331	0.0149637347333263	0.0937029159883588	-3.67640870449757
GOMF_GAP_JUNCTION_CHANNEL_ACTIVITY_INVOLVED_IN_CELL_COMMUNICATION_BY_ELECTRICAL_COUPLING	0.0522779535452168	0.00412768968822561	2.43730604985554	0.0149655661994805	0.0937029159883588	-3.6765146521391
GOMF_TYPE_1_ANGIOTENSIN_RECEPTOR_BINDING	-0.0570714318456087	0.00335757405994852	-2.43614217424188	0.0150135237635357	0.0939469001969749	-3.67928418521947
GOBP_NEGATIVE_REGULATION_OF_CELL_MATRIX_ADHESION	0.0358689376502261	-3.60458006558649e-05	2.43436441261425	0.0150870382374768	0.0943103847223632	-3.68351198445457
GOBP_RESPONSE_TO_ORGANOPHOSPHORUS	0.0240568552362254	0.000730662368007699	2.43430111560975	0.0150896615555781	0.0943103847223632	-3.68366245853772
GOBP_DETECTION_OF_MOLECULE_OF_BACTERIAL_ORIGIN	-0.0549230792978631	0.0134292058889404	-2.43397660391906	0.0151031171277561	0.0943380597639276	-3.68443384978024
GOBP_POSITIVE_REGULATION_BY_SYMBIONT_OF_ENTRY_INTO_HOST	-0.04868420118138	0.00448687263221132	-2.4327010091134	0.0151561110792147	0.0945345546370465	-3.68746505957172
GOCC_NUCLEAR_STRESS_GRANULE	0.0544072450200662	-0.0043534277506553	2.43234695812092	0.0151708489961535	0.0945345546370465	-3.68830611634341
GOBP_RECOMBINATIONAL_REPAIR	0.0415246804656672	-0.0185596054702781	2.43216457141122	0.0151784460545213	0.0945345546370465	-3.68873933320553
GOCC_CLATHRIN_ADAPTOR_COMPLEX	-0.0306435387194763	-0.0162381889366126	-2.43208975759888	0.0151815632874274	0.0945345546370465	-3.68891702658774
GOMF_CARBOXY_LYASE_ACTIVITY	0.0310664999423465	-0.0117436884047189	2.43197707788501	0.0151862593270358	0.0945345546370465	-3.68918464664433
GOBP_STRIATED_MUSCLE_ATROPHY	-0.0477487902800838	0.0178975669533185	-2.43165702841822	0.0151996046953892	0.0945345546370465	-3.68994471358218
GOBP_POSITIVE_REGULATION_OF_ATTACHMENT_OF_SPINDLE_MICROTUBULES_TO_KINETOCHORE	0.0542705475909162	-0.0212677283803287	2.43162251038669	0.0152010446400715	0.0945345546370465	-3.69002668254894
GOBP_MAINTENANCE_OF_PROTEIN_LOCALIZATION_IN_ENDOPLASMIC_RETICULUM	-0.0518218172481302	-0.0193320722513957	-2.43140356138866	0.0152101810578826	0.0945345546370465	-3.69054658759179
GOBP_CELL_CELL_SIGNALING_BY_WNT	0.0217724681125413	-0.00630021440840331	2.43105731882927	0.0152246391315064	0.0945345546370465	-3.69136866294298
GOBP_PROPIONATE_METABOLIC_PROCESS	0.0655953525041048	-0.0056326247358575	2.4309869375644	0.0152275795282838	0.0945345546370465	-3.69153575333008
GOCC_NUCLEOLAR_RIBONUCLEASE_P_COMPLEX	0.0699962273015346	-0.0333966408032221	2.43083126130367	0.0152340851683049	0.0945345546370465	-3.69190532343314
GOCC_UBIQUITIN_LIGASE_COMPLEX	0.0209918904322327	-0.022101656100622	2.43013678084525	0.0152631370528516	0.0946586244524031	-3.69355371127682
GOBP_MITOCHONDRIAL_DEPOLARIZATION	-0.031019487876261	-0.00128106477081259	-2.42919115726207	0.0153027734314256	0.0948481508650048	-3.69579745274072
GOBP_MAMMARY_GLAND_BRANCHING_INVOLVED_IN_PREGNANCY	-0.0542550976529666	0.0249091419754655	-2.42756419628249	0.0153711808916839	0.0951625341623192	-3.69965582693429
GOBP_POSITIVE_REGULATION_OF_PLATELET_DERIVED_GROWTH_FACTOR_RECEPTOR_SIGNALING_PATHWAY	0.0572924184081656	0.0031067494932362	2.42753630809631	0.0153723558290651	0.0951625341623192	-3.69972194211518
GOBP_INFLAMMASOME_MEDIATED_SIGNALING_PATHWAY	-0.0335036086613276	-0.00452799220732824	-2.42733556974625	0.0153808153301586	0.0951625341623192	-3.70019781510672
GOCC_MULTIMERIC_RIBONUCLEASE_P_COMPLEX	0.062521521099462	-0.0337696469775287	2.42607392602834	0.0154340774378365	0.0952780303699612	-3.7031877939462
GOMF_RIBONUCLEASE_P_ACTIVITY	0.062521521099462	-0.0337696469775287	2.42607392602834	0.0154340774378365	0.0952780303699612	-3.7031877939462
GOMF_RIBONUCLEASE_P_RNA_BINDING	0.062521521099462	-0.0337696469775287	2.42607392602834	0.0154340774378365	0.0952780303699612	-3.7031877939462
GOBP_MYELIN_ASSEMBLY	0.0335334127824002	0.00075021495960354	2.42602957649679	0.0154359526714205	0.0952780303699612	-3.70329287027664
GOBP_POSITIVE_REGULATION_OF_MUSCLE_CELL_APOPTOTIC_PROCESS	-0.0278872524328478	-0.00820507750946707	-2.42571109032256	0.0154494251395482	0.0953048953413689	-3.70404739650796
GOMF_MHC_PROTEIN_BINDING	-0.0550455098323775	-0.00274492405346742	-2.42496779759351	0.0154809079229062	0.0954427656603951	-3.70580795188518
GOBP_POSITIVE_REGULATION_OF_PROTEIN_NEDDYLATION	0.0585512291601686	-0.0286166560605374	2.42464918836813	0.0154944201863375	0.0954697470207708	-3.7065624430651
GOBP_ANTIGEN_PROCESSING_AND_PRESENTATION_OF_EXOGENOUS_PEPTIDE_ANTIGEN_VIA_MHC_CLASS_II	-0.0650489137706769	0.00852008427440992	-2.42404201316363	0.0155201993562062	0.0955722352812934	-3.70800000939751
GOCC_NUCLEAR_PERIPHERY	0.031571536311242	-0.0158338903489857	2.4232526161045	0.015553771731665	0.0956890942903228	-3.70986847758344
GOBP_EPITHELIAL_TUBE_BRANCHING_INVOLVED_IN_LUNG_MORPHOGENESIS	0.0392570234380299	0.00745643573439384	2.42316527818794	0.0155574900669147	0.0956890942903228	-3.7100751656394
GOBP_REGULATION_OF_NITRIC_OXIDE_SYNTHASE_ACTIVITY	0.0288427441426439	0.000114733908325352	2.42275486924439	0.0155749733589537	0.095740277412392	-3.71104631332232
GOBP_REGULATION_OF_ADENYLATE_CYCLASE_ACTIVATING_G_PROTEIN_COUPLED_RECEPTOR_SIGNALING_PATHWAY	-0.0445134848595637	0.0128117508804752	-2.42238796367465	0.0155906180761532	0.0957801051709588	-3.71191438163259
GOBP_POSITIVE_REGULATION_OF_PROSTAGLANDIN_BIOSYNTHETIC_PROCESS	-0.049354736003166	0.0240862740166314	-2.42214841987205	0.0156008396048249	0.0957865886430203	-3.71248105239066
GOMF_TRANSFERASE_ACTIVITY_TRANSFERRING_ALKYL_OR_ARYL_OTHER_THAN_METHYL_GROUPS	0.0325976400461259	-0.0209627966216205	2.42146132691523	0.0156301911864665	0.0959104509093219	-3.71410614921228
GOBP_PROTEIN_AUTOUBIQUITINATION	0.022320957529158	-0.0199208026264538	2.42006365049768	0.0156900480217795	0.0962212452039879	-3.71741049562515
GOBP_ANTIBACTERIAL_PEPTIDE_PRODUCTION	-0.0547800105196567	0.00923104539682105	-2.41954786499009	0.0157121879913681	0.0963005070438688	-3.71862942451877
GOBP_MODIFICATION_OF_POSTSYNAPTIC_ACTIN_CYTOSKELETON	0.0429799054270062	-0.0123305621457905	2.41880251408176	0.0157442306226509	0.0963518843321561	-3.72039041958504
GOBP_EPITHELIAL_CELL_MORPHOGENESIS	0.0322179901815706	-0.00143601417794792	2.41873054463303	0.0157473276341682	0.0963518843321561	-3.72056042901283
GOMF_PYRIMIDINE_NUCLEOBASE_TRANSMEMBRANE_TRANSPORTER_ACTIVITY	0.0508196997862635	-0.00818361042550344	2.41856276128655	0.015754549822856	0.0963518843321561	-3.72095675486738
GOMF_CARBON_OXYGEN_LYASE_ACTIVITY	0.0269287905587529	-0.0187620931078347	2.41849536484763	0.0157574517056129	0.0963518843321561	-3.72111594627771
GOBP_REGULATION_OF_FIBRINOLYSIS	0.0439000518638541	0.00786718868241945	2.41805562660862	0.0157763970382881	0.0963806978925529	-3.72215450701957
GOBP_UBIQUITIN_DEPENDENT_ENDOCYTOSIS	-0.0431677161770858	0.000539863748197238	-2.41779172953583	0.015787776200885	0.0963806978925529	-3.7227776816745
GOBP_BUNDLE_OF_HIS_CELL_TO_PURKINJE_MYOCYTE_COMMUNICATION	0.0396790156197948	0.00745330629998594	2.4177440477888	0.0157898329944546	0.0963806978925529	-3.72289027164556
GOBP_POSITIVE_REGULATION_OF_MITOTIC_NUCLEAR_DIVISION	0.0275898493044659	-0.00599094272913687	2.41707927722896	0.0158185330429871	0.0964995156446087	-3.72445975267073
GOBP_GERM_CELL_MIGRATION	-0.0483753338410727	-0.00235805367416221	-2.4164907037048	0.0158439817855849	0.0965983720299662	-3.72584898125384
GOBP_ERBB2_ERBB4_SIGNALING_PATHWAY	0.0587326050341864	0.0117983405812099	2.41570664941551	0.0158779387335905	0.0967489561317904	-3.7276990897286
GOBP_DNA_DAMAGE_RESPONSE_SIGNAL_TRANSDUCTION_BY_P53_CLASS_MEDIATOR	0.0229146865393106	-0.0166294718018795	2.41493708250333	0.0159113305519111	0.0968786063460102	-3.72951443564836
GOCC_XY_BODY	0.0443495485340172	-0.0174196999899171	2.41478912393423	0.0159177576168516	0.0968786063460102	-3.72986339237859
GOBP_BILE_ACID_SIGNALING_PATHWAY	0.0421792650552558	0.0189016848250513	2.41341846446552	0.0159774054666344	0.0970739702305477	-3.73309505500696
GOMF_GLYCOSYLTRANSFERASE_ACTIVITY	-0.0183025568631694	-0.00245329765830123	-2.41326453621588	0.0159841163355411	0.0970739702305477	-3.733457864959
GOMF_TRANSLATION_INITIATION_FACTOR_BINDING	0.0381725262854337	-0.0235034896918383	2.41322050291658	0.0159860365286469	0.0970739702305477	-3.73356164754292
GOBP_RESPONSE_TO_FOLLICLE_STIMULATING_HORMONE	0.0406558048930319	0.0171249198404637	2.41319807543253	0.0159870146188299	0.0970739702305477	-3.73361450641553
GOCC_MATRIX_SIDE_OF_MITOCHONDRIAL_INNER_MEMBRANE	0.0686296617059666	-0.0378131453182181	2.41178110276809	0.0160489174685343	0.0973932564147408	-3.73695315535806
GOCC_TRANSFERASE_COMPLEX_TRANSFERRING_PHOSPHORUS_CONTAINING_GROUPS	0.0241222855194821	-0.0189793463292315	2.41076007933157	0.0160936533209525	0.0976080540939951	-3.7393576732244
GOCC_GLYCOGEN_GRANULE	0.0480095412183541	-0.0270421522096734	2.41023230969269	0.0161168204060428	0.0976918638301318	-3.74060018008844
GOBP_FEMALE_MEIOTIC_NUCLEAR_DIVISION	0.0444210886658135	-0.0124987393430945	2.40904727815995	0.0161689457830629	0.0979510048887	-3.74338907237158
GOBP_NEGATIVE_REGULATION_OF_SMOOTH_MUSCLE_CELL_APOPTOTIC_PROCESS	0.0425342627802428	0.00536119365160151	2.40782649764965	0.0162227987429224	0.0982203052511814	-3.74626067962011
GOBP_ANATOMICAL_STRUCTURE_MATURATION	0.0166431962222115	0.00715748115898995	2.40733209232592	0.016244653587558	0.0982956745743957	-3.74742324580489
GOBP_METHYLGLYOXAL_METABOLIC_PROCESS	-0.0668486629311801	-0.030746389492246	-2.40537788866718	0.0163312916228928	0.0987627300111285	-3.75201613516824
GOMF_CGMP_BINDING	0.0371857466810015	0.0196224203624459	2.4037447458265	0.0164040072901793	0.0991450990065783	-3.75585161921688
GOBP_ORGANELLE_FISSION	0.0322104118497457	-0.0127995432592736	2.40331609732495	0.016423139990635	0.0991632623829405	-3.75685788615709
GOBP_SKIN_DEVELOPMENT	-0.0288943117065475	0.00131336772798089	-2.40325225835705	0.0164259911181694	0.0991632623829405	-3.75700773512684
GOBP_TELOMERIC_D_LOOP_DISASSEMBLY	0.0520324974528851	-0.0213349962497701	2.40290832245424	0.0164413592162681	0.0991987319919176	-3.75781498686857
GOCC_PARANODE_REGION_OF_AXON	-0.0412606096771256	0.0210905899809905	-2.40265200152611	0.0164528206365208	0.0992106033765967	-3.75841652327472
GOMF_RNA_DNA_HYBRID_RIBONUCLEASE_ACTIVITY	0.0687388815780782	-0.020246799318175	2.40083734555514	0.016534164404357	0.0996436090112631	-3.76267336081467
GOBP_CELLULAR_RESPONSE_TO_INSULIN_LIKE_GROWTH_FACTOR_STIMULUS	0.0474057905897041	-0.00443385367320219	2.39990504067696	0.016576093293865	0.0998387175336535	-3.76485913412579
GOBP_TRUNK_SEGMENTATION	0.0570241890666134	-0.000175776522925165	2.39841940053268	0.016643100783977	0.100184564051014	-3.76834045837676
GOCC_PLATELET_DENSE_GRANULE_LUMEN	0.0477374922485155	0.00295010312403811	2.39799917744994	0.0166620974593626	0.100190240825035	-3.7693247871357
GOMF_L_GLUTAMINE_TRANSMEMBRANE_TRANSPORTER_ACTIVITY	0.0479946642285476	-0.0149379707661313	2.39797438115459	0.0166632190003742	0.100190240825035	-3.7693828645444
GOBP_NEUROTRANSMITTER_TRANSPORT	-0.017091350525296	0.0076410357988543	-2.39261641179793	0.0169071233314437	0.101598297190102	-3.78191827212598
GOBP_PROTEIN_SIALYLATION	0.054046814306088	0.0107954094095665	2.39197335624793	0.0169366062511302	0.101676514799876	-3.78342088981689
GOBP_RESPONSE_TO_PHEROMONE	0.0505661872076952	0.014156210184074	2.39190813038984	0.0169395992599603	0.101676514799876	-3.78357327973547
GOBP_REGULATION_OF_CELL_FATE_COMMITMENT	0.0260335100256366	-0.00823448068135125	2.39120061060561	0.0169720949925367	0.101813084197479	-3.78522602399044
GOBP_SCARNA_LOCALIZATION_TO_CAJAL_BODY	0.0763611567425483	-0.0148870134363263	2.38915703505205	0.017066262382695	0.10231924377462	-3.7899970382235
GOBP_RIBONUCLEOSIDE_METABOLIC_PROCESS	0.0342117154340372	-0.00923555745782898	2.38776915697743	0.0171304768995705	0.102629678983802	-3.79323493480454
GOBP_CELLULAR_RESPONSE_TO_GAMMA_RADIATION	0.0317072255747122	-0.0248623716980053	2.38741038299006	0.0171471111914846	0.102629678983802	-3.79407164596563
GOCC_ORIGIN_RECOGNITION_COMPLEX	0.0653168761362605	-0.0273428854751215	2.38740190887856	0.0171475042589204	0.102629678983802	-3.79409140727707
GOBP_REGULATION_OF_THYROID_HORMONE_GENERATION	-0.0519934643666781	-0.00228927196427109	-2.38669950244067	0.0171801125658945	0.102748803971479	-3.79572915171423
GOBP_IMMUNE_RESPONSE_TO_TUMOR_CELL	-0.0467639135915014	0.000713788694097724	-2.38654972859668	0.0171870726643202	0.102748803971479	-3.79607830566963
GOBP_MAINTENANCE_OF_ANIMAL_ORGAN_IDENTITY	0.060935986994861	-0.00821977620296082	2.38610646636746	0.0172076858954799	0.102807739041364	-3.79711151509678
GOMF_CARBON_CARBON_LYASE_ACTIVITY	0.0260969222528062	-0.0148529227478997	2.38572547100582	0.0172254208539621	0.102807739041364	-3.79799943369331
GOMF_FOUR_WAY_JUNCTION_DNA_BINDING	0.0563198874619587	-0.0247643925033495	2.3857034784092	0.0172264450776487	0.102807739041364	-3.79805068367366
GOBP_WNT_PROTEIN_SECRETION	0.0516981039628593	-0.0191127085195164	2.38516932268691	0.0172513378350851	0.102862062775483	-3.79929529865628
GOBP_POSITIVE_REGULATION_OF_SMALL_MOLECULE_METABOLIC_PROCESS	0.0189850259148235	0.00193789431267321	2.38481731652336	0.0172677593144466	0.102862062775483	-3.8001153435626
GOBP_RETINAL_CELL_APOPTOTIC_PROCESS	-0.0518489406898843	0.00643617449711509	-2.38480479031045	0.0172683439291272	0.102862062775483	-3.8001445228268
GOBP_HETEROPHILIC_CELL_CELL_ADHESION_VIA_PLASMA_MEMBRANE_CELL_ADHESION_MOLECULES	-0.0365156289647003	0.0225621292953535	-2.38466390151144	0.0172749205905236	0.102862062775483	-3.80047270667426
GOBP_PALLIUM_DEVELOPMENT	0.0220250558052009	0.00194508440208876	2.38296611074748	0.0173543462941955	0.103258916899536	-3.80442600253197
GOBP_POSITIVE_REGULATION_OF_STEROL_TRANSPORT	0.033423089026214	0.00401777019482549	2.38281711706879	0.0173613317696158	0.103258916899536	-3.80477280055625
GOMF_SINGLE_STRANDED_DNA_3_5_DNA_EXONUCLEASE_ACTIVITY	-0.053663178158191	-0.0141008608391782	-2.38206297663506	0.0173967270664833	0.103410578978811	-3.80652781061118
GOMF_POLY_PURINE_TRACT_BINDING	0.0347265224350922	-0.0112064394545021	2.38175595964353	0.0174111549339639	0.103437503729348	-3.80724213280654
GOMF_BH3_DOMAIN_BINDING	-0.053582980571341	0.00424200934953472	-2.38095061709693	0.017449050910281	0.103603739779793	-3.80911545331825
GOBP_PLASMINOGEN_ACTIVATION	0.0442784286774631	-0.000671949963244747	2.38030905886588	0.0174792917070426	0.1036950045951	-3.81060734413377
GOBP_TUBULIN_COMPLEX_ASSEMBLY	0.0503514707621028	-0.0261997068973673	2.38020358532845	0.017484267760437	0.1036950045951	-3.81085257610297
GOMF_RNA_POLYMERASE_ACTIVITY	0.0428276273932697	-0.0267974305988847	2.37928714037372	0.0175275563796335	0.103883506562982	-3.81298291040103
GOBP_NEGATIVE_REGULATION_OF_AMINE_TRANSPORT	-0.0350773976214033	0.025781133616351	-2.37911002042833	0.0175359335480478	0.103883506562982	-3.81339454337754
GOMF_POTASSIUM_ION_LEAK_CHANNEL_ACTIVITY	-0.0370122802793285	0.0261580936274734	-2.37850711210829	0.0175644754050751	0.103993636251011	-3.81479549636438
GOBP_RESOLUTION_OF_RECOMBINATION_INTERMEDIATES	0.0711840007604157	-0.0287864002732438	2.37807354568448	0.0175850257683369	0.104056352932685	-3.81580273959239
GOMF_CATALYTIC_ACTIVITY_ACTING_ON_DNA	0.0374156912319891	-0.020351012229114	2.37766396620867	0.0176044585728756	0.10411238940948	-3.81675409056679
GOBP_TELOMERE_ORGANIZATION	0.0356466305251136	-0.0230256897268698	2.3770393218308	0.0176341315903215	0.10421301797251	-3.81820467165786
GOBP_THORAX_AND_ANTERIOR_ABDOMEN_DETERMINATION	-0.0565353076644557	0.0344183000456154	-2.37688605577584	0.0176414190232891	0.10421301797251	-3.81856053633759
GOBP_NEGATIVE_REGULATION_OF_CATALYTIC_ACTIVITY	-0.0172687543598401	-0.00140393670353963	-2.37621894814098	0.0176731691921417	0.104283510508767	-3.82010921280511
GOBP_G_PROTEIN_COUPLED_ACETYLCHOLINE_RECEPTOR_SIGNALING_PATHWAY	0.0344025128146417	0.0230321227836036	2.37621597665851	0.0176733107283278	0.104283510508767	-3.82011611007801
GOBP_GLUCOCORTICOID_SECRETION	-0.0358488361163975	0.019884343036296	-2.37507419446903	0.0177277692251204	0.104545817382905	-3.82276573280876
GOBP_PROTEIN_HOMOOLIGOMERIZATION	0.012706823212697	0.000595643556097333	2.37361482789659	0.0177975896213738	0.104752796027715	-3.82615050922346
GOBP_REGULATION_OF_RESPONSE_TO_EXTRACELLULAR_STIMULUS	0.0221407141067812	0.0153991319352369	2.37352604192586	0.017801845180044	0.104752796027715	-3.82635636824271
GOMF_EXTRACELLULAR_MATRIX_CONSTITUENT_CONFERRING_ELASTICITY	-0.0601730961796951	0.00813428081976539	-2.37344203345147	0.0178058725728819	0.104752796027715	-3.82655114315475
GOBP_POSITIVE_REGULATION_OF_HEART_RATE_BY_EPINEPHRINE_NOREPINEPHRINE	0.0594731511409981	0.0139204723197524	2.37336420458373	0.0178096044268702	0.104752796027715	-3.82673158447205
GOBP_REGULATION_OF_RESPONSE_TO_ENDOPLASMIC_RETICULUM_STRESS	-0.0246228968217889	-0.0153456838902868	-2.37325395335216	0.0178148920912008	0.104752796027715	-3.82698718497767
GOBP_GRANULOCYTE_COLONY_STIMULATING_FACTOR_PRODUCTION	-0.0601516882125186	0.0234948178006263	-2.37288895285657	0.0178324073963906	0.104752796027715	-3.82783329864391
GOBP_ANTIMICROBIAL_PEPTIDE_PRODUCTION	-0.048176886347376	0.0272032421678381	-2.37287586338797	0.0178330358022301	0.104752796027715	-3.82786363916645
GOBP_PROLINE_IMPORT_ACROSS_PLASMA_MEMBRANE	0.0551973148822584	-0.00926102043715143	2.37219065710856	0.017865958676378	0.104857917598861	-3.82945167089676
GOMF_DYNEIN_COMPLEX_BINDING	0.037129687074914	-0.00511242272556152	2.37183796112558	0.0178829258365569	0.104857917598861	-3.83026890108718
GOBP_POSTSYNAPTIC_MEMBRANE_ORGANIZATION	-0.0257254550159425	-0.00209249970329652	-2.37155408600151	0.0178965924961064	0.104857917598861	-3.83092657950711
GOBP_RESPONSE_TO_GAMMA_RADIATION	0.0279393268869631	-0.0224860848727208	2.37155304329028	0.0178966427124579	0.104857917598861	-3.83092899510442
GOBP_SOMATIC_DIVERSIFICATION_OF_IMMUNE_RECEPTORS_VIA_SOMATIC_MUTATION	0.0499027055896694	-0.0149234756608009	2.37142213251289	0.0179029482796635	0.104857917598861	-3.83123226123463
GOBP_MEIOTIC_SPINDLE_ASSEMBLY	0.058911343531845	-0.0152432404474061	2.37125218318109	0.0179111371209538	0.104857917598861	-3.83162593885319
GOMF_BH_DOMAIN_BINDING	-0.0453677402713867	-0.00403832644155512	-2.37045550056894	0.0179495683130584	0.105024069916831	-3.83347103523135
GOBP_INTERLEUKIN_5_MEDIATED_SIGNALING_PATHWAY	-0.0662799126421009	0.0181252630446746	-2.3698400828003	0.0179793049711827	0.105127731423804	-3.83489590714327
GOMF_N_ACETYLGALACTOSAMINE_4_O_SULFOTRANSFERASE_ACTIVITY	-0.0550037754295136	0.019401054373337	-2.36967259960522	0.0179874051469628	0.105127731423804	-3.83528361632946
GOBP_RNA_METHYLATION	0.0398335146740079	-0.028976682363141	2.36911126907087	0.0180145767482917	0.10522768419209	-3.83658285060796
GOBP_SMALL_MOLECULE_BIOSYNTHETIC_PROCESS	0.0166368169468452	-0.00835591690449747	2.36872736183348	0.0180331807756194	0.105277507880013	-3.83747125239453
GOMF_UBIQUITIN_CONJUGATING_ENZYME_BINDING	0.0298854800964844	-0.010483606913108	2.36685296978601	0.0181242554468986	0.105745227721723	-3.84180674835005
GOBP_MAST_CELL_CHEMOTAXIS	-0.0476267346112924	0.00143789123508139	-2.3666624385271	0.0181335357011797	0.105745227721723	-3.84224725986555
GOBP_RESPONSE_TO_CAMP	0.0265142733137377	0.00168199665833938	2.36594183733124	0.018168671901521	0.105891032554877	-3.84391298494771
GOBP_REGULATION_OF_PEPTIDYL_SERINE_PHOSPHORYLATION	0.0167087784749023	0.00487105514991472	2.3656375930066	0.0181835246379251	0.105918524228717	-3.84461611848383
GOBP_REGULATION_OF_CELL_CYCLE_CHECKPOINT	0.0427565178304266	-0.0257214350208055	2.36524468717099	0.0182027214449536	0.105971275264493	-3.84552402371165
GOBP_SIGNAL_TRANSDUCTION_IN_RESPONSE_TO_DNA_DAMAGE	0.0279037018573562	-0.0216713931333638	2.36496550179109	0.0182163728341426	0.105991288580763	-3.84616905931499
GOBP_MITOCHONDRIAL_TRANSCRIPTION	0.0457330790456466	-0.0335070851467807	2.36475964204419	0.0182264445530747	0.105991288580763	-3.84664463364386
GOBP_SYNAPSE_MATURATION	-0.0293124061392995	0.00994629658993518	-2.36442303905266	0.0182429234241581	0.106028114450752	-3.84742216099625
GOBP_POSITIVE_REGULATION_OF_MAINTENANCE_OF_SISTER_CHROMATID_COHESION	0.0690150072496987	-0.0269668659405584	2.36359805126234	0.018283367113996	0.106089446430284	-3.84932735722752
GOBP_FOREBRAIN_NEURON_DEVELOPMENT	-0.0299238484493978	0.0184606209876987	-2.36355062967938	0.0182856942676362	0.106089446430284	-3.84943685088871
GOBP_U2_TYPE_PRESPLICEOSOME_ASSEMBLY	0.0549230936904548	-0.023014903075404	2.36341580972207	0.018292311803666	0.106089446430284	-3.84974813041519
GOMF_STEROID_DEHYDROGENASE_ACTIVITY	-0.0328422729180297	-0.0056661462568243	-2.36337970268833	0.0182940844466385	0.106089446430284	-3.84983149328401
GOBP_RNA_SPLICING_VIA_TRANSESTERIFICATION_REACTIONS	0.0373395934857532	-0.0198538452514359	2.36252111194682	0.0183362805949597	0.106275170392307	-3.85181341151543
GOBP_SUCKLING_BEHAVIOR	-0.0379547867232596	0.00458695893523077	-2.36220675604166	0.0183517511996853	0.106305875851836	-3.85253887329309
GOMF_MANNOSYL_OLIGOSACCHARIDE_MANNOSIDASE_ACTIVITY	-0.0487871455232823	-0.00154535738561005	-2.3617100797253	0.0183762177814807	0.106388629261204	-3.85368489442807
GOMF_MUTSALPHA_COMPLEX_BINDING	0.0577995498170433	-0.0239919621741063	2.36054817853419	0.0184335654673689	0.106661549908087	-3.85636491135882
GOBP_POSITIVE_REGULATION_OF_DENDRITIC_SPINE_MORPHOGENESIS	0.036650285785423	-0.00473029992498323	2.36016949631912	0.0184522898613198	0.106710807443714	-3.85723808998645
GOBP_CELLULAR_RESPONSE_TO_ETHANOL	-0.0420605832392454	0.00266701977774953	-2.35981335175744	0.0184699150638833	0.106753657310609	-3.85805917408037
GOMF_TETRAPYRROLE_BINDING	-0.0210547796969216	0.00693946442985685	-2.35939778081526	0.0184904998650716	0.106783784274301	-3.85901710956352
GOMF_BASIC_AMINO_ACID_TRANSMEMBRANE_TRANSPORTER_ACTIVITY	-0.0321755189055144	0.00344503192827236	-2.35929559590958	0.018495564548946	0.106783784274301	-3.85925263114454
GOBP_MULTICELLULAR_ORGANISMAL_LEVEL_IRON_ION_HOMEOSTASIS	-0.0367129237652932	-0.00273050963821952	-2.35890705269461	0.0185148333736678	0.106836007042975	-3.86014807552668
GOBP_NEGATIVE_REGULATION_OF_SERINE_TYPE_PEPTIDASE_ACTIVITY	0.0597493801249096	0.0163163943455474	2.3583468005262	0.0185426486453654	0.106895109835418	-3.86143898695958
GOBP_MITOTIC_CELL_CYCLE_CHECKPOINT_SIGNALING	0.0392058731433551	-0.0206641248340007	2.35828871881885	0.0185455343666616	0.106895109835418	-3.86157279923877
GOBP_RESPONSE_TO_TUMOR_CELL	-0.0406343835687824	0.004043274327275	-2.35750629745409	0.0185844464290926	0.107024050039133	-3.86337507293078
GOBP_RESPONSE_TO_LUTEINIZING_HORMONE	0.0498896598817639	0.00398620734152817	2.35742712997116	0.0185883876383757	0.107024050039133	-3.8635573988423
GOBP_REGULATION_OF_INSULIN_LIKE_GROWTH_FACTOR_RECEPTOR_SIGNALING_PATHWAY	0.0338557802462432	0.0164659805323138	2.35644986504538	0.0186370993528442	0.107245423038118	-3.86580758067301
GOBP_CELL_DIFFERENTIATION_INVOLVED_IN_METANEPHROS_DEVELOPMENT	-0.0367226329273173	0.0153654135780494	-2.35583485865448	0.0186678116210936	0.107353664168831	-3.86722317825293
GOCC_LATE_ENDOSOME_LUMEN	-0.0562281645057437	0.0229781056023609	-2.35557753840821	0.0186806748649213	0.107353664168831	-3.86781535945401
GOCC_CUTICULAR_PLATE	-0.0444118412732632	0.0171090215201984	-2.3554564889685	0.0186867287199143	0.107353664168831	-3.86809391316145
GOBP_RNA_PROCESSING	0.0343559692790727	-0.0205805821339391	2.35432212350918	0.0187435435301149	0.107620895543792	-3.87070357761089
GOCC_MIDBODY	0.0230607845195759	-0.0195121568646461	2.3528263033544	0.0188186931372726	0.107901628463606	-3.87414288586348
GOMF_PEPTIDASE_ACTIVITY	-0.0129660688944849	0.0026201392975615	-2.35257414167144	0.018831387634806	0.107901628463606	-3.87472246303356
GOBP_DISRUPTION_OF_ANATOMICAL_STRUCTURE_IN_ANOTHER_ORGANISM	-0.031021741459062	0.0232552742189309	-2.35253812689299	0.018833201327646	0.107901628463606	-3.87480523563695
GOBP_VASODILATION	0.0341405826768056	0.00852543828173399	2.35252745507562	0.0188337387863748	0.107901628463606	-3.8748297623859
GOCC_ENDONUCLEASE_COMPLEX	0.0429713220458347	-0.0286574792238265	2.35199783636688	0.0188604285580124	0.107961627001495	-3.87604683248302
GOMF_DENEDDYLASE_ACTIVITY	0.0594810322039422	-0.0378018438534053	2.35190969152714	0.0188648737707876	0.107961627001495	-3.87624936406509
GOBP_SCHWANN_CELL_PROLIFERATION	0.0479541004657327	-0.0067304456715953	2.3512023696046	0.018900577803263	0.108106753171373	-3.87787431530033
GOBP_REGULATION_OF_SISTER_CHROMATID_COHESION	0.0480196144772236	-0.0245588838193142	2.34964113258383	0.0189795951072398	0.108403645657594	-3.88145927931006
GOBP_NEGATIVE_REGULATION_OF_ANOIKIS	0.0371629189857775	-0.00907618856379072	2.34957933037089	0.018982728983272	0.108403645657594	-3.88160114312766
GOBP_POSITIVE_REGULATION_OF_CYTOPLASMIC_TRANSLATION	0.0514127827168301	-0.0124472980427019	2.34956205762455	0.0189836049333393	0.108403645657594	-3.8816407911731
GOBP_PROTEIN_NEDDYLATION	0.0449553556319591	-0.030698578982153	2.34703363840128	0.0191122106749716	0.109023248537638	-3.88744144155036
GOCC_CATALYTIC_COMPLEX	0.0228694322911135	-0.0208141429150481	2.34682933310414	0.019122635707022	0.109023248537638	-3.88790988503953
GOBP_NEGATIVE_REGULATION_OF_MONOCYTE_CHEMOTACTIC_PROTEIN_1_PRODUCTION	0.052944082611328	-0.0119574340849504	2.34677853788031	0.019125228393987	0.109023248537638	-3.88802634512678
GOBP_MESENCHYMAL_EPITHELIAL_CELL_SIGNALING	0.0598967354543368	0.0149143676235627	2.34645282353225	0.019141860802045	0.109023248537638	-3.88877306319663
GOBP_NEURONAL_ACTION_POTENTIAL_PROPAGATION	-0.0442875649754959	0.0170691679890375	-2.34640559036746	0.0191442737862743	0.109023248537638	-3.88888133931479
GOBP_POSITIVE_REGULATION_OF_TELOMERE_MAINTENANCE_VIA_TELOMERE_LENGTHENING	0.0386803302861273	-0.0255148450506502	2.34459245002695	0.0192371025810503	0.109492223296283	-3.89303610673853
GOMF_ERBB_3_CLASS_RECEPTOR_BINDING	-0.0500977340139415	-0.00369423105696194	-2.34406856875019	0.0192639974074835	0.109585613994667	-3.89423597647787
GOMF_U1_SNRNP_BINDING	0.0577597867342712	-0.0350582862708167	2.34346850770694	0.0192948435538794	0.10970136841025	-3.89560999840262
GOBP_REGULATION_OF_CAVEOLIN_MEDIATED_ENDOCYTOSIS	0.0527264153732874	-0.00920791419257738	2.34272662570939	0.0193330397612371	0.109858763189194	-3.89730828139168
GOBP_CELL_CYCLE_CHECKPOINT_SIGNALING	0.0386742851029976	-0.0207407136281022	2.34227556371853	0.0193562952714385	0.109931133470942	-3.8983405722545
GOBP_NEGATIVE_REGULATION_OF_PROTEIN_SUMOYLATION	-0.0365395532824532	0.0218685758455422	-2.34084756852664	0.0194300802603043	0.110290243737197	-3.90160735501654
GOMF_ADP_PHOSPHATASE_ACTIVITY	-0.0533549484574703	-0.00989411615728026	-2.34060381721221	0.0194426995313827	0.110301959882166	-3.90216478084813
GOBP_STEROL_BIOSYNTHETIC_PROCESS	0.0356914793851028	-0.011990179234604	2.33886087310628	0.0195331427948003	0.110696584291574	-3.90614898173451
GOCC_CALCIUM_AND_CALMODULIN_DEPENDENT_PROTEIN_KINASE_COMPLEX	-0.0548780153207133	0.0231752010297489	-2.33877247490816	0.0195377396643126	0.110696584291574	-3.90635097319723
GOBP_NEGATIVE_REGULATION_OF_CELLULAR_RESPONSE_TO_VASCULAR_ENDOTHELIAL_GROWTH_FACTOR_STIMULUS	-0.0402275337789629	0.00478915955451911	-2.33854825741814	0.0195494036325938	0.110696584291574	-3.90686328029729
GOBP_POSITIVE_REGULATION_OF_T_HELPER_17_TYPE_IMMUNE_RESPONSE	-0.0546515980271644	0.00181216064929893	-2.33844780804942	0.0195546310624159	0.110696584291574	-3.90709277796589
GOMF_G_PROTEIN_COUPLED_SEROTONIN_RECEPTOR_ACTIVITY	-0.0335634398213558	0.0508445833604845	-2.33778709448319	0.0195890453731424	0.110831361207005	-3.90860207377202
GOBP_POSITIVE_REGULATION_OF_UBIQUITIN_DEPENDENT_PROTEIN_CATABOLIC_PROCESS	0.0165378009225554	-0.0126403014521605	2.33701044886604	0.0196295659174966	0.111000521557272	-3.91037565858424
GOBP_REGULATION_OF_T_CELL_RECEPTOR_SIGNALING_PATHWAY	-0.0438897204652002	-0.00239581369723974	-2.33448777334689	0.019761689709278	0.111687213337996	-3.91613253800523
GOBP_REGULATION_OF_WNT_PROTEIN_SECRETION	0.052015512628491	-0.0210863868979924	2.33401974304238	0.0197862878907566	0.111740333630597	-3.917199931556
GOBP_NEGATIVE_REGULATION_OF_LIPASE_ACTIVITY	0.0380025619718328	0.0149234707261179	2.33374152391644	0.0198009228864457	0.111740333630597	-3.91783433992021
GOBP_HEMIDESMOSOME_ASSEMBLY	0.0700136436610703	-0.00438723809402586	2.33366878936471	0.0198047504593272	0.111740333630597	-3.91800018033714
GOBP_REGULATION_OF_FATTY_ACID_TRANSPORT	-0.0308250049598472	0.0131257189256018	-2.33318844697848	0.0198300441782041	0.111740333630597	-3.9190952698271
GOBP_ALPHA_AMINO_ACID_METABOLIC_PROCESS	0.0224454618397881	-0.0109066877141375	2.33314221317036	0.0198324802331434	0.111740333630597	-3.9192006623706
GOBP_LOBAR_BRONCHUS_EPITHELIUM_DEVELOPMENT	-0.0595416622099492	0.0063165810817253	-2.33302235132764	0.0198387969607794	0.111740333630597	-3.91947388450276
GOBP_CELLULAR_RESPONSE_TO_VITAMIN_D	0.031425784641335	-0.00425942238555136	2.33288520819167	0.0198460265716073	0.111740333630597	-3.91978648188567
GOBP_SHORT_TERM_MEMORY	-0.0372716015479555	0.0126713117033341	-2.33265572588903	0.0198581290682686	0.111740333630597	-3.92030951200599
GOBP_REGULATION_OF_SHORT_TERM_NEURONAL_SYNAPTIC_PLASTICITY	-0.0385964814913502	0.00723693462000764	-2.33243826110247	0.019869603736459	0.111740333630597	-3.92080510514251
GOBP_DNA_REPLICATION_SYNTHESIS_OF_RNA_PRIMER	0.0626117649882836	-0.0290768269544407	2.33227888032352	0.0198780172458641	0.111740333630597	-3.92116829823266
GOBP_REGULATION_OF_ACUTE_INFLAMMATORY_RESPONSE	-0.038928427765623	0.0114000548038205	-2.33140233752434	0.0199243445231233	0.111940537777763	-3.92316530406756
GOBP_SEQUESTERING_OF_EXTRACELLULAR_LIGAND_FROM_RECEPTOR	-0.0452294364252884	0.0148195272953512	-2.33113162003724	0.019938671622152	0.111960837426915	-3.9237819229389
GOBP_POSITIVE_REGULATION_OF_CYTOSKELETON_ORGANIZATION	0.0202028378769336	-0.00660526436032916	2.33046623854404	0.0199739236822633	0.112042761369977	-3.92529717523023
GOBP_REGULATION_OF_NEUROTRANSMITTER_SECRETION	-0.0200064998859566	0.0051714861472685	-2.33045150791458	0.0199747047303604	0.112042761369977	-3.92533071598639
GOCC_PICLN_SM_PROTEIN_COMPLEX	0.0749225859077228	-0.0218763177019337	2.33023637148436	0.0199861147465161	0.112046619689428	-3.92582054478014
GOBP_LUNG_EPITHELIUM_DEVELOPMENT	0.0269180226060545	-0.00944558789233592	2.32959805639837	0.0200200020819457	0.112147312455104	-3.92727361558631
GOCC_ATAC_COMPLEX	0.0426331663163484	-0.0310467396723998	2.32949384613819	0.0200255392383946	0.112147312455104	-3.92751080411442
GOBP_NATURAL_KILLER_CELL_DEGRANULATION	-0.0523285655588256	0.00602435530747976	-2.32918986461317	0.0200416987824843	0.112177692703246	-3.92820262352717
GOBP_GLYCOPROTEIN_CATABOLIC_PROCESS	-0.0342273129423192	0.00120514437530448	-2.32877813597641	0.020063604295728	0.112240184630813	-3.92913951786946
GOCC_TRANSFERASE_COMPLEX	0.0224444664936098	-0.0206984526366853	2.3284200918616	0.0200826705990838	0.112265260167051	-3.9299541191167
GOBP_MORPHOGENESIS_OF_EMBRYONIC_EPITHELIUM	0.022002826008294	-0.00567075159011835	2.32829054804298	0.0200895728719985	0.112265260167051	-3.93024881918747
GOBP_C4_DICARBOXYLATE_TRANSPORT	0.0289285549961102	0.00015308615580218	2.32808056946407	0.0201007652236964	0.1122677694215	-3.93072646635817
GOBP_POSITIVE_REGULATION_OF_UBIQUITIN_PROTEIN_LIGASE_ACTIVITY	0.0505721108114699	-0.0212929229117876	2.32713739227313	0.0201511060269168	0.112488813024188	-3.93287142581369
GOBP_PROTEIN_ACETYLATION	0.031996745213242	-0.0187216059788119	2.32646086444941	0.0201872826061837	0.112492408523253	-3.93440944566123
GOBP_POSITIVE_REGULATION_OF_TELOMERASE_ACTIVITY	0.0354728601419211	-0.02702746364167	2.32596508013077	0.0202138301487992	0.112492408523253	-3.93553628191233
GOBP_REVERSIBLE_DIFFERENTIATION	0.0511139552730853	0.0044407750324178	2.32596188011409	0.0202140015977089	0.112492408523253	-3.93554355425245
GOBP_COCHLEA_MORPHOGENESIS	-0.0318384693744268	0.0201757424499308	-2.32589836743716	0.0202174047113758	0.112492408523253	-3.93568789076044
GOCC_U12_TYPE_SPLICEOSOMAL_COMPLEX	0.0474810305024172	-0.0192860923636693	2.32589471058587	0.0202176006667224	0.112492408523253	-3.93569620106365
GOBP_PORE_COMPLEX_ASSEMBLY	0.0408019823272829	-0.0257584670219852	2.32584043016365	0.0202205095223846	0.112492408523253	-3.93581955341652
GOCC_HISTONE_PRE_MRNA_3_END_PROCESSING_COMPLEX	0.0591285666343942	-0.0298051250167975	2.32571740192452	0.0202271038866214	0.112492408523253	-3.93609912475841
GOBP_MEMBRANE_HYPERPOLARIZATION	-0.0397946524978169	0.0130764717451637	-2.32508219607986	0.0202611810874423	0.112587068912621	-3.93754234391043
GOBP_ASYMMETRIC_CELL_DIVISION	0.0342423811258293	-0.00593382421809893	2.32494832277234	0.0202683694513586	0.112587068912621	-3.93784646093497
GOBP_POSITIVE_REGULATION_OF_NEURON_PROJECTION_ARBORIZATION	0.045277282733516	-0.0164006557542932	2.32471965583223	0.0202806529390513	0.112587068912621	-3.93836587848428
GOBP_NEGATIVE_REGULATION_OF_CREB_TRANSCRIPTION_FACTOR_ACTIVITY	0.0521847114636725	-0.011198586496703	2.32459745124227	0.020287220168657	0.112587068912621	-3.93864344580374
GOBP_TUBE_FORMATION	0.0209267514772809	-0.00731303679661417	2.32432780113927	0.0203017176391404	0.112607722573788	-3.93925585991387
GOBP_NEGATIVE_REGULATION_OF_SMOOTH_MUSCLE_CELL_DIFFERENTIATION	0.0399860380724356	0.00302012568671817	2.32148038966277	0.0204553591732831	0.113399736530933	-3.94571845038448
GOBP_FATTY_ACID_OMEGA_OXIDATION	-0.0605143108315662	0.0191268663100871	-2.32039284443642	0.020514308760183	0.113650100969183	-3.94818471480708
GOBP_POSITIVE_REGULATION_OF_MESENCHYMAL_CELL_PROLIFERATION	0.0365382164424088	0.00650357485222878	2.31998634888642	0.0205363806143827	0.113650100969183	-3.9491062454563
GOBP_ANTIGEN_PROCESSING_AND_PRESENTATION_OF_EXOGENOUS_PEPTIDE_ANTIGEN	-0.0599245195978327	0.00842630608053718	-2.31994099279232	0.0205388446406661	0.113650100969183	-3.94920905839975
GOCC_CLUSTER_OF_ACTIN_BASED_CELL_PROJECTIONS	0.0179298260410495	0.00452837747650082	2.31984568794491	0.0205440230364389	0.113650100969183	-3.94942508842146
GOBP_INFLAMMATORY_RESPONSE_TO_ANTIGENIC_STIMULUS	-0.0394765542595431	0.00695277298962013	-2.31963553789705	0.0205554455837159	0.113653125052821	-3.94990141007276
GOBP_CELL_MATURATION	0.0145983007359572	0.00953067779041745	2.31939277698851	0.0205686475735022	0.113665979451665	-3.9504515936649
GOCC_ACETYLCHOLINE_GATED_CHANNEL_COMPLEX	0.0360163620538982	0.0197547118233228	2.31866572187801	0.0206082310890223	0.113824532177739	-3.95209902139499
GOBP_SENSORY_PERCEPTION_OF_TASTE	-0.0253080651709107	0.0378564504594948	-2.3168613111197	0.0207067572794579	0.114278980263339	-3.95618541177004
GOBP_NEGATIVE_REGULATION_OF_REACTIVE_OXYGEN_SPECIES_METABOLIC_PROCESS	-0.0226546334431586	-0.00306333755263675	-2.3166946759018	0.0207158767672177	0.114278980263339	-3.95656262636528
GOCC_PERICENTRIC_HETEROCHROMATIN	0.0432544991738265	-0.0192773637520569	2.31642357762546	0.0207307207242084	0.114278980263339	-3.9571762581603
GOBP_SPONTANEOUS_SYNAPTIC_TRANSMISSION	-0.0348061311789546	-0.00258311251867247	-2.31629646591534	0.0207376839094361	0.114278980263339	-3.95746395144542
GOBP_REGULATION_OF_BINDING	0.0149837014379652	-0.0127405931206397	2.31615950264767	0.0207451890487612	0.114278980263339	-3.95777392438192
GOBP_REGULATION_OF_MEIOTIC_NUCLEAR_DIVISION	-0.0290391617994526	0.0103876054633271	-2.31547500010811	0.020782733100278	0.114369329212781	-3.95932280707144
GOCC_GOLGI_STACK	-0.0204672748404945	-0.00273231700994154	-2.31546141072669	0.0207834790598155	0.114369329212781	-3.95935355234618
GOBP_BLOOD_COAGULATION_FIBRIN_CLOT_FORMATION	0.0424648530614825	0.0106595603115757	2.31397432444422	0.0208652507848509	0.114703752032868	-3.96271692961641
GOBP_PROTEIN_LOCALIZATION_TO_NUCLEOLUS	0.0478937744866339	-0.0209514513003789	2.31387470784903	0.0208707385125408	0.114703752032868	-3.96294215835503
GOMF_TOXIN_TRANSMEMBRANE_TRANSPORTER_ACTIVITY	0.043304269997545	0.00869468807988466	2.31375779786736	0.020877180513542	0.114703752032868	-3.96320647444252
GOBP_AMINO_ACID_BETAINE_TRANSPORT	0.0365688971486514	-0.0082316920745761	2.31282069305354	0.0209288798206958	0.114899737610582	-3.9653246516341
GOBP_ADENYLATE_CYCLASE_INHIBITING_DOPAMINE_RECEPTOR_SIGNALING_PATHWAY	-0.0445373408436667	0.0238950364593008	-2.3124805218647	0.0209476744102014	0.114899737610582	-3.96609334475643
GOBP_CELLULAR_RESPONSE_TO_PROSTAGLANDIN_STIMULUS	-0.0330015364994067	-0.00566698582214845	-2.31242249390981	0.0209508819473449	0.114899737610582	-3.96622446076967
GOBP_POSITIVE_REGULATION_OF_ACUTE_INFLAMMATORY_RESPONSE	-0.0469756549761469	0.0120034192270984	-2.31231486179848	0.0209568325249541	0.114899737610582	-3.96646765033544
GOCC_CAJAL_BODY	0.0364536422948333	-0.0224392096732349	2.31056567535751	0.0210537454849114	0.115364265957166	-3.97041828265036
GOBP_SPERM_CAPACITATION	0.0300611398150232	0.0341288457945118	2.31038751628745	0.0210636382245238	0.115364265957166	-3.9708204985641
GOBP_RESPONSE_TO_COPPER_ION	0.0334151180846883	0.0123116740538304	2.30920976841508	0.0211291377874906	0.115662383383592	-3.97347863658621
GOBP_AMYLOID_PRECURSOR_PROTEIN_BIOSYNTHETIC_PROCESS	-0.0325543524521657	-0.0119452736303427	-2.30884433129145	0.0211494973893374	0.115713218700825	-3.97430314346941
GOBP_CYTOKINESIS	0.026409022535934	-0.0107988116344863	2.30843674865277	0.0211722252329876	0.115776951169399	-3.9752225876286
GOBP_MAINTENANCE_OF_PROTEIN_LOCATION_IN_EXTRACELLULAR_REGION	-0.051148163855761	0.0192545228904468	-2.30768603513338	0.0212141426964792	0.11587550554216	-3.97691566225177
GOBP_POSITIVE_REGULATION_OF_CELLULAR_PH_REDUCTION	-0.0503551730548016	0.0273591394412754	-2.30763803697329	0.021216825222244	0.11587550554216	-3.9770238933563
GOCC_PARANODAL_JUNCTION	-0.0440603145535693	0.0145371948819148	-2.3075183847277	0.0212235136466692	0.11587550554216	-3.97729368763985
GOMF_UBIQUITIN_MODIFICATION_DEPENDENT_HISTONE_BINDING	0.0566063010122875	-0.0184793876339798	2.3071275924275	0.0212453713069859	0.115926856004779	-3.97817475752016
GOMF_HYDROLASE_ACTIVITY_ACTING_ON_CARBON_NITROGEN_BUT_NOT_PEPTIDE_BONDS_IN_LINEAR_AMIDES	-0.0215360308921114	-0.00990404023227017	-2.3069536618081	0.0212551058473835	0.115926856004779	-3.97856684936271
GOBP_HEME_TRANSPORT	-0.0462904227513819	-0.0242369749531396	-2.30635591086383	0.0212885904111616	0.115953334122526	-3.97991413647464
GOBP_TONGUE_MORPHOGENESIS	0.0450474350162485	-0.0133187086983278	2.30616419608197	0.0212993395505858	0.115953334122526	-3.98034617446406
GOMF_AMINO_ACID_PROTON_SYMPORTER_ACTIVITY	0.0487081824394881	0.0290412509499879	2.30615601088483	0.0212997985867762	0.115953334122526	-3.98036461938745
GOMF_METALLOEXOPEPTIDASE_ACTIVITY	-0.0241211225193039	0.00456197303948628	-2.30607495725294	0.0213043446426077	0.115953334122526	-3.98054726610707
GOCC_SYNAPSE_ASSOCIATED_EXTRACELLULAR_MATRIX	0.0402181632158071	0.0171031714768124	2.30581190864696	0.0213191040827673	0.115973262709484	-3.9811399775861
GOBP_CILIARY_BODY_MORPHOGENESIS	0.0521847272906909	0.00148218884852818	2.30543952468398	0.0213400134882977	0.116026608195999	-3.98197893339904
GOBP_STRAND_INVASION	0.0686813568460624	-0.0198475157767161	2.30424635560384	0.0214071305935238	0.116331000885244	-3.98466615931984
GOBP_POSITIVE_REGULATION_OF_MEIOTIC_CELL_CYCLE	-0.0294630170601238	0.00322169688512618	-2.30383932207097	0.0214300687615945	0.116395123990989	-3.98558255528553
GOBP_REGULATION_OF_DNA_BINDING	0.022745398677498	-0.015406072372359	2.30356393463	0.0214456002345522	0.116418972701855	-3.9862024721645
GOBP_REGULATION_OF_INTRINSIC_APOPTOTIC_SIGNALING_PATHWAY_IN_RESPONSE_TO_HYDROGEN_PEROXIDE	-0.0667927588759755	-0.00481158096504757	-2.30296802992022	0.0214792420448045	0.116541058861997	-3.98754364537764
GOBP_POSITIVE_REGULATION_OF_ENDOPLASMIC_RETICULUM_STRESS_INDUCED_INTRINSIC_APOPTOTIC_SIGNALING_PATHWAY	0.04044269949578	-0.018735261574337	2.30146450602501	0.0215643281104315	0.116941997277638	-3.99092602601112
GOBP_PROTEIN_RETENTION_IN_ER_LUMEN	-0.0548911633961272	-0.0185700363843178	-2.3010381027942	0.0215885121605902	0.116982719789766	-3.99188487995582
GOBP_RNA_SPLICING	0.0338867461236654	-0.0196529872462	2.30093741149745	0.0215942264568859	0.116982719789766	-3.99211127905032
GOMF_CYCLIC_NUCLEOTIDE_DEPENDENT_PROTEIN_KINASE_ACTIVITY	0.0463181802604661	0.00292797661396795	2.30040368001386	0.0216245380888274	0.117025422613495	-3.99331118255438
GOBP_NEGATIVE_REGULATION_OF_DNA_REPAIR	0.0389615227488528	-0.0207203115461208	2.30024497749224	0.0216335582598772	0.117025422613495	-3.99366791503053
GOBP_NEGATIVE_REGULATION_OF_PROTEIN_LOCALIZATION_TO_CELL_SURFACE	0.0405262960529168	-0.00273631240923086	2.30014326924173	0.0216393407734838	0.117025422613495	-3.99389652263788
GOBP_POSITIVE_REGULATION_OF_P38MAPK_CASCADE	-0.0333550060367913	-0.000276778175777388	-2.29987358874376	0.0216546796923637	0.117025422613495	-3.99450262969231
GOBP_POSITIVE_REGULATION_OF_MICROTUBULE_POLYMERIZATION_OR_DEPOLYMERIZATION	0.0292081071170479	-0.0199225396333784	2.29981343990869	0.0216581021372727	0.117025422613495	-3.9946378046372
GOBP_REGULATION_OF_NEUROTRANSMITTER_TRANSPORT	-0.0193501634999489	0.00797376542096504	-2.29902011511855	0.0217032861442934	0.117208961347734	-3.99642034861898
GOBP_MAMMARY_GLAND_FORMATION	0.058504260417536	0.0162757420658875	2.29855000785712	0.0217300999706896	0.117293153250882	-3.9974763587882
GOCC_CHAPERONIN_CONTAINING_T_COMPLEX	0.0642508327768256	-0.00261281398748887	2.29816670930985	0.0217519837938983	0.117317933072522	-3.99833721086388
GOBP_POSITIVE_REGULATION_OF_SMOOTH_MUSCLE_CELL_APOPTOTIC_PROCESS	-0.0374651848029332	-0.0140340758855404	-2.29807637732085	0.0217571439516314	0.117317933072522	-3.99854006723183
GOBP_GLUCOSE_IMPORT	0.0208730956892035	0.00287781497142099	2.29775850575176	0.0217753106477483	0.117355335878788	-3.99925384100603
GOBP_DOUBLE_STRAND_BREAK_REPAIR	0.0348607999026934	-0.0190449098327106	2.29681121155643	0.0218295279379099	0.11758689018101	-4.00138039027128
GOMF_PROTEIN_GLUTAMIC_ACID_LIGASE_ACTIVITY	0.0432585747701045	-0.00212040434525117	2.29651847297103	0.0218463062701133	0.117616641176035	-4.00203737387613
GOMF_C_METHYLTRANSFERASE_ACTIVITY	0.0565102161682306	-0.0280094776561421	2.2952444657631	0.021919457026733	0.117949704392049	-4.00489562133093
GOBP_LIPID_MODIFICATION	-0.0183999561241754	-0.00869451480676699	-2.29501519494254	0.021932643900208	0.117959922160151	-4.00540982597629
GOBP_NEGATIVE_REGULATION_OF_ERK1_AND_ERK2_CASCADE	-0.0249964944549268	-0.00169042431142036	-2.29235816358965	0.0220859722180166	0.118723461768659	-4.01136526187651
GOBP_REGULATION_OF_NEUTROPHIL_DEGRANULATION	-0.064868111577297	0.0155505960951179	-2.29206464623757	0.0221029672503711	0.118753731499423	-4.01202272912877
GOBP_STEM_CELL_FATE_COMMITMENT	-0.0479100854782208	0.023401081861667	-2.29124452467163	0.0221505137399537	0.118948031131817	-4.01385932734239
GOBP_MITOCHONDRIAL_FRAGMENTATION_INVOLVED_IN_APOPTOTIC_PROCESS	0.0404611368396346	-0.0227390876364833	2.28848999199282	0.0223108602578883	0.119747555056463	-4.02002312684386
GOMF_ATP_DEPENDENT_PROTEIN_BINDING	0.0481662121010471	-0.0277820493308035	2.287074991275	0.0223936223878341	0.120130058497365	-4.0231866115518
GOBP_NEURAL_TUBE_FORMATION	0.0223580132389118	-0.0137566463992246	2.28545497007197	0.0224887040661093	0.120493002968199	-4.0268060781854
GOBP_STRESS_INDUCED_PREMATURE_SENESCENCE	-0.0430457112465657	-0.0240957454555282	-2.28489277525017	0.0225217822380799	0.120493002968199	-4.02806154586907
GOBP_NEGATIVE_REGULATION_OF_TRANSCRIPTION_REGULATORY_REGION_DNA_BINDING	0.0369220612250696	-0.00176291705606654	2.28482119726776	0.0225259967498828	0.120493002968199	-4.02822136859748
GOCC_MALE_GERM_CELL_NUCLEUS	0.0286665493796587	-0.00466712550412448	2.28481930048025	0.0225261084420734	0.120493002968199	-4.02822560376766
GOBP_POSITIVE_REGULATION_OF_HISTONE_METHYLATION	0.0429276159264704	-0.021091026483067	2.28480583010925	0.0225269016577293	0.120493002968199	-4.02825568047491
GOBP_POSITIVE_REGULATION_OF_DENDRITE_DEVELOPMENT	0.0332199112393108	0.0109943197122315	2.28467577807154	0.0225345611467611	0.120493002968199	-4.02854605224535
GOMF_CENTROMERIC_DNA_BINDING	0.0555434132648956	-0.0282443540044222	2.28454963770504	0.0225419924213233	0.120493002968199	-4.02882767466149
GOBP_RESPONSE_TO_AMPHETAMINE	0.0302243968863242	0.00849350472275697	2.28417700228847	0.0225639578547282	0.120498830016893	-4.02965953484588
GOBP_POSITIVE_REGULATION_OF_MITOTIC_CYTOKINESIS	0.065799902087798	-0.00815984935345703	2.2841399234309	0.0225661445304363	0.120498830016893	-4.02974230123431
GOBP_NEGATIVE_REGULATION_OF_NEUROTRANSMITTER_TRANSPORT	-0.0443155904748217	0.000718318644940971	-2.2835324170716	0.0226019976773183	0.120565860584402	-4.03109817055884
GOBP_GUANINE_NUCLEOTIDE_TRANSPORT	0.045220325289038	-0.00143713767618069	2.28338129763964	0.0226109239756801	0.120565860584402	-4.03143539257742
GOBP_INTERLEUKIN_8_PRODUCTION	-0.033701412100537	0.00799276745146356	-2.28334091625249	0.0226133097364046	0.120565860584402	-4.03152549963757
GOMF_NUCLEOCYTOPLASMIC_CARRIER_ACTIVITY	0.0438150449939188	-0.0217201762489323	2.28193538222967	0.0226964863154689	0.120894785347386	-4.03466082656698
GOBP_PROSTATE_GLAND_MORPHOGENESIS	0.0372058813292276	0.0092630962663939	2.28190747397722	0.022698140559959	0.120894785347386	-4.03472306220227
GOBP_NOTCH_SIGNALING_PATHWAY	0.0181806447126907	-0.00155631989081868	2.28140705195595	0.0227278205807571	0.120991199729451	-4.03583887961228
GOCC_GOLGI_CISTERNA	-0.0214205946383515	-0.000496446738748028	-2.2809781228033	0.0227532872344392	0.121065097555952	-4.03679509281418
GOBP_GLUCOCORTICOID_BIOSYNTHETIC_PROCESS	-0.0413253063733251	0.0245369559798787	-2.28053868683757	0.0227794034520488	0.121094357906562	-4.03777454434409
GOBP_NEGATIVE_REGULATION_OF_NEURON_MIGRATION	-0.0466806979718585	0.0160306412087787	-2.28049565221624	0.022781962454	0.121094357906562	-4.03787045345573
GOBP_CORTICOSTERONE_SECRETION	-0.0577537087482386	0.0243985496979206	-2.27998434942245	0.022812385605363	0.121194422763621	-4.03900983138499
GOMF_COMPLEMENT_COMPONENT_C3B_BINDING	-0.0513616776538612	0.0262377608857523	-2.27934074516774	0.022850731105647	0.121299807275144	-4.04044366802209
GOBP_POSITIVE_REGULATION_OF_OLIGODENDROCYTE_DIFFERENTIATION	0.0264926880032057	0.0106687170788693	2.27919575023925	0.0228593775398748	0.121299807275144	-4.04076663582085
GOBP_REGULATION_OF_AMIDE_METABOLIC_PROCESS	0.0193113105024735	-0.016875266678107	2.27906721183262	0.0228670450078501	0.121299807275144	-4.04105293066683
GOMF_RNA_POLYMERASE_II_CTD_HEPTAPEPTIDE_REPEAT_KINASE_ACTIVITY	0.04769981217914	-0.0240595152162362	2.27846471622264	0.0229030144142396	0.121428970384984	-4.04239466199638
GOBP_POSITIVE_REGULATION_OF_FATTY_ACID_TRANSPORT	-0.0327399923677829	0.0196711555991455	-2.27782374375124	0.0229413349429219	0.121529794837437	-4.04382169413694
GOBP_CELLULAR_RESPONSE_TO_HEAT	0.025935914562261	-0.0173610067091317	2.2777576345575	0.0229452904511257	0.121529794837437	-4.04396885405045
GOMF_UDP_GLYCOSYLTRANSFERASE_ACTIVITY	-0.022931452736165	0.000464979676478902	-2.27676857334376	0.0230045397759718	0.121781884832272	-4.04617001225534
GOMF_CLATHRIN_LIGHT_CHAIN_BINDING	0.0533567231396484	-0.00317163494293609	2.27597655393519	0.0230520812942353	0.121948043849857	-4.04793197117037
GOBP_VERY_LONG_CHAIN_FATTY_ACID_METABOLIC_PROCESS	-0.0289086289955256	-0.00451304815153997	-2.27585697582595	0.0230592664734276	0.121948043849857	-4.04819793682325
GOBP_LIPID_HOMEOSTASIS	0.0211461806603579	-0.000356336635113185	2.27547012302509	0.0230825249323386	0.122009299718229	-4.04905828013959
GOCC_GOLGI_APPARATUS_SUBCOMPARTMENT	-0.0170859207067282	-0.00688879329048218	-2.27361538413738	0.0231943196193729	0.122538240658466	-4.05318112556761
GOBP_LYTIC_VACUOLE_ORGANIZATION	-0.0255988041009733	-0.0115254714046338	-2.27242597494345	0.0232662589683885	0.122830087138896	-4.05582327762539
GOMF_VITAMIN_D_BINDING	-0.0456630434851441	0.0186241887775781	-2.27231354468769	0.0232730691421067	0.122830087138896	-4.05607295925751
GOBP_T_CELL_LINEAGE_COMMITMENT	-0.0411409002391931	0.00641646495506895	-2.27172404784948	0.0233088047714602	0.122956592560201	-4.05738189545174
GOMF_GAMMA_TUBULIN_BINDING	0.0271716604962655	-0.0216201565488534	2.26998740222392	0.0234143586236698	0.123402213393394	-4.06123604076681
GOMF_TRANSMITTER_GATED_CHANNEL_ACTIVITY	-0.0243818847053306	0.043493409087135	-2.26994569858322	0.0234168984841245	0.123402213393394	-4.06132855796856
GOMF_MITOGEN_ACTIVATED_PROTEIN_KINASE_BINDING	-0.0307643448402147	-0.00816717012637933	-2.26943732678637	0.0234478789105606	0.123503192850483	-4.06245621719697
GOCC_KATANIN_COMPLEX	0.0494929242009386	-0.0254038635193929	2.26908459243915	0.0234693956441849	0.123554249109185	-4.06323849791119
GOMF_5_3_EXONUCLEASE_ACTIVITY	0.0415264939982566	-0.0205914877899549	2.2683914815644	0.0235117252828852	0.123714767978928	-4.06477530201299
GOBP_POSITIVE_REGULATION_OF_POST_TRANSLATIONAL_PROTEIN_MODIFICATION	0.0202844484903371	-0.0199435301658629	2.26807081930007	0.0235313311951392	0.123732280260176	-4.06548613503419
GOCC_CHITOSOME	0.0281362352319909	0.00515057775477649	2.26794979948522	0.0235387342734191	0.123732280260176	-4.06575438172056
GOBP_MAMMARY_GLAND_EPITHELIUM_DEVELOPMENT	0.0260078936079863	-0.00047884574696644	2.26764552280208	0.0235573565659067	0.123761933556364	-4.0664287641494
GOCC_CLATHRIN_COMPLEX	0.0475135165522353	-0.0208614868959444	2.26747069746884	0.0235680619882453	0.123761933556364	-4.06681619707348
GOBP_RESPONSE_TO_CORTICOTROPIN_RELEASING_HORMONE	-0.0638755010480175	0.0178168118524126	-2.26704532673218	0.0235941272080678	0.123773582322215	-4.06775874375914
GOCC_IGA_IMMUNOGLOBULIN_COMPLEX	-0.0845088848568617	0.016399809986997	-2.266389027611	0.0236343920471525	0.123773582322215	-4.06921264371285
GOCC_IGA_IMMUNOGLOBULIN_COMPLEX_CIRCULATING	-0.0845088848568617	0.016399809986997	-2.266389027611	0.0236343920471525	0.123773582322215	-4.06921264371285
GOBP_REGULATION_OF_MONOCYTE_DIFFERENTIATION	-0.0463550497850935	0.0126508460515105	-2.26626952382019	0.0236417301888886	0.123773582322215	-4.0694773357077
GOMF_TBP_CLASS_PROTEIN_BINDING	0.0307605513720366	-0.026108488053385	2.26617332037192	0.0236476390091728	0.123773582322215	-4.06969040914136
GOBP_POSITIVE_REGULATION_OF_STRIATED_MUSCLE_CELL_APOPTOTIC_PROCESS	-0.0364985576476494	0.00163900579168783	-2.26599588690817	0.0236585403467922	0.123773582322215	-4.07008336904724
GOBP_REGULATION_OF_MODIFICATION_OF_SYNAPTIC_STRUCTURE	-0.0350304996146834	0.000279582371980192	-2.26560421510714	0.0236826197366993	0.123773582322215	-4.07095069237778
GOMF_VASCULAR_ENDOTHELIAL_GROWTH_FACTOR_BINDING	-0.0736884648285243	0.0201351523398082	-2.26554160799088	0.0236864707008009	0.123773582322215	-4.07108931666471
GOMF_EPHRIN_RECEPTOR_BINDING	0.0335519960375716	-0.0058948681610327	2.26551443847165	0.0236881420673777	0.123773582322215	-4.07114947406506
[truncated: 8,451 more rows]
