# Supplementary material for: Development and validation of a 16-gene T-cell- related prognostic model in non-small cell lung cancer
Source: Front Immunol. 2025 Apr 7;16:1566597. doi: 10.3389/fimmu.2025.1566597 (PMC12009871; doi:10.3389/fimmu.2025.1566597)
Supplement: Supplementary file 4 [file DataSheet4.csv]

	logFC	AveExpr	t	P.Value	adj.P.Val	B
BRUNEAU_SEPTATION_ATRIAL	-0.214190480524544	0.0463160770091051	-9.16898735434335	2.52353219709625e-19	6.08339494980003e-16	33.060955500613
BERGER_MBD2_TARGETS	-0.209654507407844	0.0293711433054295	-9.02569031926716	8.5560149943723e-19	1.54692751098251e-15	31.8787426063506
CHOI_ATL_ACUTE_STAGE	-0.178613587471194	0.0113321974589332	-8.6275580104959	2.33846750247691e-17	3.3823593955826e-14	28.6777105500702
REACTOME_INTERLEUKIN_36_PATHWAY	-0.147619938199718	0.0197273195783582	-4.98677473752442	7.19987453052678e-07	7.33373135278446e-05	5.49492292459715
TESAR_ALK_TARGETS_HUMAN_ES_5D_UP	-0.137069242603138	0.0409863467696886	-5.68681560125324	1.68476662493213e-08	3.18267834841749e-06	9.05983512698824
REACTOME_DIGESTION_OF_DIETARY_LIPID	-0.13306391397862	0.0768153698031953	-6.71678592551071	3.06533699042065e-11	1.23158428415123e-08	15.0962264248307
WP_ALTERNATIVE_PATHWAY_OF_FETAL_ANDROGEN_SYNTHESIS	-0.132201325281995	0.00936464391743257	-6.7759900436621	2.07419546366917e-11	9.37536349578464e-09	15.4712424945169
REACTOME_TRANSCRIPTIONAL_REGULATION_OF_TESTIS_DIFFERENTIATION	-0.130438242089667	0.02242910075992	-8.19944705484858	7.12475798568807e-16	8.58770829208268e-13	25.3751106129299
PYEON_CANCER_HEAD_AND_NECK_VS_CERVICAL_DN	-0.12242973561654	0.00522770307835553	-6.39677605355384	2.40270331440082e-10	7.55493494336813e-08	13.121482814813
REACTOME_UPTAKE_OF_DIETARY_COBALAMINS_INTO_ENTEROCYTES	-0.122118710978808	0.0111592071454064	-6.32443351223173	3.78030457784186e-10	9.99014760372261e-08	12.6873673688249
BIOCARTA_MITR_PATHWAY	-0.122021622820405	-0.00951526697207481	-4.92596907004253	9.77246891969689e-07	9.29927568779578e-05	5.20622583471799
TESAR_ALK_TARGETS_EPISC_3D_UP	-0.119998648931025	0.044705542845958	-5.27073781806724	1.65452761770495e-07	2.06302478124866e-05	6.88766761768415
REACTOME_MISCELLANEOUS_SUBSTRATES	-0.119573891973345	0.0194667152793546	-6.50417832666557	1.21578015892773e-10	3.99660095880242e-08	13.7743754947534
MIKKELSEN_ES_LCP_WITH_H3K27ME3	-0.116548909595441	0.0442249182242895	-6.52662584932992	1.05311393272461e-10	3.80618250783718e-08	13.9120962900976
REACTOME_EICOSANOIDS	-0.114446475831264	0.0351095029727606	-6.00626992759023	2.62843950203351e-09	5.94027327459574e-07	10.8324497185724
REACTOME_FORMATION_OF_THE_CORNIFIED_ENVELOPE	-0.11417518011772	0.021918336707901	-6.37324790065294	2.78567727775625e-10	7.89272391158117e-08	12.9797943726338
TESAR_JAK_TARGETS_MOUSE_ES_D3_DN	-0.112203473256446	0.0473814953936521	-6.37030803539172	2.83753901688482e-10	7.89272391158117e-08	12.9621241182323
WP_CELL_DIFFERENTIATION_INDEX	-0.110961511012235	0.00920236980302788	-5.26171282668916	1.73561445727158e-07	2.12745148389628e-05	6.84227831021661
KEGG_MEDICUS_PATHOGEN_SALMONELLA_SOPB_TO_RHOA_SIGNALING_PATHWAY	-0.106307564517492	0.0165981778144656	-5.22424843154019	2.11531120258214e-07	2.4674081640442e-05	6.65464652556208
KEGG_MEDICUS_VARIANT_MUTATION_CAUSED_ABERRANT_ATXN1_TO_RORA_MEDIATED_TRANSCRIPTION	-0.104901619696239	0.00612261552510491	-4.83538997696877	1.53100528663182e-06	0.000135905939977067	4.78243175585228
WP_STEROID_HORMONE_PRECURSOR_BIOSYNTHESIS	-0.10488362738231	0.0209878042415946	-5.45542235963376	6.11694839056956e-08	9.0281164817549e-06	7.83263778751949
TESAR_ALK_AND_JAK_TARGETS_MOUSE_ES_D4_UP	-0.104380956027891	0.0208863542307833	-4.5537419006699	5.89850015302581e-06	0.000422355971353294	3.51276224357621
KEGG_MEDICUS_PATHOGEN_SHIGELLA_IPAA_TO_ITGA_B_RHOGEF_RHOA_SIGNALING_PATHWAY	-0.104213746907124	0.0146852021026745	-5.49376642165943	4.95636316493734e-08	8.14645872927882e-06	8.03267998974858
FIGUEROA_AML_METHYLATION_CLUSTER_7_DN	-0.10309527725563	0.0492668134532662	-4.68247972820473	3.21252842275235e-06	0.000255307753333461	4.08406331570311
RICKMAN_HEAD_AND_NECK_CANCER_B	-0.102378608110819	0.0101421072388613	-7.37540233392002	3.36173419094112e-13	2.43120616688862e-10	19.4360047105992
WP_SOMATIC_SEX_DETERMINATION	-0.0994911471546767	0.0255460300544638	-5.94092279073623	3.87181112962648e-09	8.48513275438142e-07	10.4624901430329
MATZUK_STEROIDOGENESIS	-0.0983190276159354	0.0131104626088674	-4.36037563208279	1.42858059094274e-05	0.000826519586695833	2.68341355183932
BLANCO_MELO_COVID19_SARS_COV_2_LOW_MOI_INFECTION_A594_ACE2_EXPRESSING_CELLS_DN	-0.0964449671228746	0.00412096774007279	-5.16906971871291	2.82442700861147e-07	3.19160251973096e-05	6.38061058941684
KEGG_MEDICUS_REFERENCE_NOTCH_MESP2_SIGNALING	-0.096316909741396	-0.0115568833031288	-4.60400948530275	4.66093001687696e-06	0.000340483291737921	3.73401809129711
KEGG_MEDICUS_REFERENCE_ALTERNATIVE_PATHWAY_OF_COMPLEMENT_CASCADE_C3B_BREAKDOWN	-0.0961456890362416	0.000987201079525889	-3.40315418654413	0.000691736981778134	0.0156332557881858	-0.908164577816638
REACTOME_SYNTHESIS_OF_LEUKOTRIENES_LT_AND_EOXINS_EX	-0.0945622139172856	0.0322562765087016	-5.53667224999096	3.91065224336419e-08	6.8980090302463e-06	8.25808532449324
PEPPER_CHRONIC_LYMPHOCYTIC_LEUKEMIA_DN	-0.0943197871277321	0.0221053539414863	-6.93144332756388	7.33264510732465e-12	3.78783495829799e-09	16.4702071741913
REACTOME_INTERACTION_WITH_CUMULUS_CELLS_AND_THE_ZONA_PELLUCIDA	-0.0942398692820706	0.0210591238286374	-5.40758800704745	7.93827519520065e-08	1.06314085577206e-05	7.5849367226848
REACTOME_GLUCOCORTICOID_BIOSYNTHESIS	-0.0941071436856694	0.039903137249757	-5.47147541274017	5.60209290011496e-08	8.80746431600682e-06	7.91622640146432
RICKMAN_HEAD_AND_NECK_CANCER_C	-0.0937268197795469	0.00172169037720374	-5.48465033515213	5.21119827462732e-08	8.37497464935661e-06	7.98500144987389
WP_EICOSANOID_METABOLISM_VIA_CYTOCHROME_P450_MONOOXYGENASES_PATHWAY	-0.0936888273699379	0.0140137393715018	-4.36438763518482	1.40308238262954e-05	0.000818313854127162	2.70026933672806
REACTOME_GRB7_EVENTS_IN_ERBB2_SIGNALING	-0.0932187212144144	0.0101497688590716	-3.69572856362872	0.000230790909775844	0.007042531052738	0.098241179929456
TESAR_ALK_TARGETS_EPISC_4D_UP	-0.0916650063138385	0.0176494162789517	-4.01299704452534	6.42884259585303e-05	0.00273973054591006	1.28073161038264
BRUNEAU_SEPTATION_VENTRICULAR	-0.0914846740867402	-0.00306979445505073	-4.7740622524521	2.06617392742439e-06	0.000175794939330979	4.49976050297621
WP_PEROXIREDOXIN_2_INDUCED_OVARIAN_FAILURE	-0.0914767538564049	-0.0127109281056782	-4.77913913596084	2.01578935096049e-06	0.000173549864120789	4.52302994384018
REACTOME_ACTIVATION_OF_C3_AND_C5	-0.0891990170930159	0.0152140740824652	-3.07417015459994	0.00216640532964655	0.0315240308732472	-1.94285671154061
SHIRAISHI_PLZF_TARGETS_DN	-0.0888337380644895	0.0110497514160195	-5.29398891633056	1.46216075644967e-07	1.85514852467438e-05	7.00494325097675
WEBER_METHYLATED_LCP_IN_FIBROBLAST_UP	-0.0870545902000194	0.0331727949259451	-5.46340151324141	5.8555496624849e-08	9.0066275951569e-06	7.87415648541722
REACTOME_HIGHLY_SODIUM_PERMEABLE_POSTSYNAPTIC_ACETYLCHOLINE_NICOTINIC_RECEPTORS	-0.0854824361978258	0.0260733833157279	-4.09498923914264	4.55231325133219e-05	0.00212402125378286	1.60166524210556
RICKMAN_HEAD_AND_NECK_CANCER_E	-0.0851378991147031	0.0077714851088707	-4.386289742247	1.27137183838979e-05	0.000759881085556609	2.79255066332271
REACTOME_TRANSPORT_OF_ORGANIC_ANIONS	-0.0838298762620378	0.0311944320003881	-4.72747243184568	2.58873846349555e-06	0.000215192604229883	4.28732462015827
REACTOME_ACETYLCHOLINE_NEUROTRANSMITTER_RELEASE_CYCLE	-0.0827510498662138	0.00268109495479094	-5.14237043664229	3.24533059685753e-07	3.61080475022672e-05	6.24900377055749
SHARMA_PILOCYTIC_ASTROCYTOMA_LOCATION_DN	-0.0827080965385252	0.00773783997145596	-3.96734023832499	7.77063040410958e-05	0.00322972408520233	1.10474721902549
REACTOME_KERATINIZATION	-0.0819540087541788	0.0507379183910668	-5.68354475360733	1.71632267129815e-08	3.18267834841749e-06	9.04215457272344
WP_CELL_DIFFERENTIATION_EXPANDED_INDEX	-0.0807899051973059	-0.00237255907557527	-5.91170646634177	4.59828940648785e-09	9.7808320552118e-07	10.2983040925395
REACTOME_ADENYLATE_CYCLASE_ACTIVATING_PATHWAY	-0.0805271687159318	0.0214918234591628	-3.85925368657208	0.000120801605638531	0.00439013674360733	0.695912302073968
BIOCARTA_GABA_PATHWAY	-0.0796556439235622	0.0426327566715427	-4.25204579148823	2.31050599780517e-05	0.00122864554236228	2.2339321671073
REACTOME_CREB3_FACTORS_ACTIVATE_GENES	-0.0772344553833558	0.00281544070928053	-3.93308191942866	8.94721552628237e-05	0.0035552891585755	0.973980243020917
WANG_THOC1_TARGETS_DN	-0.0769699444280582	0.0220194672350214	-5.01674183042231	6.18594815002412e-07	6.6771308986529e-05	5.63844291664907
BIOCARTA_FLUMAZENIL_PATHWAY	-0.0765868048269399	0.0540171385934012	-4.3879599054176	1.26182840376955e-05	0.000759881085556609	2.79960590075739
BERENJENO_TRANSFORMED_BY_RHOA_REVERSIBLY_UP	-0.0765684833083995	-0.00475632458968018	-3.83123840225013	0.000135203231190831	0.00474655227170917	0.591733972732378
RAFFEL_VEGFA_TARGETS_DN	-0.0762637361950876	-0.000757977550296294	-3.18289033617955	0.0015017554271559	0.0257362446663304	-1.61231244004402
REACTOME_SEROTONIN_RECEPTORS	-0.0760964929647291	0.0549038860882657	-4.27414053388289	2.09649909476366e-05	0.00112310232987635	2.32472242156997
REACTOME_SIGNALING_BY_LRP5_MUTANTS	-0.075761342539512	0.00278451431544649	-3.29396718722898	0.00102143720427081	0.0202365903954004	-1.26297970159788
REACTOME_OREXIN_AND_NEUROPEPTIDES_FF_AND_QRFP_BIND_TO_THEIR_RESPECTIVE_RECEPTORS	-0.0751210637025766	0.048372756006427	-4.08975975427819	4.65448763023406e-05	0.00215777272704184	1.58100846938042
REACTOME_FATTY_ACIDS	-0.0749930286946967	0.03637256127695	-3.85501966729933	0.000122881101998916	0.00440186294489328	0.680120293630031
WP_MALE_STEROID_HORMONES_IN_CARDIOMYOCYTE_ENERGY_METABOLISM	-0.0746904058056574	0.0142314059515169	-4.16069603408955	3.43711821171776e-05	0.00170255061007828	1.86338584660673
BIOCARTA_PEPI_PATHWAY	-0.0746086172784869	0.00998089673880706	-3.56769651810365	0.000376691167911885	0.0103190550240104	-0.352122651844843
REACTOME_DISEASES_ASSOCIATED_WITH_SURFACTANT_METABOLISM	-0.0745097435116059	0.00679969502698271	-2.39531720631933	0.0167835573864286	0.108084316134151	-3.75089516009959
WP_CODEINE_AND_MORPHINE_METABOLISM	-0.0741198266741459	0.0109274122720086	-3.90173918412985	0.000101695866414475	0.00389134659211367	0.855305863588929
REACTOME_DEFECTIVE_RIPK1_MEDIATED_REGULATED_NECROSIS	-0.0735477682563268	-0.00359980133008327	-3.10629115983262	0.00194627998661803	0.02957037156139	-1.84637130395501
KEGG_GRAFT_VERSUS_HOST_DISEASE	-0.0732840982909161	0.00316939599331069	-2.61558294074679	0.00903763981028807	0.0733560169562327	-3.21274400191725
ALONSO_METASTASIS_NEURAL_UP	-0.0728518341356922	0.00513550206393525	-3.97481172450164	7.53426107380704e-05	0.00314958243270361	1.13341255880034
MIKKELSEN_IPS_LCP_WITH_H3K4ME3_AND_H3K27ME3	-0.0727356054325965	0.0317158974776831	-3.3905213662797	0.000724044930710757	0.0159157840088152	-0.949795017510608
CHEMELLO_SOLEUS_VS_EDL_MYOFIBERS_DN	-0.0713615714697801	0.0104470559918208	-3.13930868012385	0.00174160592833894	0.0275120268464172	-1.74616752668066
KEGG_MEDICUS_REFERENCE_HEPARAN_SULFATE_DEGRADATION	-0.071050070213012	-0.00458182019203653	-2.97906272297735	0.002959035623246	0.0376756084987942	-2.22276661788178
HEBERT_MATRISOME_TNBC_BONE_METASTASIS_TUMOR_CELL_DERIVED	-0.0705878574808877	0.0163128143376824	-2.7489470393468	0.00608315134217188	0.0579622536318669	-2.86422699152263
MIKKELSEN_MCV6_LCP_WITH_H3K27ME3	-0.0702948555440434	0.0335194396176455	-5.42260666962329	7.31614534181089e-08	1.00369514737607e-05	7.66248637802504
WP_SEBALEIC_ACID_FORMATION_AND_METABOLISM	-0.0702422259295772	0.00375479399226508	-2.75947584214563	0.00589196570065439	0.0569661710523162	-2.83598504192319
HASEGAWA_TUMORIGENESIS_BY_RET_C634R	-0.070083942269	0.016448794277056	-3.17677574275381	0.00153346104898471	0.0258507932546793	-1.63120168256145
KEGG_MEDICUS_VARIANT_MUTATION_INACTIVATED_PRKAR1A_TO_CRHR_PKA_ACTH_SIGNALING_PATHWAY	-0.0697130510714277	0.0140954059789033	-5.4416934210358	6.59344244393418e-08	9.45058715499879e-06	7.76133458957477
REACTOME_ERYTHROPOIETIN_ACTIVATES_STAT5	-0.0692600306967857	-0.00294163993798445	-3.32885626650392	0.000902888022491829	0.0185526931042377	-1.15083416603183
WP_MAJOR_RECEPTORS_TARGETED_BY_EPINEPHRINE_AND_NOREPINEPHRINE	-0.0689881863344134	0.0204691685466914	-3.71766107833642	0.000211895884888235	0.00670908934510535	0.176941576176462
HOFMANN_MYELODYSPLASTIC_SYNDROM_RISK_UP	-0.0689389473076988	-0.0116623844046187	-4.12476945209396	4.00988318861956e-05	0.00193329834800644	1.71978546951663
ZEILSTRA_CD44_TARGETS_UP	-0.0688782138412706	0.00683620034318008	-2.82119016103587	0.00487641563983595	0.0508892321894569	-2.66830761906147
REACTOME_ALTERNATIVE_COMPLEMENT_ACTIVATION	-0.0688061529580621	0.0119845204695302	-2.3006991371749	0.0216074947884453	0.127589174801895	-3.96770342883534
WP_GABA_RECEPTOR_SIGNALING	-0.068581165769393	0.0404995031075685	-5.57858358441368	3.09767804902833e-08	5.60060191264322e-06	8.47985904972343
WP_CLASSICAL_PATHWAY_OF_STEROIDOGENESIS_WITH_GLUCOCORTICOID_AND_MINERALOCORTICOID_METABOLISM	-0.0682960119585677	0.022752440406468	-4.39927457241406	1.19895544752458e-05	0.000734817440381169	2.84747030722796
WP_INCLUSION_BODY_MYOSITIS	-0.0679203188098834	-0.00196775619825863	-4.05931655870156	5.29389563377292e-05	0.00234880081125434	1.46126321361932
REACTOME_INTERLEUKIN_35_SIGNALLING	-0.0677436793363933	0.00428467374546354	-2.89992677485091	0.00381170264535426	0.0445494988704129	-2.44908227526109
SHANK_TAL1_TARGETS_DN	-0.0673896686405916	0.0121846540088314	-3.1172472213766	0.00187603263159846	0.0290005686461724	-1.81323632568222
WINTER_HYPOXIA_DN	-0.0672083701843824	0.00553953314106362	-2.47386196820718	0.0135262628819834	0.0938790145513477	-3.56435663272805
REACTOME_BIOSYNTHESIS_OF_EPA_DERIVED_SPMS	-0.066964255770611	-0.00285219201195952	-2.71751653585993	0.0066876158323092	0.0613766975878935	-2.94790189296921
REACTOME_GLUCURONIDATION	-0.0668692103880116	0.0143770084420418	-3.52323927328565	0.000444994355282951	0.0116180475718639	-0.504884046121147
REACTOME_FORMATION_OF_THE_POSTERIOR_NEURAL_PLATE	-0.0667449257947523	0.0282820452645555	-3.93615176030931	8.83527104007162e-05	0.0035552891585755	0.985653235519785
KEGG_OTHER_GLYCAN_DEGRADATION	-0.0667074686564082	0.00200659081690756	-3.50490220047487	0.000476406171952729	0.0121744503023397	-0.567348404084095
FARMER_BREAST_CANCER_CLUSTER_6	-0.0667030400864261	-0.017064027363207	-3.41712731424933	0.000657566906882875	0.0152291631325388	-0.861941024007394
HOFFMAN_CLOCK_TARGETS_DN	-0.0663162913744626	0.0160275998849631	-3.59134582254744	0.000344485474294697	0.00953748253865344	-0.270099208707526
BIOCARTA_BBCELL_PATHWAY	-0.0655460725373356	0.0130224889627947	-2.05021285700566	0.0405961168159699	0.191764282699604	-4.49989049649241
REACTOME_INTERLEUKIN_23_SIGNALING	-0.065511070584751	0.00459968301064286	-2.83750731878732	0.00463584844067594	0.0494939375098793	-2.62336374464287
BIOCARTA_TCRA_PATHWAY	-0.0654486149468009	0.0104141251094522	-2.00155424294991	0.0455943520833726	0.204806431221708	-4.59622447164814
SASAI_TARGETS_OF_CXCR6_AND_PTCH1_DN	-0.0653996024238316	0.00369580306832635	-3.45016933432727	0.00058291945307164	0.0140690916930883	-0.751900824687185
REACTOME_PHYSIOLOGICAL_FACTORS	-0.0648362522209805	0.00359787029780565	-3.49783068584076	0.000489064071938488	0.0123668229659411	-0.591352184761442
REACTOME_FORMATION_OF_THE_ANTERIOR_NEURAL_PLATE	-0.0645644796159172	0.0226710304152407	-3.77480317900438	0.000169271211778644	0.0056097098701314	0.384111801383822
REACTOME_TOXICITY_OF_BOTULINUM_TOXIN_TYPE_D_BOTD	-0.0641849978338135	0.0124884592707668	-2.76918510930036	0.00572048625298554	0.0558202246183094	-2.80984712305567
FIGUEROA_AML_METHYLATION_CLUSTER_2_DN	-0.0641476277563932	0.0141838879277819	-2.69720734796738	0.00710642762708968	0.0634234333007426	-3.00146507607157
PYEON_HPV_POSITIVE_TUMORS_DN	-0.0640701801756257	0.00456570628344578	-2.8258196853722	0.00480703750006497	0.0505297895355666	-2.65558201098788
REACTOME_TLR3_MEDIATED_TICAM1_DEPENDENT_PROGRAMMED_CELL_DEATH	-0.0636517520946656	0.00298453632892068	-2.56413072086886	0.0104841921277611	0.0801995129695664	-3.34263310592244
REACTOME_DEFECTIVE_CSF2RB_CAUSES_SMDP5	-0.063640374304894	0.0100777545886157	-2.01772605792886	0.0438784616255603	0.199885357459686	-4.56446226971678
BIOCARTA_BLYMPHOCYTE_PATHWAY	-0.0629612822064448	0.0204610912256061	-2.04152140383034	0.041453166718397	0.193912873031984	-4.51726612489387
WP_EICOSANOID_METABOLISM_VIA_CYCLOOXYGENASES_COX	-0.0627036915994463	0.00705908062542912	-4.33258520630228	1.61774387455995e-05	0.000908621237222354	2.56706651115209
BIOCARTA_BOTULIN_PATHWAY	-0.0625028986181907	0.0107467900167272	-2.76836187665426	0.00573484885113439	0.0558202246183094	-2.81206682229285
DAZARD_UV_RESPONSE_CLUSTER_G5	-0.0623913631887723	-0.00304160809878521	-2.75799241256717	0.00591856992531613	0.057046299785735	-2.839970557994
BIOCARTA_THELPER_PATHWAY	-0.0623705113179152	0.0177033988406239	-1.93283979904835	0.0535295215384342	0.224868364596085	-4.72835439596111
WP_IRINOTECAN_PATHWAY	-0.0622983272147754	-0.00135699506460957	-2.80842771116175	0.00507239643048619	0.0520334340216682	-2.70328259949016
AUJLA_IL22_AND_IL17A_SIGNALING	-0.0622452304553822	0.00606734787477087	-2.5452322986325	0.0110652276700727	0.0824137245210773	-3.38970185352593
WP_OCTADECANOID_FORMATION_FROM_LINOLEIC_ACID	-0.0622052850021214	0.013219356377434	-3.41588004348966	0.000660551880716801	0.0152291631325388	-0.866074558831727
LOPEZ_MESOTHELIOMA_SURVIVAL_WORST_VS_BEST_DN	-0.0619993433641408	0.00531832423606819	-2.41485455631288	0.0159146892431048	0.104252746925846	-3.70505106487275
WANG_METASTASIS_OF_BREAST_CANCER_ESR1_DN	-0.0618082319116604	-0.00630205473597609	-4.22061838339948	2.65105663603652e-05	0.00135974763062526	2.10557502921781
KEGG_MEDICUS_PATHOGEN_KSHV_MIR1_2_TO_ANTIGEN_PROCESSING_AND_PRESENTATION_BY_MHC_CLASS_I_MOLECULES	-0.0614564934458021	0.00191206766292307	-1.75943935246085	0.0787994622833075	0.278159012728452	-5.04140527828524
KEGG_MEDICUS_REFERENCE_BCR_PLCG_ITPR_SIGNALING_PATHWAY	-0.0611102310057693	0.00685961790240182	-2.3650430055102	0.0182123418885036	0.113446732590575	-3.82120571502045
WP_GANGLIO_SERIES_SPHINGOLIPID_METABOLISM	-0.0610488155051132	0.0140782897952634	-3.66862051275162	0.000256334266170223	0.00766036947497131	0.00159579571706292
WP_SULFATASE_AND_AROMATASE_PATHWAY	-0.0603556629296935	0.0130642771447828	-3.77064845789356	0.000172075263494832	0.00563098780812047	0.368945157729825
MIKKELSEN_ES_LCP_WITH_H3K4ME3_AND_H3K27ME3	-0.0600544421241954	0.0416634327866532	-2.81018255913172	0.00504503265227218	0.0520334340216682	-2.69848276642289
REACTOME_INTERLEUKIN_27_SIGNALING	-0.0598338303441091	0.000478077308471585	-2.60311604034715	0.00937072016380574	0.0748829262150753	-3.24444993946627
KEGG_MEDICUS_REFERENCE_ANTIGEN_PROCESSING_AND_PRESENTATION_BY_MHC_CLASS_II_MOLECULES	-0.0597848410465144	0.00893488190435842	-1.75938227166497	0.0788091561228704	0.278159012728452	-5.04150351969085
WP_LEUKOTRIENE_METABOLIC_PATHWAY	-0.0596541610781486	0.0105194988906081	-3.1036199947228	0.0019637696005256	0.0297735466478011	-1.85443249130972
REACTOME_BETA_OXIDATION_OF_BUTANOYL_COA_TO_ACETYL_COA	-0.0594656838987004	-0.0133886377953508	-2.2085037427247	0.0274285640084356	0.148586797684649	-4.17064216066655
REACTOME_ARACHIDONATE_PRODUCTION_FROM_DAG	-0.0593154051353883	-0.00487944448193361	-2.46986442372971	0.0136774341754483	0.0947463639433352	-3.57399416487412
WP_RENIN_ANGIOTENSIN_ALDOSTERONE_SYSTEM_RAAS	-0.0591678225004837	0.00773266615874543	-4.76638938527285	2.14462753639506e-06	0.000180348213293129	4.46463746979896
KEGG_MEDICUS_PATHOGEN_HTLV_1_P12_TO_ANTIGEN_PROCESSING_AND_PRESENTATION_BY_MHC_CLASS_I_MOLECULES	-0.0589642502058631	0.00303769085801437	-1.70033930177301	0.0893686910532018	0.299902286633068	-5.14142536089017
HINATA_NFKB_TARGETS_KERATINOCYTE_DN	-0.0589504517126703	-0.000539473608859329	-3.29667357452569	0.00101174884321712	0.0201015594344676	-1.25432180868783
KEGG_MEDICUS_REFERENCE_ACTH_CORTISOL_SIGNALING_PATHWAY	-0.0588847037822432	0.0149566804978644	-4.83407019266672	1.54096889907626e-06	0.000135905939977067	4.77631233687186
KEGG_ALLOGRAFT_REJECTION	-0.0588234980384732	0.00389182419402141	-2.06394777343197	0.0392724245617116	0.188216152703975	-4.47228292054066
REACTOME_ERYTHROPOIETIN_ACTIVATES_PHOSPHOLIPASE_C_GAMMA_PLCG	-0.0587559561818609	-0.00255959998080016	-3.09717153390048	0.00200658836576785	0.0301936913429345	-1.87386496688428
REACTOME_TRIF_MEDIATED_PROGRAMMED_CELL_DEATH	-0.0587255801101951	0.00312113938817759	-2.4525765670541	0.0143485345357757	0.0974743092957585	-3.61549550979537
KEGG_MEDICUS_VARIANT_CYP11B1_CYP11B2_FUSION_TO_ACTH_CORTISOL_SIGNALING_PATHWAY	-0.0587221808448188	0.0126465361732501	-4.71369799429949	2.76615414831025e-06	0.000224773334837974	4.22489894977682
KEGG_MEDICUS_REFERENCE_IL10_FAMILY_TO_JAK_STAT_SIGNALING_PATHWAY	-0.0585197517493933	0.0148523592739815	-3.02958669178504	0.00250990756828598	0.0339918568049517	-2.07514543220515
BIOCARTA_TCYTOTOXIC_PATHWAY	-0.0580222834073657	0.0144388465867761	-1.79255723530133	0.0733368181708032	0.267797895762274	-4.98387225841421
WP_SEROTONIN_AND_ANXIETY_RELATED_EVENTS	-0.057780902272168	0.0380955989523553	-3.49254755052579	0.0004987250374066	0.0124371705880156	-0.609254549735151
WP_STEROID_BIOSYNTHESIS	-0.0577663353552579	0.0335949383675669	-3.21058972068623	0.00136556256790457	0.02395677425094	-1.52629745092378
KEGG_MEDICUS_REFERENCE_TCR_PLCG_ITPR_SIGNALING_PATHWAY	-0.0577403507081297	-0.000897558685817034	-2.20169894932116	0.0279074595946567	0.15061697596161	-4.18529509841723
REACTOME_PRESYNAPTIC_DEPOLARIZATION_AND_CALCIUM_CHANNEL_OPENING	-0.0576480697350534	0.0295940465568997	-3.1772621477144	0.00153091649775549	0.0258507932546793	-1.62970038059144
REACTOME_FORMATION_OF_INTERMEDIATE_MESODERM	-0.0573939550241114	0.0234361212423568	-2.77082128946219	0.00569203690758877	0.0557761576778278	-2.80543352673818
MEISSNER_NPC_HCP_WITH_H3K27ME3	-0.0573376407112611	0.0310823238703284	-4.64970263484741	3.75535796426714e-06	0.000288922859548723	3.93715977356852
BIOCARTA_STAT3_PATHWAY	-0.057223883225484	-0.00170969850386797	-2.5348921187286	0.0113951169645359	0.084263278003603	-3.4153097909505
KEGG_MEDICUS_VARIANT_MUTATION_INACTIVATED_PROK2_TO_PROK_PRKR_GI_ERK_SIGNALING_PATHWAY	-0.0571738467689914	0.0233410446315498	-2.80533454772441	0.00512095622142297	0.0524571606137831	-2.71173578528644
KEGG_MEDICUS_REFERENCE_N_GLYCAN_PRECURSOR_BIOSYNTHESIS_ALG7_TO_ALG11	-0.0571304934714976	-0.0244739576262726	-2.38375934811846	0.017316962528966	0.110243198071727	-3.7778421577908
GRANDVAUX_IFN_RESPONSE_NOT_VIA_IRF3	-0.0570308947201819	-0.00413771064698333	-2.13907798414899	0.0326637151298696	0.166824850154814	-4.31803545099573
REACTOME_SIGNALING_BY_MST1	-0.0568628375097223	-0.0135641943467992	-2.02720829928518	0.042897990312079	0.197729933675561	-4.54572078830577
REACTOME_CHOLINE_CATABOLISM	-0.0566983807559577	-0.0118006946659838	-2.69626304368187	0.00712646248796646	0.0634711535874057	-3.00394593634451
KEGG_MEDICUS_REFERENCE_CRHR_PKA_ACTH_SIGNALING_PATHWAY	-0.0564205323037584	0.0150546519308848	-4.53162178945443	6.53779026298683e-06	0.000459041739630299	3.4161378511481
KEGG_MEDICUS_REFERENCE_TESTOSTERONE_BIOSYNTHESIS	-0.0563617816406851	0.00713056247425816	-2.9358743810613	0.00339992648774623	0.0413248207720685	-2.34702053243409
KEGG_MEDICUS_VARIANT_MUTATION_ACTIVATED_CACNA1D_H_TO_ANGIOTENSIN_ALDOSTERONE_SIGNALING_PATHWAY	-0.0563361573562556	0.00721805334243661	-4.36766005504261	1.38260704361803e-05	0.000812927978816717	2.71402893566237
REACTOME_ADENYLATE_CYCLASE_INHIBITORY_PATHWAY	-0.0563336826694386	0.0221543140613626	-3.38637185530281	0.000734959793827862	0.0161067552392821	-0.963436376701599
KEGG_TYPE_I_DIABETES_MELLITUS	-0.0562599214794169	0.00734432209296162	-2.26707897080148	0.0235917957702147	0.134661299929118	-4.04265914615111
REACTOME_EPITHELIAL_MESENCHYMAL_TRANSITION_EMT_DURING_GASTRULATION	-0.0562143025749973	-0.00694694517646172	-2.65446803173729	0.00806568944588749	0.0686247836148921	-3.11289121434012
HERNANDEZ_ABERRANT_MITOSIS_BY_DOCETACEL_4NM_UP	-0.0560060978100409	0.00368231109149352	-3.04055162781945	0.00242108438549809	0.033478551196792	-2.04278604827656
WP_LEPTIN_INSULIN_SIGNALING_OVERLAP	-0.0559821672245401	0.00168674897748514	-3.41018875757978	0.00067433312431569	0.0153841550632526	-0.884917127136288
REACTOME_FORMATION_OF_DEFINITIVE_ENDODERM	-0.0559418651378459	-0.00153358839492283	-3.19550645477831	0.00143824052505683	0.0249848500600269	-1.5732261408926
MIKKELSEN_NPC_LCP_WITH_H3K4ME3	-0.0559334187582132	0.00783203925285637	-4.19436820107338	2.97164163144722e-05	0.00150286099850533	1.9990675517579
BIOCARTA_IL22BP_PATHWAY	-0.0559223240460544	-0.00251523715293107	-2.1579331216761	0.031163386015273	0.161211450402328	-4.27846666595248
SHEDDEN_LUNG_CANCER_GOOD_SURVIVAL_A4	-0.0557139058646446	-0.01124086389451	-3.06628264399279	0.00222384540150073	0.0317434783982374	-1.96639877519657
PLASARI_NFIC_TARGETS_BASAL_UP	-0.0557103371445427	0.0032905683882665	-4.10523632587623	4.35824870963786e-05	0.00204667887455201	1.64221587122653
DAZARD_UV_RESPONSE_CLUSTER_G4	-0.0555975459929278	-0.00505464402993497	-2.64474581726783	0.00829948648331033	0.0694697757491902	-3.13799308985768
REACTOME_FGFR1B_LIGAND_BINDING_AND_ACTIVATION	-0.0555744728791947	0.00927983907482884	-2.70901888597915	0.0068600715603514	0.0625624685049954	-2.97036166592925
KEGG_MEDICUS_REFERENCE_IL12_23_TO_JAK_STAT_SIGNALING_PATHWAY	-0.05551401850705	0.00424312687417784	-2.35858939209055	0.018530357807119	0.114735914093394	-3.8360795979399
REACTOME_CONJUGATION_OF_BENZOATE_WITH_GLYCINE	-0.0553884265340816	0.0570849521276302	-2.56161141152139	0.0105600449614115	0.0803619011482002	-3.34892759861081
KEGG_MEDICUS_VARIANT_MUTATION_ACTIVATED_KCNJ5_TO_ANGIOTENSIN_ALDOSTERONE_SIGNALING_PATHWAY	-0.0552194386008298	0.0080091321003054	-4.14650219854266	3.65342899651319e-05	0.00178524314207996	1.80650852667856
DING_LUNG_CANCER_BY_MUTATION_RATE	-0.0551477320752836	0.00482299343410504	-3.62588565823339	0.000302055129590744	0.00880831732742041	-0.149354866293545
HEBERT_MATRISOME_TNBC_BONE_METASTASIS	-0.0550757141047458	0.0102707076510653	-2.5308126407088	0.0115276537464547	0.0849487137340903	-3.42538449394839
WP_MICRORNA_NETWORK_ASSOCIATED_WITH_CHRONIC_LYMPHOCYTIC_LEUKEMIA	-0.0549847684626637	0.00654849109744913	-2.09697535376022	0.0362388708633636	0.177681026497522	-4.40514838626969
BIOCARTA_LYM_PATHWAY	-0.054921077531659	0.00991138263337672	-2.19207364979818	0.0285971699632193	0.153082704051815	-4.20594502422859
BIOCARTA_ASBCELL_PATHWAY	-0.054822997062602	0.00952701274969238	-1.86313698802382	0.0627271625775274	0.246353238692256	-4.85770355650808
BIOCARTA_TCAPOPTOSIS_PATHWAY	-0.0547065202890156	0.00970794670525757	-1.63217129718198	0.102948751986909	0.322384948859157	-5.25257181408585
KEGG_MEDICUS_REFERENCE_MGLUR1_TRPC3_SIGNALING_PATHWAY	-0.0546730067941177	0.0107458486558757	-2.95978315950402	0.00314896210413038	0.039400162520884	-2.27845474937197
REACTOME_INTERLEUKIN_9_SIGNALING	-0.0546620032042957	0.00762544233217734	-2.07703163526495	0.038045789887297	0.184168107406246	-4.44581399238156
REACTOME_MUCOPOLYSACCHARIDOSES	-0.0545867953697784	-0.00612438473326911	-2.5416609647239	0.0111781929761835	0.0831694358063362	-3.39855806348158
WP_MBDNF_AND_PROBDNF_REGULATION_OF_GABA_NEUROTRANSMISSION	-0.0544926103622723	0.0250100397397357	-4.40637614774847	1.16103525290943e-05	0.00071765871359325	2.87757267692921
SMID_BREAST_CANCER_RELAPSE_IN_PLEURA_DN	-0.0544382713477521	-0.00404794865949625	-3.60482730566617	0.000327299794890509	0.00931902408129198	-0.223104662058534
KEGG_ASCORBATE_AND_ALDARATE_METABOLISM	-0.0541542700767086	0.00170382319821726	-2.80484803951797	0.00512863212782244	0.052461481680922	-2.71306450989891
RAMJAUN_APOPTOSIS_BY_TGFB1_VIA_SMAD4_DN	-0.0541367852393539	-0.0178500618538722	-2.99755038658046	0.002786800385455	0.0359895364064474	-2.16903218707763
BIOCARTA_NO2IL12_PATHWAY	-0.0541344765617509	0.0051321777375793	-1.79695107649421	0.0726359591314193	0.267466016516509	-4.97615908989209
LOPEZ_MESOTELIOMA_SURVIVAL_TIME_DN	-0.0539772686682431	-0.0023061998349979	-2.03705264818839	0.0418997642487165	0.194992982655545	-4.52617139651128
YANG_BCL3_TARGETS_DN	-0.0538636141468412	0.0182634863284597	-2.42781116407404	0.0153605574500614	0.102008770871299	-3.67444556372055
REACTOME_SYNTHESIS_SECRETION_AND_INACTIVATION_OF_GLUCOSE_DEPENDENT_INSULINOTROPIC_POLYPEPTIDE_GIP	-0.0536805540381798	0.0170846537712141	-2.87447657592242	0.00413013365944434	0.0464527630250412	-2.52059228242155
LEE_DOUBLE_POLAR_THYMOCYTE	-0.0534983134066692	-0.00433756476661545	-3.94684423007348	8.45561858796117e-05	0.00345486065695679	1.02638003519989
KRASNOSELSKAYA_ILF3_TARGETS_UP	-0.0534283325880857	0.00665631920015731	-2.34209869017997	0.0193651740237509	0.118585045334264	-3.87390372968387
REACTOME_FASL_CD95L_SIGNALING	-0.0534241266652793	-0.00284960853056472	-1.87327415516553	0.0613132698996	0.243687817635425	-4.83918489631916
MARTINELLI_IMMATURE_NEUTROPHIL_UP	-0.0532048098316889	0.0254265380146236	-2.41885793742205	0.0157416213321429	0.103306175566295	-3.69561174484496
KEGG_MEDICUS_REFERENCE_CA2_ENTRY_VOLTAGE_GATED_CA2_CHANNEL	-0.05320214091524	0.0363416864008741	-3.43290655154849	0.000620872888829657	0.0146737017386146	-0.809520310247738
SASSON_FSH_RESPONSE	-0.0531503547950153	-0.0202138526893002	-2.61656264662824	0.0090119190291217	0.0733118092447785	-3.21024607100891
WP_TYROBP_CAUSAL_NETWORK_IN_MICROGLIA	-0.0527893477429263	0.0104221459244407	-2.12320112593981	0.0339746979857321	0.170183806339429	-4.3510872255286
MYLLYKANGAS_AMPLIFICATION_HOT_SPOT_27	-0.052674194310746	-0.00822902163715067	-2.47738398663	0.0133943011508322	0.0933213737214053	-3.55585276906103
KEGG_MEDICUS_VARIANT_MUTATION_ACTIVATED_GRM1_TO_MGLUR1_TRPC3_SIGNALING_PATHWAY	-0.0526532871808339	0.00439106554430459	-2.66490221510545	0.0078213562541075	0.0674988644745888	-3.08585005037258
MARSON_FOXP3_TARGETS_STIMULATED_DN	-0.0525123088517114	-0.00817138269363755	-3.05020792885819	0.00234525781875395	0.0325597028736651	-2.0141936150108
KEGG_MEDICUS_PATHOGEN_HCMV_UL33_TO_GNAS_AC_PKA_SIGNALING_PATHWAY	-0.0522882768658757	0.00608852818792459	-3.9235164357139	9.30469612455264e-05	0.00362082127787218	0.937664376888282
KEGG_MEDICUS_VARIANT_MUTATION_INACTIVATED_ATP1A1_TO_ANGIOTENSIN_ALDOSTERONE_SIGNALING_PATHWAY	-0.0522314573216636	0.00599042165294253	-4.08425904381348	4.76430948214753e-05	0.00216701170911264	1.55930789809218
BIOCARTA_GRANULOCYTES_PATHWAY	-0.0521432835298129	0.0124291760050041	-2.04535927321562	0.0410728470903517	0.193133179556192	-4.5096026258927
REACTOME_SYNTHESIS_OF_16_20_HYDROXYEICOSATETRAENOIC_ACIDS_HETE	-0.052109995726644	0.0266300962230236	-2.81584624235402	0.00495762677123747	0.0515137310482606	-2.68297141136393
DER_IFN_BETA_RESPONSE_DN	-0.0521079515658082	-0.0095047054508526	-2.70303718542428	0.00698385621063381	0.0630552410927637	-2.98613006420745
REACTOME_IL_6_TYPE_CYTOKINE_RECEPTOR_LIGAND_INTERACTIONS	-0.0520071265396789	0.0107681698038261	-3.02728439755963	0.00252893279081088	0.0340888231463898	-2.08192530972878
KEGG_MEDICUS_REFERENCE_VALINE_DEGRADATION	-0.0518785048356699	-0.0324563286844443	-2.19528224960983	0.0283656385384509	0.152294207802581	-4.19907131562094
KEGG_MEDICUS_VARIANT_MUTATION_ACTIVATED_GNAS_TO_CRHR_PKA_ACTH_SIGNALING_PATHWAY	-0.0518558270878771	0.00586099224849244	-3.99047245586623	7.0607257637213e-05	0.0029687888792577	1.19366661271143
FINETTI_BREAST_CANCER_KINOME_GREEN	-0.0517638738349609	0.0100224805427561	-1.79248211340444	0.0733488488168629	0.267797895762274	-4.98400396800702
KEGG_MEDICUS_REFERENCE_TSH_TG_SIGNALING_PATHWAY	-0.0516073979570777	0.00761409899256968	-4.33097274204275	1.62942338316534e-05	0.000908621237222354	2.56033778715835
KEGG_MEDICUS_REFERENCE_CA2_CAM_VGCC_RYR_SIGNALING_PATHWAY	-0.0516049449994878	0.0264311617317865	-3.2469615101601	0.00120403516686993	0.0225110060293076	-1.41224316224839
BOSCO_EPITHELIAL_DIFFERENTIATION_MODULE	-0.0515763126393128	0.00324124556611935	-2.45601709560788	0.014212703263637	0.0970523421109722	-3.60725911201597
WP_DISORDERS_OF_BILE_ACID_SYNTHESIS_AND_BILIARY_TRANSPORT	-0.0515095241566446	0.0111540546948933	-3.67608838765573	0.000249044381077485	0.00750453734980154	0.0281510692056619
KEGG_MEDICUS_REFERENCE_CLASSICAL_PATHWAY_OF_COMPLEMENT_CASCADE_C4_C2_TO_C3_CONVERTASE_FORMATION	-0.0514354299275733	0.024868975675073	-1.67033232069402	0.0951571368775313	0.309509825503048	-5.19090827202539
LUCAS_HNF4A_TARGETS_DN	-0.0513922136701493	0.00210974613063577	-2.18390172217444	0.0291942285958443	0.155244603827313	-4.22340657188131
KEGG_MEDICUS_REFERENCE_ANTIGEN_PROCESSING_AND_PRESENTATION_BY_MHC_CLASS_I_MOLECULES	-0.0512134373875211	-0.00530989779005243	-1.68793479172643	0.0917261677421172	0.303182653158588	-5.16198720118803
WP_EICOSANOID_METABOLISM_VIA_LIPOOXYGENASES_LOX	-0.0511665981635832	0.0080896842004705	-3.59500175966409	0.000339743315664754	0.00953748253865344	-0.257372088888821
WILENSKY_RESPONSE_TO_DARAPLADIB	-0.0508086654380907	0.0132324684827542	-1.78835760914497	0.0740118664154459	0.268897644402811	-4.99122695435647
MORI_LARGE_PRE_BII_LYMPHOCYTE_DN	-0.0507352548035654	0.00352075272040271	-2.21270427918626	0.027136503979413	0.147225203885308	-4.16157468219708
REACTOME_CA2_ACTIVATED_K_CHANNELS	-0.0507208148691392	-0.000139086014454623	-2.7971375076	0.00525168378658696	0.0534179706675062	-2.73409279837674
MILICIC_FAMILIAL_ADENOMATOUS_POLYPOSIS_DN	-0.0507048449187956	0.00692164368296938	-1.98777812170216	0.0471003903236159	0.20871937672818	-4.62308140274395
WEBER_METHYLATED_LCP_IN_SPERM_UP	-0.0506285106199446	0.0402934212181205	-3.3971653008974	0.000706882303981199	0.015729762530437	-0.927919332268402
WP_NCRNAS_INVOLVED_IN_STAT3_SIGNALING_IN_HEPATOCELLULAR_CARCINOMA	-0.0504603803581595	-0.00142864219502853	-2.38018058966831	0.0174851169102671	0.111020514043065	-3.78615985563899
BIOCARTA_NEUTROPHIL_PATHWAY	-0.0504035041985129	0.024538505233379	-1.7170283411968	0.0862743050582136	0.29300134870277	-5.11352526739514
KEGG_MEDICUS_VARIANT_MUTATION_INACTIVATED_PRKCG_TO_MGLUR1_TRPC3_SIGNALING_PATHWAY	-0.0503298007381453	0.0117538086228493	-2.76089558835874	0.00586660473191496	0.0567969015009491	-2.83216864629483
KEGG_MEDICUS_PATHOGEN_HPV_E5_TO_ANTIGEN_PROCESSING_AND_PRESENTATION_BY_MHC_CLASS_I_MOLECULES	-0.0503075014860401	-0.00474314218090729	-1.56438786276686	0.11803335909825	0.345228851366094	-5.35860575011443
KEGG_MEDICUS_PATHOGEN_HTLV_1_TAX_TO_NFY_MEDIATED_TRANSCRIPTION	-0.0502342789726526	0.00443477985660404	-1.58032824854516	0.114338416923508	0.340046176117519	-5.33407253195173
WP_IRON_METABOLISM_IN_PLACENTA	-0.0501957860919587	-0.00293314207211285	-2.95287075354977	0.00321972370345452	0.0398437396921295	-2.29833437400705
FARMER_BREAST_CANCER_CLUSTER_1	-0.0501219927424887	0.0112122000496764	-1.73292757974035	0.0834075364489236	0.287132989727637	-5.08669354664671
JU_AGING_TERC_TARGETS_UP	-0.0499914333497025	0.00685646531485533	-1.82861767109368	0.0677456672496181	0.256914874435888	-4.92001512868791
GOLUB_ALL_VS_AML_DN	-0.0497829881769384	0.00477616905543743	-2.36197192309728	0.0183630744273253	0.113895158026086	-3.82828876575712
BIOCARTA_UCALPAIN_PATHWAY	-0.0496225939078333	-0.00116628798738829	-2.49865845452488	0.0126211592407109	0.0899263050307837	-3.50423174428719
CERIBELLI_PROMOTERS_INACTIVE_AND_BOUND_BY_NFY	-0.0495817641543854	0.0251702511988097	-4.46324874028625	8.9609110799563e-06	0.000589139172093127	3.12033052318353
KEGG_MEDICUS_VARIANT_MUTATION_INACTIVATED_RASD1_TO_CRHR_PKA_ACTH_SIGNALING_PATHWAY	-0.0494757006083878	0.00589185532885239	-4.0125745488061	6.44018518811822e-05	0.00273973054591006	1.27909415566557
REACTOME_CD22_MEDIATED_BCR_REGULATION	-0.0493807178849332	0.00956680034557484	-1.60460129579961	0.108887810348513	0.332486584742986	-5.29623950627171
TAKEDA_TARGETS_OF_NUP98_HOXA9_FUSION_6HR_DN	-0.0493424161456079	-0.0024385140088161	-2.87273903875743	0.00415273111720786	0.0464797208773562	-2.52545180448126
REACTOME_SYNTHESIS_OF_15_EICOSATETRAENOIC_ACID_DERIVATIVES	-0.0493355013493452	0.000261500091222366	-1.85501383116499	0.0638795406546642	0.249044117528049	-4.87247097937555
BIOCARTA_CCR3_PATHWAY	-0.0493142613184855	-0.00330893651998617	-3.59459461153024	0.000340268389688021	0.00953748253865344	-0.258790085529329
WP_MAMMALIAN_DISORDER_OF_SEXUAL_DEVELOPMENT	-0.0492356634062288	0.0103339012380616	-3.6611396749477	0.000263837360893079	0.00785214730032407	-0.0249528528490064
KEGG_ANTIGEN_PROCESSING_AND_PRESENTATION	-0.0492321393518462	0.00847575298453172	-2.49068588877324	0.0129061313617247	0.0911495527421808	-3.52362770598274
TING_SILENCED_BY_DICER	-0.0491471493916287	0.00487970524240824	-2.88086837462836	0.00404796376357966	0.0461021636822174	-2.50269090512368
NABA_MATRISOME_HIGHLY_METASTATIC_MELANOMA_TUMOR_CELL_DERIVED	-0.049075937229831	-0.000646423426829019	-2.06739859134534	0.0389456831382205	0.187027011819669	-4.46531794613325
WHITESIDE_CISPLATIN_RESISTANCE_UP	-0.0489396213925169	-0.0104871287733027	-2.35373370406812	0.0187728305061334	0.11584053773068	-3.84724418218062
KEGG_MEDICUS_PATHOGEN_HIV_VPR_TAT_TO_TNF_JNK_SIGNALING_PATHWAY	-0.0488779065708601	-0.0110504362534116	-2.10746293579374	0.0353184327321669	0.174469197758901	-4.38360945940421
VISALA_AGING_LYMPHOCYTE_DN	-0.0487991793155754	-0.00729758526751359	-2.78353059344	0.00547536744642814	0.0546274906950191	-2.77106274625659
NAKAJIMA_EOSINOPHIL	-0.0487869782532084	0.0095683399384991	-2.6271565002427	0.00873794501513946	0.071891715983491	-3.18317625334262
MARSON_FOXP3_CORE_DIRECT_TARGETS	-0.04876118939078	-0.00193972518902705	-2.16630673425154	0.030516314255959	0.159001429898484	-4.26078374084103
KEGG_PENTOSE_AND_GLUCURONATE_INTERCONVERSIONS	-0.0487091472290111	-0.005079925145545	-2.59127402285307	0.00969721751773042	0.0763115093451865	-3.27442824828639
MISHRA_CARCINOMA_ASSOCIATED_FIBROBLAST_DN	-0.0486568869430185	-0.00104120880214345	-2.91463363982978	0.0036380409714684	0.0434053139980631	-2.40747627334296
KEGG_MEDICUS_REFERENCE_GLYCOGEN_DEGRADATION_AMYLASE_	-0.0484563857621142	0.0393682035484142	-2.38892029662311	0.0170769674794611	0.109292591868551	-3.76582539791659
KEGG_MEDICUS_VARIANT_AMPLIFIED_PDGFR_TO_PLCG_CAMK_SIGNALING_PATHWAY	-0.0483884264705054	0.0103054025887162	-2.68464850155786	0.00737706933273309	0.0645114454828606	-3.03438942423027
REACTOME_GLYCEROPHOSPHOLIPID_CATABOLISM	-0.0482664692114992	-0.00126619080908115	-2.2391817807428	0.0253567025379034	0.141496661075708	-4.10402635537317
REACTOME_NITRIC_OXIDE_STIMULATES_GUANYLATE_CYCLASE	-0.0482207702311997	0.0115311789259907	-2.60856575914935	0.00922379280306656	0.0740360372383767	-3.23060855057533
REACTOME_PD_1_SIGNALING	-0.0481889274926413	0.0053785568998006	-1.62840755782989	0.103743985868158	0.323307780548295	-5.25857675894506
KEGG_MEDICUS_VARIANT_MUTATION_INACTIVATED_ATP2B3_TO_ANGIOTENSIN_ALDOSTERONE_SIGNALING_PATHWAY	-0.048171367378614	0.00990058499037739	-3.7898513001638	0.000159471262034777	0.00536416821876979	0.439180267541679
REACTOME_INTERLEUKIN_21_SIGNALING	-0.0481211518143933	6.77973946454425e-06	-1.7178984212411	0.0861153870397134	0.292800413291588	-5.11206327050014
WP_MRNA_VACCINE_ACTIVATION_OF_DENDRITIC_CELL_AND_INDUCTION_OF_IFN_1	-0.0480069038368122	-0.00296809775145723	-2.10161440861926	0.0358292307874667	0.176390059261375	-4.3956340406507
PIEPOLI_LGI1_TARGETS_UP	-0.0479552765664392	0.0140362497068948	-2.95604288542001	0.00318707267158281	0.03960293738984	-2.28921720356471
KEGG_MEDICUS_VARIANT_AMPLIFIED_REL_TO_TRANSCRIPTION	-0.047940537074717	0.00709822616731772	-1.80611951466184	0.0711911842114573	0.264959816121908	-4.96000393290679
WP_CARDIAC_PROGENITOR_DIFFERENTIATION	-0.0479345605364295	0.0204194984667375	-3.59157225736258	0.000344189970902298	0.00953748253865344	-0.269311306094316
KEGG_MEDICUS_REFERENCE_TNF_RIPK1_3_SIGNALING_PATHWAY	-0.0479213682997411	-0.00474268932454008	-2.06216936932842	0.0394417213874551	0.188616224508875	-4.47586786555215
WP_SARS_COV_2_ALTERING_ANGIOGENESIS_VIA_NRP1	-0.0478852173611433	-0.00106004440451884	-1.91159518128447	0.0562051225057599	0.231907603077713	-4.76827821383385
BIOCARTA_EPHA4_PATHWAY	-0.0478374113159656	0.00147658388050534	-2.3400605335922	0.0194706040882755	0.119029086024014	-3.87856034880462
REACTOME_RSK_ACTIVATION	-0.0478074127892899	-0.00424383155537534	-2.08111039043318	0.0376701340470414	0.183084952572717	-4.4375286764151
BIOCARTA_MHC_PATHWAY	-0.0477974824422111	-0.00815019794515149	-1.63055290204294	0.103290102881301	0.322954614802235	-5.25515561000398
ABBUD_LIF_SIGNALING_1_UP	-0.0477545827846818	0.0070780624261022	-2.60618252750272	0.00928779079600099	0.0743846102288806	-3.23666508072812
REACTOME_COBALAMIN_CBL_VITAMIN_B12_TRANSPORT_AND_METABOLISM	-0.0477528078688421	-0.00421509512543053	-3.71522385160701	0.0002139213639545	0.00670908934510535	0.168173700628778
REACTOME_EFFECTS_OF_PIP2_HYDROLYSIS	-0.047696567365687	0.01194292659502	-3.10726979326377	0.00193990825462189	0.0295356136787905	-1.84341622777403
ZHAN_MULTIPLE_MYELOMA_PR_DN	-0.0476016800479451	-0.00244782693881823	-2.57067852216178	0.0102893126395163	0.0793308198389995	-3.32624486440912
MCGARVEY_SILENCED_BY_METHYLATION_IN_COLON_CANCER	-0.0475041141896941	0.0101923046315343	-3.4374896512252	0.00061057815545053	0.0145253329612442	-0.794250429503652
KEGG_MEDICUS_REFERENCE_ERK_RSK_SIGNALING	-0.0475012020166708	-0.00365911412984865	-2.05291374910661	0.0403328691412222	0.191019849135114	-4.49447606479504
BAFNA_MUC4_TARGETS_UP	-0.0474818750757299	0.0044481261743486	-1.79808598916904	0.0724558248671138	0.267210874777647	-4.97416375834425
PIEPOLI_LGI1_TARGETS_DN	-0.047455748285738	0.00489296962503338	-3.01035166451133	0.00267296745576507	0.0351470920728963	-2.13163389719108
KEGG_MEDICUS_REFERENCE_GHRHR_PKA_GH_SIGNALING_PATHWAY	-0.0473401440458859	0.0162670139850009	-3.89132006540872	0.000106097594660772	0.00393377046941734	0.816059526983171
REACTOME_HEME_DEGRADATION	-0.0472784398750545	0.0209886881075852	-2.37447159696666	0.0177563324991711	0.11215178745328	-3.79940303182419
DUTTA_APOPTOSIS_VIA_NFKB	-0.047224076722094	-0.00878312541619194	-2.77692825816853	0.00558697622044754	0.0551981038610336	-2.78893730046702
GUTIERREZ_CHRONIC_LYMPHOCYTIC_LEUKEMIA_UP	-0.0471243618861667	0.00284115906754176	-1.91361655012319	0.0559458363343438	0.231265275682377	-4.76449842538507
KEGG_MEDICUS_VARIANT_MUTATION_ACTIVATED_GNAS_TO_ACTH_CORTISOL_SIGNALING_PATHWAY	-0.0470037252539199	0.0119170797435149	-3.70660571629713	0.000221230509727395	0.00689628899288156	0.137215000358835
REACTOME_ARACHIDONIC_ACID_METABOLISM	-0.0469639354442457	0.0158914393987899	-3.55407035468935	0.000396505628887698	0.0106525471807819	-0.399142644233921
REACTOME_TNFS_BIND_THEIR_PHYSIOLOGICAL_RECEPTORS	-0.0469453680635397	0.0125997707503639	-2.14804735234518	0.0319424556427142	0.164197837715311	-4.2992555339459
REACTOME_BETA_DEFENSINS	-0.0469185466523759	0.0695379256734152	-3.39960894863345	0.000700665661518374	0.0156997469811416	-0.919862898016738
WP_GANGLIO_SPHINGOLIPID_METABOLISM	-0.0469064320522551	0.0146583706969075	-3.06429389099632	0.00223854728748632	0.0317434783982374	-1.97232528825951
WILSON_PROTEASES_AT_TUMOR_BONE_INTERFACE_DN	-0.0468938180490391	0.0237462524123848	-1.85394879008907	0.0640319211902452	0.249369334436109	-4.87440240947245
REACTOME_SYNTHESIS_OF_GDP_MANNOSE	-0.0466969427420225	-0.00960929690774005	-1.79722486713026	0.0725924692944893	0.267442046835327	-4.97567784311159
KEGG_MEDICUS_REFERENCE_BILE_ACID_BIOSYNTHESIS	-0.0466718824162399	-0.00119006828522744	-2.61316344478198	0.00910144167322001	0.0734864232684551	-3.21890897463777
TONKS_TARGETS_OF_RUNX1_RUNX1T1_FUSION_SUSTAINED_IN_MONOCYTE_DN	-0.046504521518726	0.00477517681580979	-1.87196199397382	0.0614947825200015	0.243687817635425	-4.84158758574335
MEBARKI_HCC_PROGENITOR_WNT_DN_BLOCKED_BY_FZD8CRD	-0.0463920636613111	-0.000900254791903859	-3.23034727831404	0.00127549121266815	0.0231767649497891	-1.46449804734303
MONTERO_THYROID_CANCER_POOR_SURVIVAL_DN	-0.0462441594006512	-0.0140919952130861	-2.17220181988366	0.0300677330177959	0.157686617247788	-4.2482941320604
WP_MACROPHAGE_MARKERS	-0.0461697702431396	0.0127577218954576	-1.55397297469206	0.120497739459358	0.349274409527084	-5.37450120355476
NEBEN_AML_WITH_FLT3_OR_NRAS_UP	-0.046061031057361	-0.00931197009760254	-2.33885733392915	0.0195330788339367	0.119108959634933	-3.88130744176912
KEGG_MEDICUS_VARIANT_MUTATION_ACTIVATED_PRKACA_TO_ACTH_CORTISOL_SIGNALING_PATHWAY	-0.0459459009144872	0.00363253720596317	-3.15828294458469	0.00163314627918199	0.0267749378321836	-1.68811306173174
REACTOME_DEFENSINS	-0.0458925032320664	0.0728184641430011	-3.44894842959653	0.000585530939338278	0.0140690916930883	-0.755985221257601
REACTOME_ATORVASTATIN_ADME	-0.0458644120957621	0.0199361966182839	-2.39180532504484	0.0169440850955908	0.108827374255162	-3.75909669613792
WANG_TNF_TARGETS	-0.0458524667665186	-0.00236838406222676	-2.6823673688689	0.00742720953078522	0.0648053240290884	-3.04035339945301
TARTE_PLASMA_CELL_VS_B_LYMPHOCYTE_DN	-0.0456959797665668	0.00298543363964264	-2.16189825222922	0.0308555248817594	0.160076869400921	-4.27010178365969
KLEIN_PRIMARY_EFFUSION_LYMPHOMA_UP	-0.0456420196445392	-0.00361884096965521	-3.68984175583654	0.000236125690934316	0.00717504620519736	0.0771947109807183
WU_SILENCED_BY_METHYLATION_IN_BLADDER_CANCER	-0.0455533649173435	0.00557655831844178	-2.32798132690768	0.0201058058133275	0.121984217820457	-3.90607564751502
REACTOME_CASPASE_ACTIVATION_VIA_DEATH_RECEPTORS_IN_THE_PRESENCE_OF_LIGAND	-0.0454719352128027	0.00429189761524485	-2.07942694893399	0.0378247952823221	0.18358166352669	-4.44095026227599
KEGG_MEDICUS_VARIANT_MUTATION_INACTIVATED_PRKAR1A_TO_ACTH_CORTISOL_SIGNALING_PATHWAY	-0.0454595420241228	0.00312271165673171	-3.11314538052878	0.00190205477336096	0.0292413166220673	-1.82565513626071
REACTOME_IMMUNOREGULATORY_INTERACTIONS_BETWEEN_A_LYMPHOID_AND_A_NON_LYMPHOID_CELL	-0.0454327203599219	0.00933980433408091	-1.91209253824486	0.0561412324889838	0.231875153261183	-4.7673485663198
FIGUEROA_AML_METHYLATION_CLUSTER_6_DN	-0.0454059863817604	0.0272933835857569	-3.91858517787776	9.49422295219221e-05	0.00367177649145744	0.918976103188172
WP_GLUCURONIDATION	-0.0453238176028837	0.00195382884822208	-2.37778614626539	0.0175984230685469	0.111544080308266	-3.79171808583281
REACTOME_TYSND1_CLEAVES_PEROXISOMAL_PROTEINS	-0.0453119386276718	-0.022788554091606	-2.04353020470928	0.0412537306216801	0.193334361147819	-4.513256710049
BIOCARTA_DSP_PATHWAY	-0.0452820271922057	-0.0178866101547869	-2.40370054754956	0.0164057501102501	0.106600525424374	-3.73126887313445
REACTOME_ESTROGEN_BIOSYNTHESIS	-0.0452339946421554	-0.00386817259086516	-1.97808862890985	0.0481845914171182	0.212161548466745	-4.64186108978316
SIG_PIP3_SIGNALING_IN_B_LYMPHOCYTES	-0.0451944219685765	0.00414457595190449	-2.76844531397047	0.00573339167323347	0.0558202246183094	-2.81184187813201
MAEKAWA_ATF2_TARGETS	-0.0451518127001811	0.0165290405459434	-3.50013011981947	0.000484914061850028	0.0123482341383782	-0.58355210234651
WP_ESTROGEN_METABOLISM_WP5276	-0.0451500188793569	-0.00428033554770422	-2.82394580784882	0.00483501098991736	0.0506765209841773	-2.6607353882303
REACTOME_ACTIVATION_OF_MATRIX_METALLOPROTEINASES	-0.0451477061692914	0.0194093802131886	-2.27655537791025	0.0230170624035956	0.132425931028483	-4.02164215177882
WP_TYPE_I_INTERFERON_INDUCTION_AND_SIGNALING_DURING_SARS_COV_2_INFECTION	-0.0451076263135193	0.00187863351206675	-2.21726913628745	0.02682216457114	0.145963029344062	-4.15170141616751
KEGG_GLYCOSPHINGOLIPID_BIOSYNTHESIS_GANGLIO_SERIES	-0.0450590736388093	0.0058053251926116	-2.44410261327365	0.0146879858332111	0.0987207374960804	-3.63573293575524
KEGG_MEDICUS_VARIANT_MUTATION_INACTIVATED_TP53_TO_TRANSCRIPTION	-0.0450532232450177	-0.00673383927999984	-2.14049857652701	0.032548557542153	0.166354182434523	-4.31506622783514
ABE_VEGFA_TARGETS	-0.0450527808316226	0.00162681632221895	-2.29393714910868	0.0219944810002664	0.129020833817816	-3.98286692225919
SU_THYMUS	-0.0450467406072001	0.00926397133821285	-1.77724923352756	0.0758219774709081	0.272266405694939	-5.01059812241624
REACTOME_INITIAL_TRIGGERING_OF_COMPLEMENT	-0.045030732371213	0.0186079562291633	-2.01353866651139	0.0443174356129402	0.201321416050743	-4.57271082949973
TONKS_TARGETS_OF_RUNX1_RUNX1T1_FUSION_SUSTAINED_IN_GRANULOCYTE_DN	-0.045004391445858	0.0187196908802348	-1.47663357557681	0.140079230144532	0.381277001281616	-5.4892318611074
KEGG_MEDICUS_PATHOGEN_HCMV_UL33_TO_GNAI_AC_PKA_SIGNALING_PATHWAY	-0.0449068476090712	0.00792110675500771	-3.53020011608582	0.000433585570894764	0.0113611987272135	-0.481088988336943
WP_SLEEP_REGULATION	-0.0448951031407428	0.0345729309766046	-3.8569924040507	0.000121908042015489	0.00440186294489328	0.687476095859187
WP_CONVERSION_OF_ANGIOTENSINOGEN_TO_ANGIOTENSIN_II	-0.0448881893330853	0.010906757120561	-1.53479710562166	0.125140454920463	0.357855187815259	-5.40349147183058
WP_FOXP3_IN_COVID_19	-0.0448049776382927	0.00582051722901645	-1.63377662762852	0.102611044876241	0.321963033806704	-5.25000635718875
HESSON_TUMOR_SUPPRESSOR_CLUSTER_3P21_3	-0.0446483029543765	-0.00949448257946377	-1.81059705248496	0.0704942291231019	0.264009417632978	-4.95208464284602
KEGG_TASTE_TRANSDUCTION	-0.0446318943329494	0.0332452615089858	-3.55760645980145	0.000391271946547594	0.0105980476308322	-0.386957416710835
RICKMAN_HEAD_AND_NECK_CANCER_A	-0.0444351636425361	-0.00257157987765083	-3.22071748367513	0.00131868255627947	0.023482724288158	-1.49466535488131
MOROSETTI_FACIOSCAPULOHUMERAL_MUSCULAR_DISTROPHY_DN	-0.0444177226989491	0.00371694393072778	-2.42087000852871	0.0156552662869921	0.10283277546551	-3.69086177315548
YAGUE_PRETUMOR_DRUG_RESISTANCE_UP	-0.0443784253709894	0.00548702100304332	-2.16731402004856	0.0304392604107009	0.158828810454682	-4.2586520392636
WP_DEGRADATION_PATHWAY_OF_SPHINGOLIPIDS_INCLUDING_DISEASES	-0.0443219979005251	0.00462044575554921	-2.06744859687608	0.0389409654039178	0.187027011819669	-4.46521693243192
DELACROIX_RAR_TARGETS_UP	-0.0442947881141803	-0.00251422931524991	-3.43397423713202	0.000618460263592407	0.0146646053321321	-0.805964794744343
GUENTHER_GROWTH_SPHERICAL_VS_ADHERENT_DN	-0.0442936453009101	0.00018246715132266	-1.974086659724	0.0486384776700326	0.212925829606341	-4.64959093385216
GARGALOVIC_RESPONSE_TO_OXIDIZED_PHOSPHOLIPIDS_PURPLE_DN	-0.0442077318659276	-0.0102625387237382	-2.42141227062593	0.0156320647352065	0.102806230798025	-3.68958096684442
REACTOME_LGI_ADAM_INTERACTIONS	-0.0441887899484227	0.0215841502203584	-2.68083711117786	0.00746101653370867	0.0648534514083907	-3.04435142616346
CHENG_TAF7L_TARGETS	-0.0441781927334817	0.00669166149654927	-1.77612506894765	0.0760071588530027	0.27266060159966	-5.01255179592951
KEGG_MEDICUS_REFERENCE_IRE1A_JNK_SIGNALING_PATHWAY	-0.0439516227185501	-0.00992067791116718	-2.22342443576397	0.0264032946556102	0.144987567919038	-4.13835629995344
BLANCO_MELO_COVID19_BRONCHIAL_EPITHELIAL_CELLS_SARS_COV_2_INFECTION_UP	-0.0439069736295915	0.00274268692036416	-2.23507432127526	0.0256259929825223	0.142449793427825	-4.11299825727204
BIOCARTA_RHO_PATHWAY	-0.0438715249235127	0.00401141147330801	-2.6108532148513	0.00916273771146075	0.0736276879214268	-3.22479027979327
HUPER_BREAST_BASAL_VS_LUMINAL_DN	-0.0438562541461935	-0.00748008875570207	-2.71790634231878	0.00667979935275085	0.0613766975878935	-2.94686994935269
ICHIBA_GRAFT_VERSUS_HOST_DISEASE_D7_UP	-0.0438191028350402	0.00345055528530178	-2.0754311976426	0.0381940602715585	0.184515326575759	-4.44906061398279
WP_SEROTONIN_TRANSPORTER_ACTIVITY	-0.0438058927863708	0.0211662109162141	-2.32227818218767	0.0204119567131994	0.123324370050006	-3.91901791504788
LIANG_SILENCED_BY_METHYLATION_2	-0.0437927000195679	0.0064827130953079	-2.27222420094152	0.0232782147046994	0.13329220011432	-4.03125870311423
BIOCARTA_TH1TH2_PATHWAY	-0.0437419852085157	0.00796508605031982	-1.73787414262017	0.082531554961566	0.285856420250022	-5.0782955331381
MEISSNER_ES_ICP_WITH_H3K4ME3_AND_H3K27ME3	-0.0437314506681336	0.00542232270370026	-2.43478557889399	0.0150693733595016	0.100536631121694	-3.65790390415319
WP_GLYCOSAMINOGLYCAN_DEGRADATION	-0.0437032565560691	-6.63450564759697e-05	-2.21496922290083	0.0269801425225211	0.146486779821976	-4.1566783856469
REACTOME_REGULATION_BY_C_FLIP	-0.0436472457457481	0.000597425382519095	-1.93046623712124	0.053823067322963	0.225520523105254	-4.7328366326611
WP_CELL_INTERACTIONS_OF_THE_PANCREATIC_CANCER_MICROENVIRONMENT	-0.04360038888676	0.00869835244831822	-1.63284646846477	0.102806611135391	0.322278895418791	-5.25149313766407
GOERING_BLOOD_HDL_CHOLESTEROL_QTL_TRANS	-0.0435999979419052	-0.00166733555227053	-2.62533551968847	0.0087845013480331	0.0720289271530334	-3.18783697146104
SMID_BREAST_CANCER_NORMAL_LIKE_DN	-0.04355225753709	-0.00494222975536396	-1.69065189663371	0.0912055469368803	0.302163537879485	-5.157496105168
KEGG_MEDICUS_REFERENCE_CARDIAC_TYPE_VGCC_RYR_SIGNALING	-0.043492052892244	0.0306644237031126	-2.77780467520639	0.00557204349326724	0.0551981038610336	-2.78656697600919
RAMPON_ENRICHED_LEARNING_ENVIRONMENT_LATE_UP	-0.0433860061770983	-0.0115806132622096	-3.00488540595403	0.0027210441969518	0.0354640051134951	-2.14762244856536
WP_APOE_AND_MIR_146_IN_INFLAMMATION_AND_ATHEROSCLEROSIS	-0.0432925049926849	0.00181697728357647	-1.8276558862825	0.0678900978769471	0.257327666585996	-4.92173469256435
REACTOME_ENDOSOMAL_VACUOLAR_PATHWAY	-0.0432918036319663	-2.00672584669895e-05	-1.50455626094492	0.132744448073551	0.368666608474623	-5.44848179341461
WP_SELECTIVE_EXPRESSION_OF_CHEMOKINE_RECEPTORS_DURING_T_CELL_POLARIZATION	-0.0432901409295284	0.00990639908872752	-1.74576326732375	0.0811499458820623	0.283408847006938	-5.06485255676588
VALK_AML_CLUSTER_9	-0.0432589122934746	0.0105124600005941	-2.29086373996141	0.0221723579605622	0.129943673234024	-3.98974432153481
POS_RESPONSE_TO_HISTAMINE_UP	-0.0432396361737311	-0.0166340484373124	-3.02092540618559	0.00258216927301829	0.0344527108618363	-2.10062519469501
REACTOME_FORMATION_OF_ATP_BY_CHEMIOSMOTIC_COUPLING	-0.0431749378907666	-0.00385879685351671	-1.15822743574452	0.247039440145346	0.5222418097431	-5.90011504445546
TAGHAVI_NEOPLASTIC_TRANSFORMATION	-0.0431148652082035	0.00269514530148513	-2.13403625442794	0.0330752382471834	0.167859735441144	-4.32855755352886
WP_PATHOGENESIS_OF_SARS_COV_2_MEDIATED_BY_NSP9_NSP10_COMPLEX	-0.0430747872898493	0.0108470800469077	-1.67760587363838	0.0937271401023029	0.307268666010813	-5.17899428901427
REACTOME_SENSORY_PERCEPTION_OF_TASTE	-0.0430527323816776	0.0336575710773018	-3.3251425614893	0.000914870580122026	0.0186375888322324	-1.16282627505011
CHIANG_LIVER_CANCER_SUBCLASS_INTERFERON_UP	-0.0429990599561728	0.00949635734142418	-1.92718909662104	0.0542305722123095	0.226833717894403	-4.73901620270226
MIKKELSEN_MCV6_LCP_WITH_H3K4ME3	-0.0429886689067537	0.00529146801643128	-3.29851922093486	0.00100519070419613	0.0200262787128	-1.24841348551548
SCHWAB_TARGETS_OF_BMYB_POLYMORPHIC_VARIANTS_DN	-0.0429719446642545	-0.00187083221952868	-2.93165046145335	0.00344611428945953	0.0417390170870081	-2.35907710012011
DACOSTA_ERCC3_ALLELE_XPCS_VS_TTD_UP	-0.0427598966147567	7.18997096756882e-06	-2.87108934073878	0.00417429009412051	0.0465871388282091	-2.5300629838881
LOPEZ_MESOTHELIOMA_SURVIVAL_OVERALL_UP	-0.042668314126161	0.00356641839973094	-1.611263078116	0.107428448737411	0.330324209723196	-5.28575582150086
KEGG_INTESTINAL_IMMUNE_NETWORK_FOR_IGA_PRODUCTION	-0.0426457033300265	0.00637585017951391	-1.71122599865837	0.0873401641345814	0.295298769060913	-5.1232561236853
KEGG_PORPHYRIN_AND_CHLOROPHYLL_METABOLISM	-0.0425769962323721	-0.00348048217757965	-2.58193098141385	0.00996194221730494	0.0778021232349344	-3.29798515578316
NABA_MATRISOME_HIGHLY_METASTATIC_MELANOMA	-0.0425563261649796	0.00616609189395934	-2.01206084611773	0.0444732424730889	0.201396674743506	-4.57561786513744
KEGG_MEDICUS_VARIANT_MUTATION_CAUSED_ABERRANT_SPTBN2_TO_MGLUR1_TRPC3_SIGNALING_PATHWAY	-0.0425482812980513	0.0040408566023638	-2.20419817093713	0.0277307415740932	0.149774998554027	-4.17991866350992
REACTOME_FGFRL1_MODULATION_OF_FGFR1_SIGNALING	-0.0424227706080854	0.0289000845780779	-2.57125632420542	0.0102722717762764	0.0792839588965108	-3.3247967249642
DAVICIONI_PAX_FOXO1_SIGNATURE_IN_ARMS_DN	-0.0422532272334639	-0.000474651998160112	-2.50592050004451	0.0123664535391547	0.089077880473274	-3.48651108030285
REACTOME_MITOCHONDRIAL_FATTY_ACID_BETA_OXIDATION_OF_SATURATED_FATTY_ACIDS	-0.0422455400111196	-0.018511503097195	-1.85876103369793	0.0633457925701225	0.247523017622619	-4.86566674765372
WP_ENTEROHEPATIC_CIRCULATION_OF_BILE_ACIDS	-0.0422399359223475	0.0276318635699366	-2.45880413906381	0.0141035056777212	0.0964962659047113	-3.60057874998312
REACTOME_DEX_H_BOX_HELICASES_ACTIVATE_TYPE_I_IFN_AND_INFLAMMATORY_CYTOKINES_PRODUCTION	-0.0422224545744258	-0.00208921218495671	-1.84049518612113	0.0659828035092024	0.25301571313815	-4.89870538167401
REACTOME_NEUROTOXICITY_OF_CLOSTRIDIUM_TOXINS	-0.0422119473516025	0.00124261949914642	-2.30062284099649	0.0216118278667479	0.127589174801895	-3.96787476639394
KEGG_MEDICUS_VARIANT_MUTATION_INACTIVATED_PDE11A_PDE8B_TO_ACTH_CORTISOL_SIGNALING_PATHWAY	-0.0421670835702916	0.00652534312679761	-2.92523890628468	0.00351731724479196	0.0421844748164767	-2.37734534357515
WP_LNCRNA_MEDIATED_MECHANISMS_OF_THERAPEUTIC_RESISTANCE	-0.0421621111631717	0.00388022901798044	-1.86708782716533	0.0621729366855525	0.244765747474097	-4.8504979987401
MYLLYKANGAS_AMPLIFICATION_HOT_SPOT_29	-0.0421158414449062	0.00357286563891435	-1.90991698623729	0.0564211494744737	0.232312302346508	-4.7714132832196
REACTOME_SYNTHESIS_OF_12_EICOSATETRAENOIC_ACID_DERIVATIVES	-0.0419846198419077	0.0038341391137212	-1.68224256988377	0.0928245997326494	0.304862627278165	-5.17137257373679
MASRI_RESISTANCE_TO_TAMOXIFEN_AND_AROMATASE_INHIBITORS_DN	-0.0419350966131255	0.0108859471286586	-1.93116728026231	0.0537362274232095	0.225334225449511	-4.7315133510104
REACTOME_NEUROFASCIN_INTERACTIONS	-0.0418645675680043	0.0210296649769813	-1.94934780240894	0.0515247496662672	0.220750586247894	-4.6970294379408
KEGG_MEDICUS_REFERENCE_KERATAN_SULFATE_DEGRADATION	-0.0417984866337248	-0.0120607705184502	-1.39401539015436	0.163613297804206	0.417181085812581	-5.6053515688317
KEGG_MEDICUS_VARIANT_MUTATION_ACTIVATED_ITPR1_TO_MGLUR1_TRPC3_SIGNALING_PATHWAY	-0.0417412633718189	0.00500782028079263	-2.09852439775611	0.0361016440550396	0.177248533473216	-4.40197373371919
BIOCARTA_CTL_PATHWAY	-0.0415767354071618	0.0036643159240086	-1.29804509848333	0.194562126505616	0.457892593275342	-5.73187706418149
KEGG_MEDICUS_REFERENCE_BLOOD_GROUP_H_O_ANTIGEN_TYPE_1_BIOSYNTHESIS	-0.0415322231880315	0.00184185983329525	-1.78544445484791	0.0744831085116189	0.269735523663509	-4.99631861592894
BIOCARTA_IFNA_PATHWAY	-0.0415023238860475	0.018565982576883	-1.75367956579056	0.0797825358413428	0.280909103799704	-5.05130244384659
REACTOME_BUTYROPHILIN_BTN_FAMILY_INTERACTIONS	-0.0415005679621139	0.00475791923783833	-1.80507108285139	0.0713551935112069	0.264959816121908	-4.9618554485664
WP_MED_AND_PSEUDOACHONDROPLASIA_GENES	-0.0415004733606008	0.00868150801086347	-1.64162910097045	0.100971848758589	0.31876368469997	-5.23742127760142
KEGG_MEDICUS_REFERENCE_ISOLEUCINE_DEGRADATION	-0.0414882897254469	-0.030870417740555	-1.69325768851231	0.090708492196044	0.301281179661122	-5.15318225070658
MISIAK_ANAPLASTIC_THYROID_CARCINOMA_DN	-0.0413989871752081	0.00391620340887892	-2.24825566580121	0.0247704863334075	0.139408682617279	-4.08414850392117
KEGG_MEDICUS_REFERENCE_PDGF_PDGFR_PLCG_CAMK_SIGNALING_PATHWAY	-0.0413812953172777	0.00841997775123404	-2.23174702303231	0.0258459479367584	0.143232103815047	-4.12025409913601
BIOCARTA_MONOCYTE_PATHWAY	-0.0413365264927698	0.0180464841305585	-1.48154734770453	0.138766309659765	0.379273602214445	-5.48211586029639
SCHAEFFER_PROSTATE_DEVELOPMENT_AND_CANCER_BOX5_DN	-0.0412595029298403	-0.0122342801773722	-1.95219106639238	0.0511858903145464	0.220474305392972	-4.69160747600402
BOYAULT_LIVER_CANCER_SUBCLASS_G5_DN	-0.0411788955696225	0.00994596524084124	-1.7658647593132	0.0777144513269678	0.276318049162552	-5.03032630226349
WIEMANN_TELOMERE_SHORTENING_AND_CHRONIC_LIVER_DAMAGE_DN	-0.0411645332328632	-0.00856586521109406	-1.84467593081735	0.0653713757102397	0.251694938399416	-4.89117199406088
MORI_EMU_MYC_LYMPHOMA_BY_ONSET_TIME_DN	-0.0411608697678958	-0.00344268223896748	-2.24117058159624	0.0252271976968674	0.141059846345127	-4.09967636769685
THUM_MIR21_TARGETS_HEART_DISEASE_UP	-0.0411373331807234	0.00336625946089417	-1.48194845619095	0.138659557136675	0.37926850121499	-5.48153394598064
REACTOME_TNF_RECEPTOR_SUPERFAMILY_TNFSF_MEMBERS_MEDIATING_NON_CANONICAL_NF_KB_PATHWAY	-0.0410926221368553	-0.00696693439584937	-1.87431561636172	0.0611695199634619	0.243600202850086	-4.83727669368066
CASORELLI_APL_SECONDARY_VS_DE_NOVO_UP	-0.0410437432042593	-0.00503123215372911	-2.62467014495224	0.00880156802619902	0.0720871347287331	-3.18953917305645
KOHOUTEK_CCNT1_TARGETS	-0.0410385677353109	-0.00266638844749573	-2.77926256888243	0.00554728322608823	0.0551623922410337	-2.78262237990301
APPEL_IMATINIB_RESPONSE	-0.0410347796737865	-0.00101856013623577	-1.69063418476819	0.0912089329633458	0.302163537879485	-5.15752540432588
MULLIGAN_NTF3_SIGNALING_VIA_INSR_AND_IGF1R_DN	-0.040777573357628	-0.00467555051419253	-1.79942290367431	0.0722440987305532	0.267064581875303	-4.97181167417654
REACTOME_NEGATIVE_REGULATION_OF_TCF_DEPENDENT_SIGNALING_BY_WNT_LIGAND_ANTAGONISTS	-0.040627500217848	0.00802238681307994	-2.38924112136671	0.0170621454030032	0.109292591868551	-3.76507754075464
DAVICIONI_RHABDOMYOSARCOMA_PAX_FOXO1_FUSION_UP	-0.0406203806884337	-0.00534707182739693	-3.84422252357795	0.000128338040378135	0.00452751564885206	0.639925398665322
IIZUKA_LIVER_CANCER_PROGRESSION_G1_G2_UP	-0.0405887606200321	0.00254283915593684	-2.19236566125435	0.0285760313091458	0.153082704051815	-4.20531986681319
MEBARKI_HCC_PROGENITOR_WNT_DN_CTNNB1_DEPENDENT_BLOCKED_BY_FZD8CRD	-0.0405848353656359	0.00726882472329003	-2.57290470358282	0.0102237950196273	0.0792282812092956	-3.32066364294466
GAURNIER_PSMD4_TARGETS	-0.0405806930417207	0.00948641763389484	-1.61931374797779	0.105685581339364	0.327331102460933	-5.27302877233874
SEITZ_NEOPLASTIC_TRANSFORMATION_BY_8P_DELETION_UP	-0.04052597020916	-0.00228500140644947	-2.18510653909563	0.0291055324894241	0.154886836617745	-4.22083621281209
BIOCARTA_PML_PATHWAY	-0.0405223542471285	-0.0021566891216637	-2.43644094788539	0.0150009802819104	0.100265332161531	-3.65397087444971
REACTOME_GASTRIN_CREB_SIGNALLING_PATHWAY_VIA_PKC_AND_MAPK	-0.0404273063119861	-0.00362104570362669	-2.59748293940281	0.00952478587948408	0.0757791545439261	-3.25872706891442
BIOCARTA_IL12_PATHWAY	-0.0404121483458582	-0.00257818573229834	-1.67310268970096	0.0946104262065964	0.308764712241022	-5.18637651436282
REACTOME_SIALIC_ACID_METABOLISM	-0.0404072513911787	0.00713597426038648	-3.05732251734503	0.00229079038037845	0.0321689243318387	-1.99307027840465
ISHIDA_TARGETS_OF_SYT_SSX_FUSIONS	-0.0403502487430205	-0.0179008060178504	-1.69997306534558	0.0894375873265712	0.299902286633068	-5.14203458271071
WP_SARS_COV_2_AND_COVID_19_PATHWAY	-0.0403422993731865	0.00370535100028924	-2.11439423135476	0.0347211385482693	0.172793051377372	-4.36931581496591
KRISHNAN_FURIN_TARGETS_UP	-0.0403086957240781	-0.0124801207595722	-2.01005666232375	0.044685283218512	0.202103795019561	-4.57955693271549
WP_GDNF_RET_SIGNALING_AXIS	-0.0402823777577597	0.0262620378766346	-2.13759792468531	0.0327840648072941	0.167203354503774	-4.3211268902483
REACTOME_PROSTANOID_LIGAND_RECEPTORS	-0.0402178794232212	0.0152805366342039	-1.56803803944913	0.117179082621451	0.343788691893847	-5.35300975623381
EBAUER_TARGETS_OF_PAX3_FOXO1_FUSION_DN	-0.0401529352768347	0.00341097938330334	-3.36021536913254	0.00080736171605267	0.0172746743505707	-1.04904885919382
MEISSNER_BRAIN_HCP_WITH_H3K27ME3	-0.0400879448949194	0.0211384625328785	-3.53689405318489	0.000422872690625837	0.0111613697029418	-0.45816310685039
WUNDER_INFLAMMATORY_RESPONSE_AND_CHOLESTEROL_DN	-0.0400843830060594	0.0179033992020011	-1.8467723602491	0.0650665417582421	0.251233972234707	-4.88738799438812
SANA_RESPONSE_TO_IFNG_UP	-0.0400571288774716	0.00326377747175372	-1.58606188388709	0.113031891138887	0.338603175559562	-5.32518759992945
BIOCARTA_SODD_PATHWAY	-0.0399534704425562	-0.00230717779351753	-1.94713289663854	0.0517900225528157	0.221493461325821	-4.70124771739133
BIOCARTA_NKT_PATHWAY	-0.0399071207091219	0.0101203692569064	-1.58675539127829	0.11287466325984	0.33857717324561	-5.32411075935301
LEE_DIFFERENTIATING_T_LYMPHOCYTE	-0.0399066278451816	-0.00584056104816219	-1.99890688485176	0.0458805713563968	0.205073110042931	-4.60139985424589
REACTOME_MET_RECEPTOR_ACTIVATION	-0.0398170659494052	0.00535088893037075	-1.6439405965906	0.100493327116733	0.317782134546659	-5.23370523217615
KEGG_MEDICUS_PATHOGEN_HTLV_1_P12_TO_JAK_STAT_SIGNALING_PATHWAY	-0.0397944641153366	-0.00974177515053534	-1.35184444052418	0.176721554911134	0.433271330746739	-5.66205607822955
WP_SEROTONIN_AND_ANXIETY	-0.0397484182830312	0.0380453586917994	-2.81070487241263	0.00503691394124142	0.0520334340216682	-2.6970535731735
TSUDA_ALVEOLAR_SOFT_PART_SARCOMA	-0.0397330727656439	-0.00328990866795021	-1.96382629618243	0.049818614996428	0.21664956323161	-4.66933795926473
BASSO_CD40_SIGNALING_UP	-0.0396399837440045	0.00591281150286666	-1.86909150103464	0.0618934145220828	0.244427391974892	-4.84683789630343
KEGG_MEDICUS_REFERENCE_ANGIOTENSIN_ALDOSTERONE_SIGNALING_PATHWAY	-0.0396291644446895	0.00395799557043598	-3.22117726489869	0.00131659000634248	0.023482724288158	-1.49322700162578
REACTOME_PHASE_2_PLATEAU_PHASE	-0.039615787969401	0.0180767265381457	-2.27481211363993	0.0231218661130874	0.132817581993525	-4.02551491682642
BIOCARTA_MSP_PATHWAY	-0.0395169328061877	0.00187673178864569	-1.45360480331953	0.146360201413482	0.39087037541444	-5.52226786883881
REACTOME_BETA_OXIDATION_OF_OCTANOYL_COA_TO_HEXANOYL_COA	-0.0394998622057497	-0.0319600476809723	-1.29905624640599	0.194215044028854	0.457661517893996	-5.73059084543106
HAMAI_APOPTOSIS_VIA_TRAIL_DN	-0.0394987681543627	0.00320089511723022	-3.32603594298398	0.000911974609284851	0.018631074503808	-1.15994260883948
WP_CANCER_IMMUNOTHERAPY_BY_PD_1_BLOCKADE	-0.0394615705713288	0.000550379653424257	-1.59910671661383	0.110103258704831	0.33442535361333	-5.30485383651179
WANG_IMMORTALIZED_BY_HOXA9_AND_MEIS1_UP	-0.0394437364362062	0.00441456451776381	-2.51039707352591	0.0122117255134572	0.0884921832798826	-3.47556215062556
STEARMAN_TUMOR_FIELD_EFFECT_UP	-0.0393892459119257	0.0106068940243395	-1.8471555028662	0.0650109575339515	0.251153442780736	-4.88669597069379
PLASARI_TGFB1_SIGNALING_VIA_NFIC_10HR_UP	-0.0393561594548925	5.78896855107003e-05	-2.69692868192317	0.00711233468015794	0.0634234333007426	-3.00219727185962
GALE_APL_WITH_FLT3_MUTATED_DN	-0.0393399533568602	-0.0182794607139597	-1.84492295057507	0.0653353963103616	0.251694938399416	-4.89072635180951
LEE_EARLY_T_LYMPHOCYTE_DN	-0.0393178165167579	0.00610662619350659	-1.80458953638399	0.0714306271204838	0.264959816121908	-4.96270549479429
WP_IMMUNE_RESPONSE_TO_TUBERCULOSIS	-0.0393131877259469	0.000684213382403561	-1.62007243966719	0.105522499169763	0.327106178309356	-5.27182612696404
BIDUS_METASTASIS_DN	-0.0392900908812237	-0.00293714976221922	-2.7900720585135	0.00536677920855848	0.0540564724739484	-2.75331176173039
ZHENG_FOXP3_TARGETS_IN_THYMUS_DN	-0.0391560137399933	0.0066902086640808	-2.50688640141228	0.012332921815675	0.0889249158234914	-3.4841502844016
TSAI_DNAJB4_TARGETS_UP	-0.0391372276005397	-0.00300011501756617	-1.59393458299273	0.111257164187237	0.336516859641196	-5.31293577860467
KEGG_MEDICUS_REFERENCE_FAS_JNK_SIGNALING_PATHWAY	-0.0391165705287913	-0.00772765324554261	-2.01238761542398	0.0444387513288482	0.201396674743506	-4.57497525621547
BIOCARTA_EICOSANOID_PATHWAY	-0.039108180920521	0.0110057154561342	-1.8998639714522	0.0577297711328611	0.235116776856483	-4.79013628044714
LIU_OVARIAN_CANCER_TUMORS_AND_XENOGRAFTS_KINASES_DN	-0.0391000888362809	0.0143883366627903	-1.61089285140574	0.107509143146886	0.330431841580228	-5.28633958341771
REACTOME_SIGNALING_BY_LEPTIN	-0.0390385375572333	-0.00263069379588383	-2.03638918272699	0.0419664159513073	0.195052133778827	-4.52749189079691
BIOCARTA_HDAC_PATHWAY	-0.038923936357889	0.000625710920703101	-2.59397254375922	0.00962193575960828	0.0762166915810373	-3.26760875334345
KEGG_MEDICUS_REFERENCE_LIGHT_HVEM_NFKB_SIGNALING_PATHWAY	-0.0389019494771639	-0.00496801725440878	-1.89851351139302	0.0579074733305374	0.235116776856483	-4.79264393787324
BIOCARTA_TNFR2_PATHWAY	-0.0388760653797102	-0.00926323882496286	-1.94472061040311	0.052080236052389	0.22220900715686	-4.70583649216903
REACTOME_GABA_SYNTHESIS_RELEASE_REUPTAKE_AND_DEGRADATION	-0.0388118277349223	0.0124111209304422	-2.87047628185747	0.0041823276977604	0.0466049212792037	-2.53177592093482
DAUER_STAT3_TARGETS_DN	-0.0387774387648604	-0.0100669881290445	-1.73824124812548	0.082466843472675	0.285856420250022	-5.07767133227815
KEGG_MEDICUS_REFERENCE_REGULATION_OF_COMPLEMENT_CASCADE_CFHR	-0.0387486664029594	0.0126854316376418	-1.61334685038121	0.106975166641489	0.329631697446011	-5.28246770495105
HAHTOLA_CTCL_PATHOGENESIS	-0.0387085299668594	0.000444987620347288	-1.54755207304054	0.122037043203291	0.350868837173478	-5.38424828249223
SAMOLS_TARGETS_OF_KHSV_MIRNAS_UP	-0.0386938856208871	-0.00477481394409991	-1.79332592258264	0.0732138070592946	0.267797895762274	-4.98252422046885
REACTOME_IRF3_MEDIATED_ACTIVATION_OF_TYPE_1_IFN	-0.0386809804610756	0.0113209298062772	-1.65941127138279	0.0973370502882862	0.312307696399683	-5.20870012187886
REACTOME_INTERLEUKIN_6_FAMILY_SIGNALING	-0.0386654056498803	0.0043348340444608	-2.28611697231361	0.022449544300571	0.130510534068914	-4.00034828174058
YEMELYANOV_GR_TARGETS_DN	-0.0386197702979215	-0.0146183052661175	-2.32175387992641	0.0204403051486041	0.123392559962191	-3.92020614889264
REACTOME_YAP1_AND_WWTR1_TAZ_STIMULATED_GENE_EXPRESSION	-0.038570887962888	-0.0061844873145389	-2.22593590085465	0.0262340214914388	0.14444338380929	-4.13290074593952
KEGG_MEDICUS_VARIANT_AMPLIFIED_EGFR_TO_PLCG_CAMK_SIGNALING_PATHWAY	-0.0385525913352137	0.00744267346286494	-2.23271506158824	0.0257817865953856	0.143095840873237	-4.11814420073606
WP_NANOPARTICLE_TRIGGERED_REGULATED_NECROSIS	-0.0385464269498606	-0.00374991523026544	-2.21577806695172	0.0269244926496393	0.146308870177215	-4.15492864541601
KEGG_MEDICUS_REFERENCE_CYTOKINE_JAK_STAT_SIGNALING_PATHWAY	-0.038474357445255	0.011204270933872	-1.81913620011824	0.0691805994320209	0.260716047468669	-4.93692769902172
VALK_AML_CLUSTER_5	-0.0384402738546354	0.00730375133991363	-1.43787164149699	0.150773903962916	0.398269938665239	-5.54454061171104
REACTOME_SYNTHESIS_OF_5_EICOSATETRAENOIC_ACIDS	-0.0384236604632809	-0.00647508998684077	-1.42226800810293	0.155250902003922	0.40488529555585	-5.56639156195553
ODONNELL_TARGETS_OF_MYC_AND_TFRC_UP	-0.0384196456961308	0.00761174669066342	-2.02403319223589	0.0432242128973528	0.198726959741676	-4.55200603724763
KEGG_STEROID_HORMONE_BIOSYNTHESIS	-0.0383850380471731	0.011208831768533	-2.74315805158962	0.00619063759225471	0.0587541877522127	-2.87970977442227
SCHUHMACHER_MYC_TARGETS_DN	-0.0383082642590355	0.000374970670445	-1.3709228279181	0.170697344003708	0.426465295044278	-5.63661756503181
SUZUKI_AMPLIFIED_IN_ORAL_CANCER	-0.0383003129076986	0.0214304717395484	-2.28437378721465	0.022552091910301	0.130850501780203	-4.00423697528067
MEBARKI_HCC_PROGENITOR_WNT_DN	-0.0382976928486085	0.00557259281262833	-3.15325785375284	0.00166124766032924	0.0268657269797482	-1.70352143596495
MYLLYKANGAS_AMPLIFICATION_HOT_SPOT_6	-0.0382841859883576	-0.0199843549770271	-1.47543207112673	0.140401714118781	0.381552822042187	-5.49096826805273
REACTOME_ANTIGEN_ACTIVATES_B_CELL_RECEPTOR_BCR_LEADING_TO_GENERATION_OF_SECOND_MESSENGERS	-0.0382804608035091	0.000165078895917761	-1.79837099356339	0.0724106463213252	0.267180507242767	-4.97366248503182
NAKAYAMA_SOFT_TISSUE_TUMORS_PCA1_UP	-0.0382714072068147	0.0105306532912245	-1.46440660637118	0.143387705735352	0.387221765451108	-5.5068364887216
WP_MFAP5_EFFECT_ON_PERMEABILITY_AND_MOTILITY_OF_ENDOTHELIAL_CELLS_VIA_CYTOSKELETON_REARRANGEMENT	-0.0382603292949658	-0.00208825119663134	-1.93304138677162	0.0535046523607394	0.224868364596085	-4.7279734656243
HENDRICKS_SMARCA4_TARGETS_DN	-0.0382138912314464	0.00982825560686122	-2.46429578927207	0.0138905082651532	0.0953094457054911	-3.58739371298199
ZHAN_MULTIPLE_MYELOMA_CD1_DN	-0.0382130686324125	-0.00557811868513989	-2.61263132548829	0.00911552750963196	0.0734864232684551	-3.22026408082507
MIKKELSEN_NPC_HCP_WITH_H3K27ME3	-0.0381397342135909	0.0277354602933563	-3.55326753277949	0.000397702950609944	0.0106525471807819	-0.401907479057096
KEGG_MEDICUS_VARIANT_MUTATION_INACTIVATED_DJ1_TO_FAS_JNK_SIGNALING_PATWHAY	-0.038087918777312	-0.0229296051543001	-1.97189749225253	0.0488882813314989	0.213631450507191	-4.65381276004592
LIM_MAMMARY_LUMINAL_PROGENITOR_UP	-0.0380663782955478	0.013370782815879	-2.65299938896548	0.00810062399978801	0.0687095048881534	-3.11668894105374
BIOCARTA_FOSB_PATHWAY	-0.037996989250216	0.00906841299698531	-1.54901457489332	0.121685086004062	0.350420891098453	-5.38203170292243
MEBARKI_HCC_PROGENITOR_WNT_DN_CTNNB1_INDEPENDENT	-0.0379056909123737	0.0205839461300729	-2.02845579868039	0.0427703890461622	0.197267508661891	-4.54324864030392
REACTOME_SIGNALING_BY_MEMBRANE_TETHERED_FUSIONS_OF_PDGFRA_OR_PDGFRB	-0.037896495343139	0.00315065521759228	-1.48165971532814	0.138736397327013	0.379273602214445	-5.48195285704991
WP_ABNORMAL_CALCIUM_HANDLING_AND_ITS_EFFECTS_ON_MUSCLE_CONTRACTION_IN_DMD	-0.0377464026533333	-0.00107915762884808	-2.23814890904473	0.0254241871212666	0.141763856022359	-4.1062839865838
REACTOME_BETA_OXIDATION_OF_PRISTANOYL_COA	-0.0377301787353353	-0.0111902947111906	-1.65376976261219	0.0984786924857136	0.314170257501614	-5.21784542641864
BIOCARTA_LYMPHOCYTE_PATHWAY	-0.0377166676792006	0.0178211976832912	-1.34837923299613	0.177832553949255	0.434126154785348	-5.66663835874957
KEGG_PRIMARY_BILE_ACID_BIOSYNTHESIS	-0.0377134499588137	0.00500898175316855	-2.09646379662393	0.0362842864117052	0.177783170277406	-4.40619627480817
BIOCARTA_TUBBY_PATHWAY	-0.0376562974075149	0.0131092396534968	-1.55815073595135	0.11950439223341	0.34778904009337	-5.36813769561614
BROWNE_HCMV_INFECTION_2HR_UP	-0.0376207475992364	0.00372839988446356	-1.94230738882081	0.0523719238492811	0.22286923742985	-4.71042139678581
ROSS_AML_WITH_PML_RARA_FUSION	-0.0376099653163689	-0.00179313018573645	-2.95342500625648	0.00321399681382259	0.0398437396921295	-2.29674206443335
KEGG_MEDICUS_PATHOGEN_HSV_GD_TO_HVEM_NFKB_SIGNALING_PATHWAY	-0.0375363190899359	-0.0113808219702815	-1.90506450203614	0.0570496868336679	0.233625897611034	-4.78046292471771
WP_TYPE_II_INTERFERON_SIGNALING	-0.0375308382775779	0.00533209886186979	-1.59683335152706	0.110609275800896	0.335539548067149	-5.30840939063004
KEGG_MEDICUS_REFERENCE_STEROID_HORMONE_BIOSYNTHESIS_PROGESTERONE_TO_CORTISOL_CORTISONE	-0.03751059576397	0.0442249030001514	-1.60476135606675	0.108852563595673	0.332486584742986	-5.29598812518261
WP_PKC_GAMMA_CALCIUM_SIGNALING_PATHWAY_IN_ATAXIA	-0.0374862451241352	0.0208562613796224	-2.90894287716239	0.00370436554250076	0.0439901011549516	-2.42360009901426
WP_MATRIX_METALLOPROTEINASES	-0.0374551659983916	0.0102352109699397	-1.84762169449863	0.0649433779235659	0.25102646132722	-4.88585375340875
MEBARKI_HCC_PROGENITOR_WNT_DN_CTNNB1_DEPENDENT	-0.0374516724503889	0.00348539437278364	-2.61699054203888	0.00900070579828328	0.073303045420253	-3.20915478751639
XU_HGF_TARGETS_INDUCED_BY_AKT1_48HR_UP	-0.037395409580996	0.00860055203535108	-1.65709554931776	0.0978043821615481	0.313251236400494	-5.21245782709626
REACTOME_GABA_RECEPTOR_ACTIVATION	-0.0373848876427856	0.0303246765068984	-3.69837184658006	0.000228432533626615	0.00702988971569226	0.107702048010711
KEGG_MEDICUS_PATHOGEN_EBV_EBNA1_TO_P53_MEDIATED_TRANSCRIPTION	-0.0373002718142918	-0.0091833074624318	-1.98428469970662	0.0474888921568397	0.209926447480602	-4.62986267364755
REACTOME_FGFR2B_LIGAND_BINDING_AND_ACTIVATION	-0.0372298026679578	0.00927307705692848	-1.91637365036631	0.0555937851532966	0.230403584085181	-4.75933648775682
KEGG_MEDICUS_REFERENCE_COPII_VESICLE_FORMATION	-0.0372067471195469	-0.0139716847687454	-1.66349715594115	0.0965168460845612	0.311062272930421	-5.2020572589504
KEGG_MEDICUS_ENV_FACTOR_NNK_NNN_TO_RAS_ERK_SIGNALING_PATHWAY	-0.0371821328207638	-0.00826316477305471	-2.63019395663317	0.00866077866849923	0.0715008576833178	-3.17539492645906
REACTOME_FCERI_MEDIATED_CA_2_MOBILIZATION	-0.0371572297210405	-0.00159870282528789	-1.90139986899735	0.0575282198655435	0.23465543489431	-4.78728213400007
KEGG_MEDICUS_REFERENCE_EGF_EGFR_PLCG_CAMK_SIGNALING_PATHWAY	-0.0370379684033614	0.00633692419171692	-2.31138676943819	0.0210079484895598	0.125862868864152	-3.94364676232994
MEISSNER_NPC_HCP_WITH_H3K4ME2_AND_H3K27ME3	-0.0370360892798992	0.0254545177269466	-3.41331823971111	0.000666722415482489	0.0152586598378777	-0.874559915111194
MOSERLE_IFNA_RESPONSE	-0.0370134069184837	0.00350425808789441	-1.23527359826482	0.21701009102844	0.488306464940162	-5.80977003066962
REACTOME_CHREBP_ACTIVATES_METABOLIC_GENE_EXPRESSION	-0.0370051184840218	-0.0026613401817266	-1.68523447072669	0.0922459394149931	0.30420548739135	-5.16644343851499
VILIMAS_NOTCH1_TARGETS_DN	-0.0370023941620695	0.0203202487385873	-1.40769568835275	0.159522605962948	0.410557824314606	-5.58658383980211
GENTLES_LEUKEMIC_STEM_CELL_UP	-0.0369239162144106	0.00685302715661299	-1.92622862847061	0.0543504916258735	0.227089591656757	-4.74082534335045
REACTOME_CARDIOGENESIS	-0.0368735583349948	0.00892562477847637	-2.65162622753166	0.00813340998422262	0.0687962818782433	-3.12023789000828
DORSAM_HOXA9_TARGETS_DN	-0.036858525496348	-0.012816769072156	-3.1380112741399	0.00174925912114432	0.0275613114686617	-1.75012459455741
WEBER_METHYLATED_ICP_IN_SPERM_UP	-0.0367882174807899	0.0105457491691859	-1.74794920156119	0.0807704713205151	0.28300971346413	-5.06111704249305
WP_PHYSIOLOGICAL_AND_PATHOLOGICAL_HYPERTROPHY_OF_THE_HEART	-0.0367643197137041	-0.00285253121611145	-2.30102397675173	0.0215890546950199	0.127589174801895	-3.96697387693953
REACTOME_INCRETIN_SYNTHESIS_SECRETION_AND_INACTIVATION	-0.0367398332966048	0.0254490265950238	-2.64327526120558	0.00833537382000275	0.0696895068974103	-3.14178202300119
WP_SOMITOGENESIS_IN_THE_CONTEXT_OF_SPONDYLOCOSTAL_DYSOSTOSIS	-0.0367283010595912	-0.00411916220764434	-1.9047529647262	0.0570902384340433	0.233649505628188	-4.78104314547295
ZHAN_MULTIPLE_MYELOMA_DN	-0.0366217225725095	0.00605146393144685	-1.87763627666842	0.0607130440633331	0.24229179378425	-4.83118542769885
UROSEVIC_RESPONSE_TO_IMIQUIMOD	-0.03661258196514	-0.00681951242537402	-1.33665955825492	0.181628653558121	0.43988089304661	-5.68204924299764
CHIBA_RESPONSE_TO_TSA	-0.0365910707992106	-0.00930833214772413	-2.65856538139065	0.00796893893766321	0.0682028004700359	-3.1022850227671
BOWIE_RESPONSE_TO_EXTRACELLULAR_MATRIX	-0.0365756110479094	-0.00103424531490588	-1.20831237632124	0.227204180945585	0.501722331785793	-5.84204466504284
REACTOME_NR1H2_NR1H3_REGULATE_GENE_EXPRESSION_TO_CONTROL_BILE_ACID_HOMEOSTASIS	-0.0365268605805026	-0.000663918080029506	-1.93847064792712	0.0528384891733328	0.223618262003191	-4.71769922673454
GARCIA_TARGETS_OF_FLI1_AND_DAX1_UP	-0.0365100966128462	-0.0118604452350759	-3.166545039675	0.00158789356623132	0.0263991868298503	-1.66272681182864
VANTVEER_BREAST_CANCER_ESR1_UP	-0.0364390484732139	-0.0156960941036597	-3.01224919268361	0.00265646097896567	0.035121619378208	-2.12607704202126
KEGG_MEDICUS_REFERENCE_REGULATION_OF_GF_RTK_RAS_ERK_SIGNALING_PTP	-0.0364163897688025	-0.00280939694127038	-2.4267926558174	0.0154034929662807	0.102165786370286	-3.67685729932655
RICKMAN_HEAD_AND_NECK_CANCER_D	-0.0363847653041641	-0.00303258887368692	-1.62058232405511	0.105413010973883	0.327047145157926	-5.27101756532453
FIGUEROA_AML_METHYLATION_CLUSTER_5_DN	-0.0363684410716035	0.0119334047996553	-2.89494574053706	0.00387220849603266	0.0447947430674873	-2.46312679136536
REACTOME_ANTIGEN_PRESENTATION_FOLDING_ASSEMBLY_AND_PEPTIDE_LOADING_OF_CLASS_I_MHC	-0.0363423157636465	-0.005793783422394	-1.7933094602128	0.0732164397188966	0.267797895762274	-4.98255309635303
BLANCO_MELO_HUMAN_PARAINFLUENZA_VIRUS_3_INFECTION_A594_CELLS_DN	-0.0362433860216412	0.000115931855726817	-2.28717343618817	0.0223875927043869	0.130465004382052	-3.99799009564131
REACTOME_RHO_GTPASES_ACTIVATE_RHOTEKIN_AND_RHOPHILINS	-0.0362359767595566	-0.00357250056366599	-1.7743890949896	0.0762938481008105	0.273376403867532	-5.01556631311683
BARRIER_COLON_CANCER_RECURRENCE_DN	-0.0362286683304287	-0.0136055647502892	-2.37269476902753	0.0178414937720121	0.112343390380318	-3.80351833033394
KEGG_LYSOSOME	-0.0361659954415807	-0.00797263880775737	-2.32705862069357	0.0201550638959159	0.122180571747916	-3.90817169395303
WORSCHECH_TUMOR_REJECTION_UP	-0.036154654747331	0.0115253754359727	-1.81260310018297	0.0701837992694136	0.263388346778135	-4.94853028565629
WHITESIDE_CISPLATIN_RESISTANCE_DN	-0.0361511715593837	-0.0142519899806249	-1.56886967412427	0.116985130908744	0.343747800818483	-5.3517329827334
REACTOME_SYNTHESIS_OF_BILE_ACIDS_AND_BILE_SALTS_VIA_24_HYDROXYCHOLESTEROL	-0.0361376684880929	0.000886202983106283	-2.02161954192141	0.0434736028641498	0.199349018846431	-4.55677741468205
HELLER_SILENCED_BY_METHYLATION_UP	-0.0361355297336646	0.00443716464138036	-2.39771717961462	0.016674625389327	0.107574389666024	-3.74528349513362
REACTOME_NEUROTRANSMITTER_RELEASE_CYCLE	-0.0361110055020386	0.00976858824622757	-3.49585539607681	0.00049265552913367	0.012388382358752	-0.598048718136501
BIOCARTA_TALL1_PATHWAY	-0.0360452538409409	-0.00841942168898866	-1.95152801256942	0.0512647453426423	0.220551242306954	-4.69287258767889
TONKS_TARGETS_OF_RUNX1_RUNX1T1_FUSION_MONOCYTE_DN	-0.0359389591027395	0.00269292550765384	-1.80245827667184	0.0717652723436501	0.265884451633851	-4.9664649789989
LIU_IL13_MEMORY_MODEL_DN	-0.0358902933549343	-0.00744894718658242	-1.42680427169893	0.15393905875355	0.403364953951331	-5.56006357030784
ROETH_TERT_TARGETS_DN	-0.0358885490967801	0.00485652869859526	-1.2762435984116	0.202156819806686	0.467229021142572	-5.75936660395012
REACTOME_INTERLEUKIN_6_SIGNALING	-0.0357987229924136	-0.000184097856740369	-1.56116211918164	0.118792368191327	0.346134732779885	-5.36354025335622
REACTOME_METAL_SEQUESTRATION_BY_ANTIMICROBIAL_PROTEINS	-0.0357869342588473	-0.0159774490342385	-1.13543232281793	0.256458087672589	0.532856392055364	-5.92573279928833
BOSCO_ALLERGEN_INDUCED_TH2_ASSOCIATED_MODULE	-0.0356847914560006	-0.000483610423617412	-2.50839777855802	0.0122806154757555	0.0888134111206636	-3.48045446763619
WP_IL_26_SIGNALING_PATHWAYS	-0.0356764274233012	0.00371704388351808	-2.28541731309946	0.0224906547873721	0.130644510379337	-4.0019094326942
KIM_LRRC3B_TARGETS	-0.0355572572171461	0.00344779533550566	-1.37086345296883	0.170715850270075	0.426465295044278	-5.63669728466474
CHIARADONNA_NEOPLASTIC_TRANSFORMATION_KRAS_CDC25_DN	-0.0355480024143943	0.00314305598148551	-1.83807480680745	0.0663389323887748	0.253842941288688	-4.90305896306384
RODWELL_AGING_KIDNEY_UP	-0.0355377667412982	0.00222543435448199	-1.96518362711272	0.0496611290290451	0.216224735182453	-4.66673151045566
BOYLAN_MULTIPLE_MYELOMA_PCA1_DN	-0.0355087306495678	0.00652743988557032	-1.7623841504424	0.078300673578	0.277289174483999	-5.03633270737821
NEWMAN_ERCC6_TARGETS_DN	-0.0355053772384986	0.00917863413971409	-1.79892182952765	0.0723233939425267	0.267131146574235	-4.97269343635531
BIOCARTA_CBL_PATHWAY	-0.0354734110436116	-0.00412949868053531	-1.69487498327232	0.090401092246629	0.301281179661122	-5.15050151784885
KEGG_GLYCOSAMINOGLYCAN_DEGRADATION	-0.0354607354832309	0.0076136996892253	-1.98122888112598	0.0478309373800732	0.210922767763835	-4.63578478413663
WIKMAN_ASBESTOS_LUNG_CANCER_UP	-0.0353853053511834	-0.0184435773779738	-1.91106812481948	0.0562728938480538	0.231907603077713	-4.76926311290233
LINDSTEDT_DENDRITIC_CELL_MATURATION_D	-0.0353262921487441	0.00509239083762258	-1.88080985416169	0.0602794322251605	0.241006064098854	-4.82535395738198
WP_NRXN1_DELETION_SYNDROME	-0.0353155947702912	0.0300335620932735	-2.16763311458118	0.0304148857288281	0.158816211978978	-4.25797654022816
KEGG_CELL_ADHESION_MOLECULES_CAMS	-0.035283704085227	0.00672657555274998	-1.90141814447582	0.0575258251607252	0.23465543489431	-4.78724815903443
DUNNE_TARGETS_OF_AML1_MTG8_FUSION_UP	-0.0352162982759937	0.00400497945036503	-1.66948210351687	0.0953254278797984	0.309839772776046	-5.19229755583661
REACTOME_PURINERGIC_SIGNALING_IN_LEISHMANIASIS_INFECTION	-0.0352159958585928	0.000955808236157969	-1.777271401171	0.0758183295493149	0.272266405694939	-5.01055958515651
KEGG_MEDICUS_REFERENCE_DERMATAN_SULFATE_DEGRADATION	-0.035195345748166	0.0185763619984175	-1.7449453766372	0.0812923024029645	0.283408847006938	-5.06624904492936
REACTOME_DISSOLUTION_OF_FIBRIN_CLOT	-0.0351673131905659	0.00839005490055235	-1.47415702050943	0.140744562989485	0.381794703503359	-5.49280942423358
KEGG_MEDICUS_PATHOGEN_SARS_COV_2_S_TO_CLASSICAL_PATHWAY_OF_COMPLEMENT_CASCADE	-0.0351649940050847	0.0179334051969745	-1.02121489841515	0.307392181642757	0.583312441997374	-6.04644352228565
GAUSSMANN_MLL_AF4_FUSION_TARGETS_B_UP	-0.0351234042304118	-0.000480197435165677	-2.61103980406574	0.00915777338088431	0.0736276879214268	-3.22431545779866
KEGG_MEDICUS_REFERENCE_ACH_CHRN_RAS_ERK_SIGNALING_PATHWAY	-0.0351136629406056	-0.0163122893142751	-2.69882668307178	0.00707218880804226	0.0633780290703366	-2.99720879298002
GAUSSMANN_MLL_AF4_FUSION_TARGETS_D_DN	-0.0350882999264781	-0.0162975057339911	-2.17839783339127	0.0296023820071307	0.156380150968275	-4.23513071916131
NIKOLSKY_BREAST_CANCER_21Q22_AMPLICON	-0.0350601659008432	-0.00541845882940335	-1.45779891743024	0.145200484506329	0.389788383054853	-5.51628969771548
KEGG_MEDICUS_VARIANT_MUTATION_CAUSED_ABERRANT_HTT_TO_CREB_MEDIATED_TRANSCRIPTION	-0.0350528342220599	-0.0142375798529964	-2.12831562069994	0.0335475503200713	0.168834992285842	-4.34046672994444
CHEOK_RESPONSE_TO_HD_MTX_UP	-0.0350129752910775	0.0144308023312515	-1.9045239231881	0.0571200671945016	0.233649505628188	-4.78146966238859
KEGG_MEDICUS_PATHOGEN_EBV_EBNA3C_TO_P53_MEDIATED_TRANSCRIPTION	-0.0350010381842576	-0.0110391020510884	-1.73499245839079	0.0830409566232179	0.286522995371714	-5.08319079792962
NAKAMURA_ALVEOLAR_EPITHELIUM	-0.0350004203186974	0.00480432711097006	-1.13735698364271	0.255653320482253	0.532512907179623	-5.92358944491111
GUTIERREZ_WALDENSTROEMS_MACROGLOBULINEMIA_1_UP	-0.0349897412768794	0.00503464386556768	-1.58899921562675	0.112367139243067	0.337661025716956	-5.32062346142757
REACTOME_BETA_OXIDATION_OF_HEXANOYL_COA_TO_BUTANOYL_COA	-0.0349829217955901	-0.0247992100647291	-1.17030472813357	0.242148787088233	0.519649860006557	-5.88633645064798
BROWNE_INTERFERON_RESPONSIVE_GENES	-0.0349715949437423	5.55270109065929e-05	-1.39759759172732	0.162534570761164	0.415647105991775	-5.60045486187014
WP_HEART_DEVELOPMENT	-0.0349714070072393	0.0142739192688267	-2.46715958415685	0.013780566350403	0.0949128233379962	-3.58050642785602
WP_T_CELL_ACTIVATION_SARS_COV_2	-0.0349367325412649	-0.000743456545814755	-2.01948118502021	0.0436955641022754	0.199739620825587	-4.56099986575583
NIKOLSKY_BREAST_CANCER_17P11_AMPLICON	-0.0349289872644981	-0.00959266601830312	-1.34996437691238	0.177323687820688	0.433855432221722	-5.66454366892812
HOFMANN_MYELODYSPLASTIC_SYNDROM_LOW_RISK_DN	-0.0349111923727953	-0.0129961350652013	-2.00662105765395	0.0450507537313652	0.202868649430407	-4.58630028703229
MIKKELSEN_NPC_WITH_LCP_H3K27ME3	-0.0348864291459102	0.00794018268504601	-1.57951859092388	0.114523869279041	0.340046176117519	-5.33532461027278
REACTOME_STRIATED_MUSCLE_CONTRACTION	-0.0348788075635609	0.0180654871299384	-2.48383331021934	0.013155611213652	0.0921020138403982	-3.54024998754735
GAUSSMANN_MLL_AF4_FUSION_TARGETS_A_DN	-0.0348289246980022	0.000161303250197203	-3.24351372177162	0.0012185519525169	0.022654415734196	-1.42310869446518
BIOCARTA_CCR5_PATHWAY	-0.0347909455813454	-0.000997832961240859	-1.77045412379549	0.0769469637107646	0.275152473056829	-5.02238854073051
XU_GH1_EXOGENOUS_TARGETS_UP	-0.0347887658298295	0.0228011792901061	-3.21004932900039	0.00136810671538139	0.02395677425094	-1.52798251605037
REACTOME_SULFIDE_OXIDATION_TO_SULFATE	-0.0347700605280588	-0.0200106175604882	-1.28209457976263	0.200097665544662	0.465756780566139	-5.75203465668418
REACTOME_RUNX1_REGULATES_TRANSCRIPTION_OF_GENES_INVOLVED_IN_WNT_SIGNALING	-0.0347572700541681	0.00711844583659592	-1.45223279807743	0.146741112031631	0.391165397055936	-5.52421976292839
REACTOME_OTHER_INTERLEUKIN_SIGNALING	-0.0347452027930538	0.00268585106408025	-2.0395863527135	0.041646053434107	0.194312424797072	-4.52112464266903
LUI_THYROID_CANCER_CLUSTER_4	-0.0347348917176785	0.0103440100977133	-1.21935846331661	0.222987035312736	0.495740005958103	-5.82890752666111
DORSEY_GAB2_TARGETS	-0.0347268217771526	0.00584151735131333	-1.79281720635928	0.0732951967166158	0.267797895762274	-4.98341641446125
BIOCARTA_CERAMIDE_PATHWAY	-0.0346968411226771	-0.0105059903473166	-2.48617149273953	0.0130700097962324	0.0917915090190343	-3.53458334895172
WP_MICROGLIA_PATHOGEN_PHAGOCYTOSIS_PATHWAY	-0.034671834193938	0.00552562006218653	-1.47735272947053	0.139886482326402	0.381113217623302	-5.48819187097654
BOWIE_RESPONSE_TO_TAMOXIFEN	-0.034665285255263	-0.000163363154498044	-1.16163571970605	0.245652304198292	0.521902897756183	-5.89624108073056
KEGG_MEDICUS_REFERENCE_EP_NE_ADRB_CAMP_SIGNALING_PATHWAY	-0.0346405466876711	0.0179359045395038	-2.02572710333582	0.0430499137316052	0.198177578680438	-4.54865408984088
DAWSON_METHYLATED_IN_LYMPHOMA_TCL1	-0.0345809814798731	0.0164042517084518	-2.65268500464479	0.00810811985184919	0.0687095048881534	-3.11750163029419
HUANG_GATA2_TARGETS_UP	-0.0345398457019101	-0.00483479881760777	-2.01819787136625	0.0438292315884877	0.199885357459686	-4.56353179943173
VERHAAK_GLIOBLASTOMA_MESENCHYMAL	-0.0345394283199838	0.00304077013097164	-1.65431728651158	0.0983674258977414	0.314080893639058	-5.21695920679274
PID_THROMBIN_PAR4_PATHWAY	-0.0345370329234788	0.0049137743020231	-1.95648320231503	0.0506778956409146	0.219069062328209	-4.68340773140236
BOYERINAS_ONCOFETAL_TARGETS_OF_LET7A1	-0.0344875973542346	-0.0257415513799595	-1.78956790832092	0.0738168031261978	0.268803182380998	-4.98910914714285
MOTAMED_RESPONSE_TO_ANDROGEN_UP	-0.0344228156615281	0.0121708498302784	-1.47748567405141	0.139850872877955	0.381113217623302	-5.48799956059089
RAMALHO_STEMNESS_DN	-0.034405733312604	0.00781527650299769	-1.94265747716705	0.0523295237801951	0.22286923742985	-4.7097566107299
REACTOME_INTERLEUKIN_15_SIGNALING	-0.0343904821320468	-0.00305258757334419	-1.43149751629913	0.152590716559931	0.400994208634236	-5.55349547007642
REACTOME_REGULATION_OF_NPAS4_GENE_TRANSCRIPTION	-0.0343726511805073	-0.000865805194259169	-1.51403586904351	0.13032320872191	0.365309087394128	-5.43447455996211
KEGG_GLYCEROLIPID_METABOLISM	-0.0343510805604685	0.00122018845086164	-3.78667240917434	0.000161495840745855	0.00540712000126863	0.427529401447853
BIOCARTA_ECM_PATHWAY	-0.0343451496282427	-0.00372384233351878	-1.9474042560932	0.0517574612235783	0.221485183176875	-4.70073117021357
KEGG_DILATED_CARDIOMYOPATHY	-0.0343282388106441	0.0139209660076574	-2.37635652065344	0.0176663804699448	0.111778883253404	-3.79503404342155
PIONTEK_PKD1_TARGETS_DN	-0.0343058157644117	-0.00819969625533761	-2.28420058801914	0.0225623030586163	0.130850501780203	-4.00462318733114
ZHAN_MULTIPLE_MYELOMA_LB_DN	-0.0342790487366538	0.00157894084449871	-1.59879359417554	0.110172846114859	0.334496231361319	-5.30534386039785
SUZUKI_RESPONSE_TO_TSA_AND_DECITABINE_1A	-0.0342462796667785	0.0103215528436482	-2.13595487045125	0.0329181134252209	0.167650560768449	-4.32455629732701
CAFFAREL_RESPONSE_TO_THC_8HR_3_UP	-0.0342105748673836	-0.0262631229573638	-1.51820393090755	0.129269544037122	0.363544468051276	-5.42828804015321
MIKKELSEN_MEF_LCP_WITH_H3K4ME3	-0.034160730343394	0.00583658739333277	-2.1851916454511	0.029099275928982	0.154886836617745	-4.22065459362369
REACTOME_POU5F1_OCT4_SOX2_NANOG_REPRESS_GENES_RELATED_TO_DIFFERENTIATION	-0.0341551704063019	0.00795735818275106	-1.9310766508924	0.0537474473037067	0.225334225449511	-4.73168444889735
REACTOME_LYSOSOME_VESICLE_BIOGENESIS	-0.034147583852356	-0.00928832146088553	-2.82018064438325	0.00489166423105281	0.0509748065114898	-2.6710798445188
BLANCO_MELO_BRONCHIAL_EPITHELIAL_CELLS_INFLUENZA_A_DEL_NS1_INFECTION_UP	-0.0341457414152659	-0.00314827248273212	-2.32542600325	0.0202424785568649	0.122402679701712	-3.91187838135526
HO_LIVER_CANCER_VASCULAR_INVASION	-0.034100443000058	-0.0123553480381805	-2.28220004210819	0.0226805394403783	0.131115636477071	-4.00908204803937
TAKADA_GASTRIC_CANCER_COPY_NUMBER_DN	-0.0340992469668703	0.0136632241544497	-2.09302845140486	0.0365905333722046	0.17879914685661	-4.41322676992896
CHIARETTI_ACUTE_LYMPHOBLASTIC_LEUKEMIA_ZAP70	-0.0340499586422805	-0.00817929794812026	-2.92821852557704	0.00348406224831174	0.0419945636329842	-2.36886049858641
REACTOME_TRAIL_SIGNALING	-0.0340129372045934	-0.00109608858613796	-1.32732151486318	0.184696172505613	0.443909178983249	-5.69423241955094
SANCHEZ_MDM2_TARGETS	-0.0340084951211113	0.00647000354759621	-1.62641016279577	0.104167993282026	0.324018463404564	-5.26175794767621
LEE_NEURAL_CREST_STEM_CELL_UP	-0.0339331818070044	0.00867529493176946	-2.38313274272061	0.0173463017340182	0.110332853245752	-3.77929939725787
SCHLOSSER_SERUM_RESPONSE_UP	-0.033926555377607	0.000460984802204419	-2.89583059004246	0.00386139659531472	0.0447947430674873	-2.46063360569595
REACTOME_GLUTAMATE_NEUROTRANSMITTER_RELEASE_CYCLE	-0.03391494882098	-0.00554969974034592	-2.53923917175529	0.011255379524108	0.0835717707580588	-3.4045566509893
HANSON_HRAS_SIGNALING_VIA_NFKB	-0.0339023158362132	0.018214468567496	-2.35777634638347	0.0185707655891983	0.114887747426075	-3.83795060354021
SHIN_B_CELL_LYMPHOMA_CLUSTER_3	-0.0339016330037971	0.00634942585568892	-1.66135625135994	0.0969459199926672	0.311605730394209	-5.20553998453225
SOTIRIOU_BREAST_CANCER_GRADE_1_VS_3_DN	-0.0338962788371847	-0.00648202215273654	-1.8448808923951	0.065341521094381	0.251694938399416	-4.89080223212126
KEGG_MEDICUS_REFERENCE_MYOSTATIN_SIGNALING_PATHWAY	-0.0338824117498347	-0.0119024443661991	-1.45951703959561	0.144727445711205	0.389385746794434	-5.51383578289123
TANAKA_METHYLATED_IN_ESOPHAGEAL_CARCINOMA	-0.0338652080498241	0.000274003508621142	-4.33043901884998	1.63330698062647e-05	0.000908621237222354	2.5581111214746
GALI_TP53_TARGETS_APOPTOTIC_UP	-0.0338104791641072	-0.0091306705262567	-1.36504826857317	0.172535655882055	0.428279655290346	-5.64448836092212
GYORFFY_DOXORUBICIN_RESISTANCE	-0.0337836277195796	-0.000255977906473399	-2.25104473816145	0.0245926772047914	0.138948626207072	-4.07802258637859
REACTOME_SYNTHESIS_OF_UDP_N_ACETYL_GLUCOSAMINE	-0.0337695830556642	-0.0178126653219004	-1.58136338678338	0.114101663026559	0.340046176117519	-5.33247083382337
SAKAI_TUMOR_INFILTRATING_MONOCYTES_UP	-0.0337516890329304	0.000462564498952526	-2.14077625958913	0.0325260884351015	0.166354182434523	-4.31448560581448
REACTOME_SYNTHESIS_OF_SUBSTRATES_IN_N_GLYCAN_BIOSYTHESIS	-0.0337342266757731	-0.00749705344328515	-2.70729055790598	0.00689563301729351	0.0626497713329984	-2.97492125149098
WINNEPENNINCKX_MELANOMA_METASTASIS_DN	-0.0337039551288302	0.00393337474988787	-1.80604080023625	0.0712034869882388	0.264959816121908	-4.96014297855041
KEGG_ARACHIDONIC_ACID_METABOLISM	-0.033640691560322	0.0143532576270575	-2.43194379474617	0.0151874258030267	0.101137627447043	-3.66464960448677
REACTOME_CGMP_EFFECTS	-0.03363793619671	0.0076001592939115	-1.74812434559979	0.0807401291517295	0.28300971346413	-5.06081754009673
REACTOME_DAG_AND_IP3_SIGNALING	-0.0336154447254337	0.00723008138435276	-2.34925880489915	0.0189987445640068	0.116736551135852	-3.85751307556571
KEGG_MEDICUS_PATHOGEN_HCMV_US28_TO_GNAI_AC_PKA_SIGNALING_PATHWAY	-0.0336130484656068	0.018002457122402	-2.04402235259964	0.0412049939230642	0.193304032535039	-4.5122738235975
WP_EPO_RECEPTOR_SIGNALING	-0.0335882731520693	-0.0028955491154625	-2.31866184122249	0.0206081886505217	0.124198683600477	-3.92720828220722
KEGG_MEDICUS_REFERENCE_EXTRINSIC_APOPTOTIC_PATHWAY	-0.033568989656445	-0.00986053869718234	-1.67174050205689	0.0948789274349787	0.309501309521771	-5.18860570835102
ROSS_AML_WITH_MLL_FUSIONS	-0.0335504102090765	-0.00503148293606107	-2.29023911656251	0.0222086615380322	0.130000867690562	-3.99114093200664
REACTOME_NEF_MEDIATED_DOWNREGULATION_OF_MHC_CLASS_I_COMPLEX_CELL_SURFACE_EXPRESSION	-0.0335322931821465	-0.0103850844805705	-1.74822538604748	0.0807226289969037	0.28300971346413	-5.06064474385047
FLECHNER_BIOPSY_KIDNEY_TRANSPLANT_REJECTED_VS_OK_UP	-0.0335254168080479	0.00772680495919119	-1.32384738303912	0.185847160300484	0.445491104836958	-5.69874333319532
REACTOME_NEF_MEDIATES_DOWN_MODULATION_OF_CELL_SURFACE_RECEPTORS_BY_RECRUITING_THEM_TO_CLATHRIN_ADAPTERS	-0.033487509881775	-0.00592110890987256	-1.89710385296403	0.0580934506397425	0.235367974804828	-4.7952596316566
WP_AUTOSOMAL_RECESSIVE_OSTEOPETROSIS_PATHWAYS	-0.0334655896951409	0.00147773354113622	-1.73441822467196	0.0831427693993051	0.286737486073331	-5.08416531324468
STEARMAN_LUNG_CANCER_EARLY_VS_LATE_DN	-0.0334178772488714	0.00567210946396117	-2.09540981952507	0.0363780106575384	0.177882967142454	-4.40835447315552
FERREIRA_EWINGS_SARCOMA_UNSTABLE_VS_STABLE_DN	-0.0334012327798155	0.00101694209694869	-2.87488272709206	0.00412486761811813	0.0464527630250412	-2.51945594712198
WP_PHOSPHODIESTERASES_IN_NEURONAL_FUNCTION	-0.0333250117526202	0.0142559230092426	-2.35581189110974	0.0186687164082372	0.115296462053264	-3.84246863483304
KUUSELO_PANCREATIC_CANCER_19Q13_AMPLIFICATION	-0.0333212211990899	-0.00795421473348664	-1.54656101555084	0.122275997974625	0.351330956437221	-5.3857491526675
KEGG_MEDICUS_REFERENCE_VGCC_CA2_APOPTOTIC_PATHWAY	-0.0332829405184357	0.00618042142807975	-2.54852947835244	0.0109618370716442	0.0820662584908183	-3.38151459302004
KEGG_MEDICUS_REFERENCE_IL2_FAMILY_TO_JAK_STAT_SIGNALING_PATHWAY	-0.0332386068369862	0.00792429486669661	-1.36488427287424	0.172587186589677	0.428279655290346	-5.64470760090776
WONG_ENDOMETRIAL_CANCER_LATE	-0.0332328338527563	0.00766733044198051	-1.39004034196719	0.164816640626531	0.419225277485678	-5.61077062589193
REACTOME_SEROTONIN_NEUROTRANSMITTER_RELEASE_CYCLE	-0.0332126102777715	0.0024355285015287	-2.14507652478088	0.0321798214336425	0.165052814615675	-4.30548442889665
BIOCARTA_CSK_PATHWAY	-0.0331609318320287	0.00793976574788395	-1.36667018250014	0.172026638725308	0.428279655290346	-5.64231866893769
VALK_AML_CLUSTER_11	-0.0331521716581301	0.000372623307992655	-1.85004529481432	0.064592984895871	0.250515268816251	-4.88147189912845
BENNETT_SYSTEMIC_LUPUS_ERYTHEMATOSUS	-0.0331408049964595	0.00155197777209976	-1.32974913004881	0.18389503927098	0.442866774561348	-5.69107334108861
BIOCARTA_CTLA4_PATHWAY	-0.0331393714648434	0.00459752247739703	-1.1914848883553	0.233737474612183	0.50961393319123	-5.86182851310388
KUROZUMI_RESPONSE_TO_ONCOCYTIC_VIRUS	-0.0331269205370467	0.0132575660039968	-1.33905818920536	0.180846856444132	0.438740176385093	-5.67890605369142
YANG_BREAST_CANCER_ESR1_LASER_UP	-0.0331253061912199	-0.0149484032256874	-2.05712801786379	0.0399250134895569	0.189709393926725	-4.48601367325937
KEGG_STARCH_AND_SUCROSE_METABOLISM	-0.0331177594858476	0.0140375707577703	-2.45243172023106	0.0143542781249976	0.0974743092957585	-3.61584201322822
MCLACHLAN_DENTAL_CARIES_UP	-0.0330905085873374	0.00765475313780737	-1.46057142924536	0.144437733911598	0.388750908689496	-5.51232842150715
REACTOME_PKA_ACTIVATION_IN_GLUCAGON_SIGNALLING	-0.0330784440703794	0.0110086504592496	-2.01923998279473	0.0437206609190963	0.199739620825587	-4.56147587128355
SATO_SILENCED_EPIGENETICALLY_IN_PANCREATIC_CANCER	-0.0330693896469425	0.00773454951093781	-2.76873170411051	0.00572839260093866	0.0558202246183094	-2.81106972927936
KEGG_MEDICUS_REFERENCE_BETA_OXIDATION	-0.0330589401199878	-0.0280864844160081	-1.37571191704908	0.169209609328417	0.424904130091357	-5.63017617771757
HALMOS_CEBPA_TARGETS_UP	-0.0330463425812695	0.000115436747282398	-1.99643486151679	0.0461492013000743	0.205892056633027	-4.60622633516747
EHRLICH_ICF_SYNDROM_UP	-0.0330412404903514	-0.00699363233485034	-1.69276056073753	0.090803150502033	0.301281179661122	-5.1540057491955
KEGG_MEDICUS_REFERENCE_IL6_FAMILY_TO_JAK_STAT_SIGNALING_PATHWAY	-0.0329698506059133	0.00763411943916283	-1.89440702968071	0.0584506296574086	0.236285608542414	-4.80025835052528
REACTOME_MAPK1_ERK2_ACTIVATION	-0.0329621662163364	-0.00296866721101662	-1.57811001250796	0.114847069513587	0.340120395873161	-5.33750135566182
KEGG_MEDICUS_ENV_FACTOR_NICOTINE_NNK_TO_CAMP_SIGNALING_PATHWAY	-0.0329360738341137	0.0186005474712191	-1.90755444299632	0.0567264424595773	0.233153952223855	-4.77582216384056
BIOCARTA_EOSINOPHILS_PATHWAY	-0.0329151731191732	0.0146540650024223	-1.27596632619965	0.202254783528189	0.467229021142572	-5.75971322806093
WANG_BARRETTS_ESOPHAGUS_AND_ESOPHAGUS_CANCER_UP	-0.0329003722861354	-0.0104451613097551	-1.83562904482903	0.0667004052684435	0.254226195408308	-4.90745241999993
EINAV_INTERFERON_SIGNATURE_IN_CANCER	-0.0328782103736217	-0.00565396967077542	-1.2994897521173	0.194066380099922	0.457661517893996	-5.73003910390327
BIOCARTA_IL10_PATHWAY	-0.0328584459646298	0.00417309423269926	-1.44804473702319	0.147908543122292	0.393222645867321	-5.53016658794729
MIKKELSEN_MCV6_HCP_WITH_H3K27ME3	-0.0328417618322743	0.0230176568928886	-2.87336100622747	0.00414462927101287	0.0464712540898684	-2.52371262587246
OHM_METHYLATED_IN_ADULT_CANCERS	-0.0328412743870884	-0.00651602023240892	-2.39101074172891	0.0169805920612634	0.108868476761575	-3.76095069025769
HANN_RESISTANCE_TO_BCL2_INHIBITOR_DN	-0.0328291439275846	0.000715902681439817	-2.53125529318852	0.0115132065944193	0.0849487137340903	-3.42429209170465
MARSON_FOXP3_TARGETS_UP	-0.0328049236567252	-0.00345638321317738	-1.99037135059299	0.0468137329452738	0.207576282440356	-4.61803989187834
REACTOME_REGULATED_PROTEOLYSIS_OF_P75NTR	-0.0328034100850111	-0.0147221390808071	-1.78932518541197	0.0738558888712294	0.268810160199663	-4.98953398297847
TAKEDA_TARGETS_OF_NUP98_HOXA9_FUSION_10D_UP	-0.0328028736095274	0.00215936231355083	-2.2261953631317	0.0262165873384977	0.14444338380929	-4.13233677894901
NABA_ECM_REGULATORS	-0.0327712074473221	0.0164391282163141	-2.40753489780977	0.0162354576330209	0.105874508207401	-3.7222696607084
REACTOME_TRAFFICKING_AND_PROCESSING_OF_ENDOSOMAL_TLR	-0.0327698697612601	0.00369106101617427	-1.50035829072259	0.133827756338876	0.370395076097494	-5.45465680624224
PID_IL12_2PATHWAY	-0.0327342990716661	-0.00182211359116463	-1.45877909121855	0.144930474898034	0.389517878680159	-5.5148901132324
KEGG_MEDICUS_REFERENCE_REGULATION_OF_SERCA	-0.0327306431658612	0.0121673518644453	-1.78857320415389	0.0739770882245009	0.268897644402811	-4.99084980584795
ABE_INNER_EAR	-0.0326730557987089	0.00154914067933806	-2.01260291313036	0.0444160385866001	0.201396674743506	-4.57455180544805
LIN_TUMOR_ESCAPE_FROM_IMMUNE_ATTACK	-0.0326482217802188	0.0069541563892427	-2.06738760072587	0.0389467201051467	0.187027011819669	-4.46534014741593
BIOCARTA_PCAF_PATHWAY	-0.0326022064927477	-0.0041782119825549	-1.68670341592202	0.0919628962157023	0.303687518462082	-5.16402017394214
RODRIGUES_NTN1_TARGETS_DN	-0.0325979377588646	-0.00139045747608091	-2.76402515493755	0.00581104888066456	0.056369151164962	-2.8237492827812
NADLER_OBESITY_UP	-0.0325889513537728	0.00433526894453235	-1.54888186264615	0.12171699093464	0.350420891098453	-5.38223292864022
BIOCARTA_STEM_PATHWAY	-0.0325753160970936	0.0170023266975904	-1.60870254294556	0.107987525508731	0.330917705287773	-5.28979046297943
LIEN_BREAST_CARCINOMA_METAPLASTIC_VS_DUCTAL_DN	-0.0325520204769294	-0.00700896299002893	-2.28384172989353	0.0225834727404539	0.130868329213912	-4.00542330281049
RORIE_TARGETS_OF_EWSR1_FLI1_FUSION_DN	-0.0325402643242447	0.0247792987633674	-2.15385377814871	0.0314828661829541	0.162283740723538	-4.2870566140544
REACTOME_BETA_OXIDATION_OF_VERY_LONG_CHAIN_FATTY_ACIDS	-0.0325051369837507	-0.017360106738335	-1.69562465680537	0.0902588864574217	0.301281179661122	-5.14925803982814
PID_IL23_PATHWAY	-0.0324247370017159	0.0103076710678985	-1.56229653320261	0.11852500786951	0.345634216496893	-5.36180606647737
WP_SYNAPTIC_VESICLE_PATHWAY	-0.0324051377945424	0.00942955096831188	-3.18171652323659	0.00150779461782362	0.0257639788029585	-1.61594135205505
REACTOME_INTERLEUKIN_2_SIGNALING	-0.032381071570917	0.000132325436995208	-1.21058994098922	0.226330031177024	0.500709325626258	-5.83934570701567
KEGG_MEDICUS_ENV_FACTOR_METALS_TO_JNK_SIGNALING_PATHWAY	-0.0323516379078764	-0.0138608921355186	-1.7267735573505	0.0845078571444736	0.289261506116236	-5.09710830320444
BOYAULT_LIVER_CANCER_SUBCLASS_G56_DN	-0.0323059155567972	-0.00138312759000563	-1.61758491653101	0.106057944803224	0.327922640793894	-5.27576714792823
LA_MEN1_TARGETS	-0.032301999735234	-0.00165272768216349	-2.11756686812175	0.0344506366114471	0.171944102121453	-4.36275771683762
REACTOME_BETA_OXIDATION_OF_DECANOYL_COA_TO_OCTANOYL_COA_COA	-0.0322964881625634	-0.0317228543541905	-1.12254317534572	0.261892889055689	0.538223749261366	-5.93999318252366
HAHTOLA_MYCOSIS_FUNGOIDES_UP	-0.0322930998043753	-0.00640035466092835	-1.5723028169792	0.116187133007716	0.342478537505862	-5.34645509290915
WANG_RESPONSE_TO_GSK3_INHIBITOR_SB216763_UP	-0.0322867055000067	-0.00628155127308376	-2.4679382417828	0.013750806837622	0.0949128233379962	-3.57863242815435
REACTOME_LYSINE_CATABOLISM	-0.0322784496277951	-0.0204473886190354	-1.86997703504195	0.0617702105593769	0.244243938089346	-4.8452190528572
DIRMEIER_LMP1_RESPONSE_LATE_DN	-0.0322662070985843	-0.010978944311321	-1.61493208410629	0.106631348904463	0.328992284674521	-5.27996343246262
REACTOME_METABOLIC_DISORDERS_OF_BIOLOGICAL_OXIDATION_ENZYMES	-0.0322660438339437	0.0054650696918765	-2.6122801133498	0.00912483519013726	0.0734864232684551	-3.22115833588962
KEGG_MEDICUS_REFERENCE_BCR_BCAP_CD19_PI3K_SIGNALING_PATHWAY	-0.0322145340566599	0.00712824617217169	-1.69310880506494	0.0907368328134598	0.301281179661122	-5.15342890325442
REACTOME_INTERLEUKIN_2_FAMILY_SIGNALING	-0.032147383423204	0.00367088132805499	-1.47323272354984	0.140993500349183	0.382040087870097	-5.49414310586036
YAN_ESCAPE_FROM_ANOIKIS	-0.0321194693765086	0.00276465091434319	-1.47366058145394	0.140878224913827	0.381870810561019	-5.49352584695986
REACTOME_RIP_MEDIATED_NFKB_ACTIVATION_VIA_ZBP1	-0.0321088607652549	-0.00348574332719738	-1.94589397025452	0.0519389036336025	0.221948765458223	-4.70360517202978
PID_TXA2PATHWAY	-0.0320999331246095	0.00540300604450317	-1.83064628970821	0.0674418607810919	0.256435087891092	-4.91638523822375
KEGG_HYPERTROPHIC_CARDIOMYOPATHY_HCM	-0.0320868126119936	0.0110598492066286	-2.2965866891562	0.0218421351073317	0.128652606654236	-3.97693069519817
PID_IL27_PATHWAY	-0.0320713610735652	0.00462180259797681	-1.36385024777087	0.172912363323323	0.428680007362295	-5.64608934768303
MIKKELSEN_NPC_HCP_WITH_H3K4ME3_AND_H3K27ME3	-0.0320678010553902	0.0137030084692366	-3.05196049725757	0.00233173146456854	0.0324914873829666	-2.00899469381855
WP_IL_9_SIGNALING_PATHWAY	-0.0320648587534574	0.00432902012309823	-1.72666816886072	0.0845268022323519	0.289261506116236	-5.09728633657632
WP_METHIONINE_METABOLISM_LEADING_TO_SULFUR_AMINO_ACIDS_AND_RELATED_DISORDERS	-0.0320450260890841	-0.0152075200516416	-1.86251418827335	0.0628149014383485	0.246353238692256	-4.85883803827775
KEGG_LEISHMANIA_INFECTION	-0.0320346613707727	0.00674572574145043	-1.56241737108112	0.118496556495241	0.345634216496893	-5.36162126686287
REACTOME_NEF_MEDIATED_CD4_DOWN_REGULATION	-0.0320279301845292	-0.00450044088470412	-1.56591469123525	0.117675431314718	0.344825250918979	-5.35626658688589
BIOCARTA_CACAM_PATHWAY	-0.0319824851093034	0.0032019681892722	-1.69381827285686	0.0906018464688879	0.301281179661122	-5.15225334716509
LEE_AGING_CEREBELLUM_UP	-0.031974258752587	0.000539787392906261	-2.51238527630436	0.0121435580441148	0.0880864711886037	-3.47069315890955
HAHTOLA_SEZARY_SYNDROM_DN	-0.0319552175707565	0.00121406806639868	-1.57918832985853	0.114599583725385	0.340046176117519	-5.33583515234462
REACTOME_PKA_MEDIATED_PHOSPHORYLATION_OF_CREB	-0.031934780119363	0.00955432469301625	-1.96303377781547	0.0499107616791866	0.216789566644972	-4.67085898617484
BIOCARTA_TID_PATHWAY	-0.0319163690301793	-0.00224576526381755	-1.95488610812362	0.0508664230167344	0.219752671001806	-4.6864609259625
KEGG_ASTHMA	-0.0319007751818554	0.0140222278011892	-1.23861834707068	0.215768782619168	0.486444408823107	-5.80571660263894
BIOCARTA_MELANOCYTE_PATHWAY	-0.0318803437459209	-0.000426449669003565	-1.34136449967077	0.180097512160312	0.437411922357998	-5.67587854666664
DAVIES_MULTIPLE_MYELOMA_VS_MGUS_UP	-0.0317983030366389	-0.00267516001749319	-1.91793816489748	0.0553948373499114	0.230118209448716	-4.75640406879841
OUELLET_CULTURED_OVARIAN_CANCER_INVASIVE_VS_LMP_DN	-0.0317947709752056	0.0185236475905307	-2.24183367239019	0.0251841468133322	0.140968846558838	-4.09822517806303
SWEET_KRAS_ONCOGENIC_SIGNATURE	-0.0317735330732365	-0.0147232511390914	-2.23052258052915	0.0259273016947144	0.143572929445769	-4.12292154763406
MORI_MATURE_B_LYMPHOCYTE_UP	-0.0317646786832237	-0.00168010776969678	-1.78815053131577	0.07404528327853	0.268897644402811	-4.99158916090472
WP_FATTY_ACID_TRANSPORTERS	-0.0317350532672792	0.00839400406725086	-2.04590318952194	0.0410191871213078	0.193006350853154	-4.50851537306485
KEGG_MEDICUS_REFERENCE_COPI_VESICLE_FORMATION	-0.0316665350195287	-0.0252301466911295	-1.45241703472209	0.146689918210649	0.391165397055936	-5.52395776390145
REACTOME_FCGR3A_MEDIATED_IL10_SYNTHESIS	-0.0316484262139093	0.00599794868039858	-1.85871395193526	0.0633524758876477	0.247523017622619	-4.8657523240873
WATANABE_ULCERATIVE_COLITIS_WITH_CANCER_DN	-0.0316077362474404	0.000330558549716219	-1.14549136018315	0.252271475642765	0.527757414626886	-5.91449079384901
KEGG_MEDICUS_VARIANT_MUTATION_CAUSED_ABERRANT_HTT_TO_TNF_JNK_SIGNALING_PATHWAY	-0.0315786324667845	-0.0102307785494517	-1.56839682254407	0.117095377160216	0.343785069777926	-5.35245901436826
LIM_MAMMARY_STEM_CELL_DN	-0.0315658047660843	-0.0175291617423866	-2.60755266032375	0.00925094968549218	0.0741716941524163	-3.23318381605609
WP_EXTRAFOLLICULAR_AND_FOLLICULAR_B_CELL_ACTIVATION_BY_SARS_COV_2	-0.0315428184668767	0.00900697777814299	-1.27977747876263	0.200911288384387	0.466652498662284	-5.75494224645132
VALK_AML_CLUSTER_10	-0.0315075638153704	-0.000329281223191582	-1.86179165009017	0.062916818565348	0.246353238692256	-4.86015372991498
HATADA_METHYLATED_IN_LUNG_CANCER_DN	-0.0315064426219306	0.0246146224196687	-2.840673249138	0.00459043842940104	0.049255268132683	-2.61461397612052
BIOCARTA_IL5_PATHWAY	-0.0314959277942556	0.0194091212037925	-1.29240194207131	0.196507545617371	0.460662097213882	-5.73903704318183
HEIDENBLAD_AMPLICON_12P11_12_DN	-0.0314334402747661	-0.0141289528905073	-2.29653102147121	0.0218453264617536	0.128652606654236	-3.97705548697285
JOHNSTONE_PARVB_TARGETS_2_UP	-0.0314197139055692	-0.00876777009446111	-2.26416891637986	0.0237707720382319	0.135469049157205	-4.04909571584953
DOANE_BREAST_CANCER_ESR1_DN	-0.0314166302407787	0.00654210422489449	-2.15628062106201	0.031292466892791	0.16176348861234	-4.28194830723125
BLANCO_MELO_HUMAN_PARAINFLUENZA_VIRUS_3_INFECTION_A594_CELLS_UP	-0.031401998051243	0.000793884940047732	-1.49344011347157	0.135627955978089	0.374089007488	-5.46479563441569
RASHI_NFKB1_TARGETS	-0.031336482027849	-0.00389784285247676	-1.4244306664809	0.154624425930872	0.404402824609453	-5.56337720264418
KEGG_MEDICUS_PATHOGEN_HBV_HBX_TO_CREB_MEDIATED_TRANSCRIPTION	-0.0313092599131332	-0.013388450342068	-1.92048998767133	0.055071615939611	0.229026984747135	-4.75161600934468
REACTOME_DISEASES_ASSOCIATED_WITH_N_GLYCOSYLATION_OF_PROTEINS	-0.0312900327477797	-0.021656370442263	-1.65729407334177	0.0977642481372629	0.313251236400494	-5.2121358881535
SMID_BREAST_CANCER_NORMAL_LIKE_UP	-0.0312657374562329	0.00491072904049912	-1.45385358898316	0.146291212123564	0.390830456622689	-5.52191373535787
LIAN_NEUTROPHIL_GRANULE_CONSTITUENTS	-0.0312512624610601	0.00560250170063321	-1.40881774245131	0.159190557589451	0.410012910552734	-5.58503641503937
KEGG_MEDICUS_VARIANT_ERBB2_OVEREXPRESSION_TO_EGF_JAK_STAT_SIGNALING_PATHWAY	-0.0312162232988973	-0.00682031734903208	-1.39195142280844	0.164237280082323	0.418338299515167	-5.60816723409115
KERLEY_RESPONSE_TO_CISPLATIN_DN	-0.0311957274297175	-0.0176662914389608	-1.29399206182134	0.19595793026065	0.459820814939981	-5.73702266173886
ROETH_TERT_TARGETS_UP	-0.0311874226790221	-0.00131035696551444	-1.16767664318535	0.24320717005972	0.520711518601625	-5.88934688254538
DAZARD_UV_RESPONSE_CLUSTER_G24	-0.0311766313946733	0.00322399284326678	-1.67057606521014	0.0951089343525762	0.309509825503048	-5.19050985544682
WP_MITOCHONDRIAL_LONG_CHAIN_FATTY_ACID_BETA_OXIDATION	-0.0311614922407038	-0.0241468565261617	-1.66389298428389	0.0964376822143536	0.311062272930421	-5.20141285491839
BOSCO_INTERFERON_INDUCED_ANTIVIRAL_MODULE	-0.0311028843379392	-0.00173916554896578	-1.44296168663171	0.149334986314648	0.395600960083345	-5.53736127356974
WP_UDP_DERIVED_SUGARS_SYNTHESIS_IN_FIBROBLASTS	-0.0310574554320768	-0.015808278981841	-1.52612961403492	0.127284264561517	0.36056396447665	-5.41647749982063
REACTOME_ZBP1_DAI_MEDIATED_INDUCTION_OF_TYPE_I_IFNS	-0.0310425898723067	0.00115556330016433	-2.05617760027095	0.0400166872907087	0.189958593004844	-4.48792364626085
ROSS_AML_WITH_CBFB_MYH11_FUSION	-0.0310080226333534	0.00556407808621816	-1.60051196038637	0.109791389628279	0.333954475853877	-5.30265351140943
NOUSHMEHR_GBM_GERMLINE_MUTATED	-0.0309764917047348	0.0248790621342869	-1.60192767978958	0.109477903091989	0.333506400657651	-5.30043483909809
BIOCARTA_BCR_PATHWAY	-0.0309441240153419	-0.00488883171747584	-2.0643717383031	0.0392321561712623	0.188147847102499	-4.47142783074306
ZHU_CMV_8_HR_UP	-0.0309361714447618	-0.00577497406119441	-1.56507700954633	0.1178716996439	0.345046716241516	-5.35755023042819
GERHOLD_RESPONSE_TO_TZD_DN	-0.0309360623801824	0.00419010981860899	-1.60925590247265	0.107866507965596	0.330892616095031	-5.28891907377215
REACTOME_NEUREXINS_AND_NEUROLIGINS	-0.0309231017423449	0.0143276847569326	-2.74559046371743	0.006145267200939	0.0584002265403296	-2.87320814848153
REACTOME_DISINHIBITION_OF_SNARE_FORMATION	-0.0309074548378757	0.0138208831254869	-1.30500316383108	0.192182934983706	0.45432990977014	-5.72300594021273
LIU_PROSTATE_CANCER_UP	-0.0309014905078775	-0.0192193153376393	-2.53059402118124	0.0115347949235172	0.0849487137340903	-3.42592394570448
KEGG_MEDICUS_REFERENCE_PROK_PRKR_GI_ERK_SIGNALING_PATHWAY	-0.0308893232781079	0.022312464601137	-1.59000515164802	0.112140195327607	0.337574108766212	-5.31905846795348
REACTOME_SYNTHESIS_OF_PI	-0.0307971699867454	-0.00116190953663714	-1.12229941056827	0.261996436415914	0.538241968353697	-5.94026131596653
REACTOME_EPHA_MEDIATED_GROWTH_CONE_COLLAPSE	-0.0307198469323699	0.0023960091174401	-2.18354613241086	0.0292204508501385	0.155269875494637	-4.22416491946742
WANG_IMMORTALIZED_BY_HOXA9_AND_MEIS1_DN	-0.03068802972005	0.00862268392278766	-1.29045064753658	0.197183543015077	0.461247980875038	-5.74150559135374
CROMER_TUMORIGENESIS_DN	-0.0306826514347533	0.00748310375455742	-1.74273241397151	0.0816784935091219	0.284537025557789	-5.07002425481676
WALLACE_PROSTATE_CANCER_RACE_UP	-0.0306755499880469	0.00469899981009724	-1.36507248661325	0.172528047069245	0.428279655290346	-5.64445598246647
PID_EPHA_FWDPATHWAY	-0.0306284443672009	0.00255795734564969	-2.35190569747206	0.0188648310461176	0.116284852235282	-3.85144138395345
BORCZUK_MALIGNANT_MESOTHELIOMA_DN	-0.0305911373653302	0.00350907777345619	-1.89885844964632	0.0578620409057783	0.235116776856483	-4.79200359341308
REACTOME_RUNX1_REGULATES_ESTROGEN_RECEPTOR_MEDIATED_TRANSCRIPTION	-0.0305225405377475	-0.0198734865390913	-1.46477768827101	0.143286419667799	0.387092785594892	-5.50630434246822
PID_IL6_7_PATHWAY	-0.030470270283597	0.0001437184188547	-1.96552552811382	0.0496215255464635	0.216182453465075	-4.66607468468737
REACTOME_DOWNREGULATION_OF_ERBB2_ERBB3_SIGNALING	-0.0304385304834981	-0.0102178175519418	-1.99796432498856	0.0459828414947176	0.205403279610746	-4.60324084617376
CHANDRAN_METASTASIS_TOP50_DN	-0.0304325954850888	-0.0143828261829284	-2.46749323464576	0.0137678075965291	0.0949128233379962	-3.57970350088279
WU_ALZHEIMER_DISEASE_DN	-0.0303896754379184	4.78861389324539e-05	-1.96781153206159	0.0493574115224374	0.215551207808132	-4.66168013045629
MARSON_FOXP3_TARGETS_STIMULATED_UP	-0.0303896167903569	9.26622076758234e-05	-1.47602526082067	0.140242430519812	0.381434094591682	-5.49011116979797
BERTUCCI_INVASIVE_CARCINOMA_DUCTAL_VS_LOBULAR_DN	-0.0303767181927913	0.00931450795062411	-1.47485518318212	0.14055675398197	0.381714774614198	-5.49180148292118
REACTOME_INTERFERON_GAMMA_SIGNALING	-0.0303628955651987	0.0018618137425525	-1.58972543789615	0.112203263705056	0.337574108766212	-5.31949373390417
KEGG_SULFUR_METABOLISM	-0.0303487694762056	0.00310553270576281	-1.74481247685346	0.0813154531995846	0.283408847006938	-5.06647590009507
SA_MMP_CYTOKINE_CONNECTION	-0.0303469134662198	0.0206020699716002	-1.18465483327835	0.236426942445362	0.512623907149566	-5.86977957706515
WIELAND_UP_BY_HBV_INFECTION	-0.0303322015201014	-0.00174505126347606	-1.21082428525783	0.226240224282827	0.500663801105693	-5.83906771699492
REACTOME_ACTIVATION_OF_THE_AP_1_FAMILY_OF_TRANSCRIPTION_FACTORS	-0.0302485318704163	-0.0140260013019084	-1.72078075072018	0.0855906275862511	0.291290079390009	-5.10721482766467
ROSS_AML_WITH_AML1_ETO_FUSION	-0.0302391777597942	-0.00222727651998761	-2.48919114506953	0.0129601897619749	0.091442041325466	-3.52725735944741
BIOCARTA_LAIR_PATHWAY	-0.0301661673544478	0.0167094149346392	-1.29784845611319	0.19462967805979	0.457892593275342	-5.73212708484191
WP_CELLS_AND_MOLECULES_INVOLVED_IN_LOCAL_ACUTE_INFLAMMATORY_RESPONSE	-0.0301661673544478	0.0167094149346392	-1.29784845611319	0.19462967805979	0.457892593275342	-5.73212708484191
WP_ACQUIRED_PARTIAL_LIPODYSTROPHY_BARRAQUER_SIMONS_SYNDROME	-0.0301054613622258	-0.0163243538553519	-1.64159561409491	0.100978794487339	0.31876368469997	-5.23747507411647
REACTOME_PHASE_4_RESTING_MEMBRANE_POTENTIAL	-0.0300679053009197	0.0315868875273372	-2.12016497348019	0.0342304645748217	0.170963204285297	-4.35737996329112
REACTOME_GENERATION_OF_SECOND_MESSENGER_MOLECULES	-0.0300530269281128	0.00580685789897176	-1.16181170906387	0.245580827183884	0.521902897756183	-5.8960407374021
REACTOME_IFNG_SIGNALING_ACTIVATES_MAPKS	-0.0300216629884358	-0.00707853483793286	-1.42291482130441	0.155063332044103	0.404697949239609	-5.56549049808309
WP_STRIATED_MUSCLE_CONTRACTION_PATHWAY	-0.0300140211139218	0.0162196260801077	-2.00666850319509	0.0450456894647126	0.202868649430407	-4.58620723955153
RADAEVA_RESPONSE_TO_IFNA1_UP	-0.0300034656786551	-0.00930924805038272	-1.38752412361256	0.165581802334365	0.41987643565292	-5.61419293903659
RICKMAN_HEAD_AND_NECK_CANCER_F	-0.0299774120882175	0.0131866093392028	-1.98671815521307	0.0472179847618406	0.208984373193165	-4.62514021193084
REACTOME_SEMA3A_PLEXIN_REPULSION_SIGNALING_BY_INHIBITING_INTEGRIN_ADHESION	-0.0299722416487939	-0.00249385560025788	-1.4941045575451	0.135454250081543	0.373752436699626	-5.46382389374782
ELLWOOD_MYC_TARGETS_DN	-0.0299583984486241	-0.0256947957014195	-2.13475326629983	0.0330164435771357	0.167859735441144	-4.32706264883185
RAY_TARGETS_OF_P210_BCR_ABL_FUSION_DN	-0.0299259976763106	-0.00644947668695406	-1.6479235859138	0.0996730244497311	0.316294564642587	-5.2272898302486
FERRANDO_TAL1_NEIGHBORS	-0.0298898306550361	0.00346092400532904	-1.24897664543591	0.2119571005807	0.48112798223466	-5.79309428738913
KYNG_ENVIRONMENTAL_STRESS_RESPONSE_NOT_BY_UV_IN_OLD	-0.0298680234044024	-0.0149472921289862	-2.42362799830552	0.0155375757977566	0.102712749697784	-3.68434454016262
LI_WILMS_TUMOR_ANAPLASTIC_DN	-0.0298663182383277	-0.00340189959057228	-1.14566541537224	0.252199455565999	0.527757414626886	-5.91429539887385
LENAOUR_DENDRITIC_CELL_MATURATION_UP	-0.0298346447905542	-0.00204773508380474	-1.7449429752107	0.0812927206776819	0.283408847006938	-5.06625314423071
WP_PEPTIDE_GPCRS	-0.0298324232703369	0.0315403281618973	-1.93859867050844	0.0528228651244936	0.223618262003191	-4.71745661385378
LIU_SMARCA4_TARGETS	-0.029830065166478	0.00663921628968447	-1.66890109382429	0.0954405695073909	0.310074662478639	-5.19324654084365
GILMORE_CORE_NFKB_PATHWAY	-0.0297976932136945	-0.000113201191505688	-1.36722135622559	0.171853916250911	0.428272750629424	-5.64158075984822
ACOSTA_PROLIFERATION_INDEPENDENT_MYC_TARGETS_DN	-0.0297890413197831	-0.000165066193563375	-2.22578335399561	0.0262442763171194	0.14444338380929	-4.13323229128058
BIOCARTA_D4GDI_PATHWAY	-0.0297888775345366	-0.00654336473858052	-1.47527334074741	0.140444360104577	0.381552822042187	-5.49119755898897
BREDEMEYER_RAG_SIGNALING_VIA_ATM_NOT_VIA_NFKB_UP	-0.0297672393315474	-0.0114448514332913	-2.96946875489492	0.00305219880608239	0.0387216501147798	-2.25052276604325
TONKS_TARGETS_OF_RUNX1_RUNX1T1_FUSION_HSC_DN	-0.029735877654914	0.00378791977576879	-1.80699426365105	0.0710545815601739	0.264959816121908	-4.95845832123356
PARK_APL_PATHOGENESIS_DN	-0.0297078243542233	0.0036101615684649	-1.76849471832058	0.0772738783819708	0.275157404460075	-5.02578003188641
MORI_PLASMA_CELL_UP	-0.029673030126178	-0.0178145411608434	-1.70679909310408	0.0881604985226732	0.297417634203283	-5.13065826998735
PID_IL5_PATHWAY	-0.0296716350589815	0.00555090661835047	-1.36795344701836	0.171624700416934	0.427996494281127	-5.64060018138087
YANG_BREAST_CANCER_ESR1_BULK_UP	-0.029661115109422	-0.0209497219159032	-1.77649556923127	0.0759460863030526	0.272576722651948	-5.01190804319526
LEE_NAIVE_T_LYMPHOCYTE	-0.0296197047546423	0.0031505635390196	-1.58967997382327	0.11221351734983	0.337574108766212	-5.31956447389867
REACTOME_BIOSYNTHESIS_OF_THE_N_GLYCAN_PRECURSOR_DOLICHOL_LIPID_LINKED_OLIGOSACCHARIDE_LLO_AND_TRANSFER_TO_A_NASCENT_PROTEIN	-0.0295985959342322	-0.0118202965073312	-2.4473474167128	0.0145571762653643	0.0981150966925581	-3.6279919009992
REACTOME_N_GLYCAN_ANTENNAE_ELONGATION	-0.0295860857640746	0.00220516938084671	-1.79496250039586	0.0729524726255895	0.267677464245694	-4.97965226009703
WP_LDL_INFLUENCE_ON_CD14_AND_TLR4	-0.0295737340006871	5.58108528723136e-05	-1.8194189812574	0.0691374442734838	0.260689258073949	-4.93642455193997
REACTOME_THE_ACTIVATION_OF_ARYLSULFATASES	-0.0295631357163896	-0.00400463791276662	-1.43122520076376	0.15266870447214	0.401053421991469	-5.55387715718819
SCHEIDEREIT_IKK_INTERACTING_PROTEINS	-0.0295594763822584	-0.0119464024028843	-2.4787642222899	0.0133428985516787	0.0931468018746149	-3.55251694981586
BIOCARTA_MCALPAIN_PATHWAY	-0.0295514422498341	-0.00114284931778323	-1.95273499986164	0.051121277877386	0.220458605610767	-4.69056932838387
KEGG_MEDICUS_REFERENCE_NOD_NFKB_SIGNALING_PATHWAY	-0.0295232114436567	-0.00791977622294415	-1.41372578179683	0.157744279521932	0.408159795886445	-5.57825330354424
SU_SALIVARY_GLAND	-0.0295005788286706	0.0328911382990559	-1.7874974815041	0.0741507490781635	0.269070856664967	-4.99273115853627
KIM_RESPONSE_TO_TSA_AND_DECITABINE_DN	-0.0294072032932069	-0.0193128574795546	-1.56348965423164	0.118244321479765	0.345395472034667	-5.35998078116635
REACTOME_ROS_AND_RNS_PRODUCTION_IN_PHAGOCYTES	-0.0294051891299146	4.13444234775238e-05	-1.75938427215038	0.0788088163707332	0.278159012728452	-5.04150007672138
WP_TH17_CELL_DIFFERENTIATION_PATHWAY	-0.0294032069422796	0.00527822202769618	-1.61767747574633	0.106037982621993	0.327922640793894	-5.27562061286165
REACTOME_NCAM1_INTERACTIONS	-0.029397685861462	0.0220703733603381	-1.66191444249371	0.0968339019890435	0.311587113413562	-5.20463237463844
WEBER_METHYLATED_LCP_IN_SPERM_DN	-0.0293691629142869	0.0308587053838411	-1.53000874699769	0.126321291729348	0.359243248834701	-5.41067465714615
KEGG_FATTY_ACID_METABOLISM	-0.029363223583587	-0.0101022800023255	-1.82302708975856	0.0685887531631178	0.259160847897423	-4.92999789321269
BALLIF_DEVELOPMENTAL_DISABILITY_P16_P12_DELETION	-0.0293292748455885	0.002398232641947	-1.43501363126255	0.151586468291335	0.399791477065428	-5.54856066313183
WP_IL_10_ANTI_INFLAMMATORY_SIGNALING_PATHWAY	-0.0292997911514017	0.000203688418653102	-1.34216749314689	0.179837154192021	0.437353596538936	-5.6748232340964
MARIADASON_RESPONSE_TO_BUTYRATE_CURCUMIN_SULINDAC_TSA_2	-0.0292638182973612	-0.019224813764006	-1.26513565986199	0.206108545657735	0.472598922700299	-5.77319414255147
WP_HOST_PATHOGEN_INTERACTION_OF_HUMAN_CORONAVIRUSES_INTERFERON_INDUCTION	-0.0292520296558014	-0.00284580730886957	-1.61004622067914	0.107693854977477	0.330718454011515	-5.28767402274802
YAO_TEMPORAL_RESPONSE_TO_PROGESTERONE_CLUSTER_6	-0.029249701434488	-0.0047783058993832	-2.31024624803047	0.0210712290359987	0.126043944076379	-3.94621920704179
REACTOME_INDUCTION_OF_CELL_CELL_FUSION	-0.0292294558824832	0.00215642081763095	-1.69147026809864	0.091049206934212	0.30191098787172	-5.15614201346657
KUMAMOTO_RESPONSE_TO_NUTLIN_3A_UP	-0.0292256776001795	0.000264457944001741	-1.41437939577673	0.157552430209232	0.407809296804998	-5.57734820931421
WAMUNYOKOLI_OVARIAN_CANCER_GRADES_1_2_DN	-0.0290842881615096	-0.00283693127379737	-1.90088699523508	0.0575954575053993	0.234797265320771	-4.78823545798861
REACTOME_CA_DEPENDENT_EVENTS	-0.029016925294211	0.00762053815448949	-2.1664228072526	0.0305074265322585	0.159001429898484	-4.26053814759856
TAKEDA_TARGETS_OF_NUP98_HOXA9_FUSION_3D_UP	-0.0289735608940511	0.00431840973653744	-1.89744487599074	0.0580484136967159	0.235367974804828	-4.79462702276754
REACTOME_BLOOD_GROUP_SYSTEMS_BIOSYNTHESIS	-0.0289540415711408	0.016073102106	-1.9741620362604	0.0486298956805235	0.212925829606341	-4.64944548684372
TAKEDA_TARGETS_OF_NUP98_HOXA9_FUSION_8D_UP	-0.0289518546272617	0.00165134788105577	-2.0743602350251	0.0382935527041588	0.184872478742641	-4.45123176544528
VANDESLUIS_NORMAL_EMBRYOS_UP	-0.0289196275351793	0.0102253018266312	-1.34241819630907	0.179755925056299	0.437353596538936	-5.6744936252999
WP_COVID_19_ADVERSE_OUTCOME_PATHWAY	-0.0289078312246412	0.00480637130056133	-1.19822967624145	0.231102965213113	0.506286906466594	-5.85393198007821
XU_CREBBP_TARGETS_DN	-0.028896801333106	0.00552829973001743	-1.85186254503846	0.0643312814044835	0.250000869673317	-4.87818257924999
WANG_BARRETTS_ESOPHAGUS_UP	-0.0288899224274944	-0.000449309969881948	-1.87036731968887	0.0617159750034404	0.244162982070504	-4.84450533228492
WP_SMALL_LIGAND_GPCRS	-0.0288875372357826	0.0210966383957039	-1.31389522793474	0.189173716467207	0.450478866477063	-5.71160028386786
WUNDER_INFLAMMATORY_RESPONSE_AND_CHOLESTEROL_UP	-0.0288689084166598	0.00209039273712063	-1.40743629584714	0.159599442344369	0.410609451097288	-5.586941393224
REACTOME_REGULATION_OF_CDH11_GENE_TRANSCRIPTION	-0.0288631014201444	0.0109801437517918	-1.27455137073459	0.202755244484338	0.467578420953678	-5.76148092604299
REACTOME_INTERLEUKIN_10_SIGNALING	-0.028846843891238	0.00773696376408688	-1.20894656386126	0.226960532270715	0.50146412747273	-5.8412936496883
REACTOME_DEFECTS_IN_COBALAMIN_B12_METABOLISM	-0.0288200689806123	-0.0238904374652851	-1.76338743764821	0.0781313261297012	0.276983211063725	-5.03460256636223
ROSS_ACUTE_MYELOID_LEUKEMIA_CBF	-0.0288171001250763	0.000535594180067984	-1.90518620364298	0.0570338519280529	0.233625897611034	-4.78023623671448
REACTOME_BILE_ACID_AND_BILE_SALT_METABOLISM	-0.0287933042287614	0.0062290495314666	-2.46877149362085	0.0137190237586355	0.0949128233379962	-3.57662638909755
REACTOME_FLT3_SIGNALING_THROUGH_SRC_FAMILY_KINASES	-0.028748358051467	0.00971165177638695	-0.974427202267737	0.330073019245098	0.60478542568547	-6.09220726905736
WP_NUCLEOTIDE_BINDING_OLIGOMERIZATION_DOMAIN_NOD_PATHWAY	-0.0287473383970238	-0.00252708522537819	-1.74016536450145	0.0821283435077489	0.285416713237886	-5.07439755403649
KEGG_MEDICUS_VARIANT_EML4_ALK_FUSION_KINASE_TO_PLCG_ERK_SIGNALING_PATHWAY	-0.0287335965758297	0.00256135786378628	-1.8080849695476	0.070884556157879	0.264919263346097	-4.95653008933785
TARTE_PLASMA_CELL_VS_B_LYMPHOCYTE_UP	-0.028722897648749	-0.00923983949422982	-1.69367727624092	0.0906286601932852	0.301281179661122	-5.1524870111801
REACTOME_MATURATION_OF_SARS_COV_1_SPIKE_PROTEIN	-0.0287195779409436	-0.0100622715591719	-1.07928786513631	0.280711830263102	0.560029781093173	-5.98666319029278
HASLINGER_B_CLL_WITH_MUTATED_VH_GENES	-0.0287122208642962	0.0102190000490509	-1.69468596785048	0.0904369751186192	0.301281179661122	-5.15081495004182
REACTOME_G_PROTEIN_MEDIATED_EVENTS	-0.0286351329452576	0.00740809505807587	-2.24256995313698	0.0251364187361508	0.14081067412846	-4.09661331250251
REACTOME_INFLAMMASOMES	-0.0286071172643238	-0.00147472556062286	-1.45244789180348	0.146681345293793	0.391165397055936	-5.52391387946406
MOOTHA_ROS	-0.0285949822941797	-0.0194957865518439	-1.26431167364746	0.206403907639828	0.472976254769087	-5.77421506797136
REACTOME_ALPHA_LINOLENIC_OMEGA3_AND_LINOLEIC_OMEGA6_ACID_METABOLISM	-0.0285931822095793	-0.0153195436499201	-1.65550386526746	0.0981266370672374	0.313450459041635	-5.21503761462462
REACTOME_ASPIRIN_ADME	-0.028569592915837	0.0283672030766029	-1.9532275925619	0.0510628231031349	0.220458605610767	-4.68962892171613
REACTOME_MAPK3_ERK1_ACTIVATION	-0.0285464602622982	-0.0113538696028527	-1.5239059156362	0.1278388588572	0.36156848934504	-5.4197973454793
REACTOME_DISEASES_ASSOCIATED_WITH_GLYCOSYLATION_PRECURSOR_BIOSYNTHESIS	-0.0285048366142596	-0.0285301196156711	-1.42239515444592	0.155214017101949	0.40488529555585	-5.56621446888738
LIU_VAV3_PROSTATE_CARCINOGENESIS_UP	-0.0285020261444174	0.0115085011296593	-1.51488915613276	0.130106960581713	0.365005687984173	-5.4332094316928
BIOCARTA_MYOSIN_PATHWAY	-0.0284958547457976	-0.002458571487924	-1.38955227977592	0.164964847607584	0.419225277485678	-5.61143492302819
DAVICIONI_PAX_FOXO1_SIGNATURE_IN_ARMS_UP	-0.0284425555677431	-0.00366891555451533	-2.56791590297362	0.0103711381046359	0.0798765396940647	-3.33316434936286
URS_ADIPOCYTE_DIFFERENTIATION_DN	-0.0284340444842399	0.00690978884685616	-1.52170871017491	0.128388692419185	0.36227351680669	-5.42307290592722
BIOCARTA_HSP27_PATHWAY	-0.028405462811391	-0.0046263536359074	-1.67335143473958	0.0945614619058065	0.308744240407581	-5.18596925290394
WP_FATTY_ACID_BETA_OXIDATION	-0.0283708206392636	-0.0130622498281363	-1.86375115589362	0.0626407391665085	0.246339220039255	-4.85658442952961
REACTOME_FATTY_ACID_METABOLISM	-0.0283518110336948	-0.00800917838414718	-2.7908534357517	0.00535393941517911	0.0540023568348331	-2.75118866543426
BLANCO_MELO_MERS_COV_INFECTION_MCR5_CELLS_DN	-0.0283335821071313	0.00619078534425188	-1.51033192004522	0.131265137809713	0.36683606789502	-5.43995800403827
RODRIGUES_NTN1_TARGETS_UP	-0.0283329337171637	-0.00453549165734831	-1.63192540168429	0.103000558153469	0.322384948859157	-5.25296455478823
KEGG_MEDICUS_REFERENCE_CXCR4_GNA12_13_RHO_SIGNALING_PATHWAY	-0.0283050081663093	0.00243015954664387	-1.2411921302907	0.214817088645868	0.485031902930665	-5.80259005143875
CLIMENT_BREAST_CANCER_COPY_NUMBER_UP	-0.0282885678615267	-0.00138168366787611	-2.06784975885176	0.0389031356694769	0.187027011819669	-4.46440647727167
WP_MITOCHONDRIAL_FATTY_ACID_OXIDATION_DISORDERS	-0.0282465314579619	-0.0227191773129589	-1.528820977238	0.126615543462138	0.359674082470445	-5.41245301403704
REACTOME_CASPASE_ACTIVATION_VIA_EXTRINSIC_APOPTOTIC_SIGNALLING_PATHWAY	-0.0282443121781813	0.00417915510674528	-1.66052311432169	0.0971133072554515	0.312005081328932	-5.20689408802725
KEGG_TYPE_II_DIABETES_MELLITUS	-0.0282352898917195	0.0101972891957795	-2.64496277227001	0.00829420366521023	0.0694697757491902	-3.13743392265542
JOHNSTONE_PARVB_TARGETS_3_UP	-0.0281956225732935	-0.00574364739195208	-2.22155816990126	0.0265296925960695	0.145350558223314	-4.14240636384849
SENGUPTA_EBNA1_ANTICORRELATED	-0.0281944086359483	0.0032578287435763	-1.7699159164791	0.0770366476126679	0.275152473056829	-5.02332048354553
WP_EICOSANOID_SYNTHESIS	-0.0281878821826048	0.00482539518658549	-1.67021108826574	0.0951811189046983	0.309509825503048	-5.19110641294133
PID_CD8_TCR_PATHWAY	-0.0281601067742638	-0.000981416902017737	-1.396059946879	0.162996949707454	0.416387827723175	-5.60255828607394
YAO_TEMPORAL_RESPONSE_TO_PROGESTERONE_CLUSTER_3	-0.0281504515797373	-0.00455235910013416	-1.51811667522722	0.129291533715139	0.363544468051276	-5.42841772445028
KEGG_MEDICUS_PATHOGEN_SALMONELLA_SOPE_E2_TO_NOD_NFKB_SIGNALING_PATHWAY	-0.0281142222563371	-0.0113019936887758	-1.4084008454052	0.159313868328725	0.410166570221908	-5.58561150112109
REACTOME_BH3_ONLY_PROTEINS_ASSOCIATE_WITH_AND_INACTIVATE_ANTI_APOPTOTIC_BCL_2_MEMBERS	-0.0281109920046517	-0.015353736357482	-1.47675745611525	0.14004601306934	0.381277001281616	-5.48905274967082
KEGG_MEDICUS_PATHOGEN_HBV_LHBS_TO_PKC_ERK_SIGNALING_PATHWAY	-0.0281029664147645	-0.00264627431949946	-1.65807268993875	0.0976069685982394	0.312896097917761	-5.21087286466948
REACTOME_INTERLEUKIN_7_SIGNALING	-0.0280972468246316	0.00240833501549461	-1.59990578320251	0.109925834109194	0.33402673625113	-5.30360289707134
REACTOME_GPVI_MEDIATED_ACTIVATION_CASCADE	-0.0280883869797801	0.00223786598603223	-1.50865265351798	0.131693919755086	0.367158992933225	-5.44243963859904
WP_OXYSTEROLS_DERIVED_FROM_CHOLESTEROL	-0.028032085458071	0.00958324215867766	-2.29389255340301	0.0219970531108086	0.129020833817816	-3.98296677977127
JI_CARCINOGENESIS_BY_KRAS_AND_STK11_DN	-0.0280249555675666	0.00917741115750684	-1.03596763050613	0.300460146471648	0.576987614683079	-6.03156958335769
REACTOME_LDL_REMODELING	-0.0280163326621386	0.0263585238830234	-1.3999755960818	0.161821443077137	0.414262894277472	-5.597197324413
NAKAMURA_CANCER_MICROENVIRONMENT_UP	-0.0280017766827611	0.0153091452340923	-1.8440276685525	0.0654658754796994	0.251700803545553	-4.89234122614208
KAMIKUBO_MYELOID_CEBPA_NETWORK	-0.0279972898941774	0.00876576007187741	-1.35527115138166	0.175628000467296	0.432167982095775	-5.65751318061659
CHIANG_LIVER_CANCER_SUBCLASS_UNANNOTATED_UP	-0.027970401541637	-0.00318826783509769	-2.4065096512994	0.0162808381835357	0.10607479436336	-3.724677301149
NIKOLSKY_BREAST_CANCER_1Q32_AMPLICON	-0.0279381154627709	0.011707996950722	-1.2412496049438	0.214795871195395	0.485031902930665	-5.80252015917424
BROWN_MYELOID_CELL_DEVELOPMENT_UP	-0.0279355646864189	0.0083964676892188	-1.51060947994366	0.131194370499355	0.36683606789502	-5.43954755895436
WP_GABA_METABOLISM_AKA_GHB	-0.0279045014035733	-0.00054322951320217	-1.55897032237867	0.11931027495686	0.347363892305962	-5.36688731793513
RANKIN_ANGIOGENIC_TARGETS_OF_VHL_HIF2A_UP	-0.0279005498128298	0.00391749460321775	-1.27694117813203	0.20191050940178	0.467206858474297	-5.75849421212425
PID_LPA4_PATHWAY	-0.0278878502857602	0.0172225532974023	-1.54918101432185	0.121645082086005	0.350420891098453	-5.38177931391499
CASTELLANO_NRAS_TARGETS_UP	-0.0278847655050572	-0.00398207140747213	-2.00058137941488	0.0456993576763545	0.204954198674228	-4.59812713524954
REACTOME_GLUCAGON_SIGNALING_IN_METABOLIC_REGULATION	-0.0278185585943491	0.0057584558108711	-2.30571061336465	0.0213245323760946	0.127033787597954	-3.9564368931817
CROONQUIST_NRAS_VS_STROMAL_STIMULATION_UP	-0.0277778840306439	-0.00155822507169737	-1.67052650289854	0.0951187341290519	0.309509825503048	-5.19059087301521
REACTOME_MITOCHONDRIAL_FATTY_ACID_BETA_OXIDATION	-0.0277696891653624	-0.0233191699271613	-1.64933586728998	0.0993834507717099	0.315692750742251	-5.22501135997153
MATZUK_SPERMATOGONIA	-0.0277502040915065	0.0189938496669091	-2.28170432193851	0.0227099207516361	0.131180628495074	-4.01018632225652
WP_FATTY_ACIDS_AND_LIPOPROTEINS_TRANSPORT_IN_HEPATOCYTES	-0.0277405932865059	0.00739605545244883	-1.92337249272771	0.0547084046856599	0.228172539035002	-4.74619987957271
WP_GENES_CONTROLLING_NEPHROGENESIS	-0.0276906609737084	0.0191016771682147	-1.88392517600304	0.0598562837490608	0.240222333004	-4.81962002055965
BUCKANOVICH_T_LYMPHOCYTE_HOMING_ON_TUMOR_UP	-0.0276610408665775	-0.00122044888069792	-1.5081402502689	0.131824972438122	0.367181048944455	-5.44319632528756
KEGG_NATURAL_KILLER_CELL_MEDIATED_CYTOTOXICITY	-0.0276595166726291	0.00765319097357276	-1.70406278792626	0.0886706573299463	0.298124683314817	-5.13522406139688
VILIMAS_NOTCH1_TARGETS_UP	-0.0276436629789965	0.00411738097926329	-1.22541561600256	0.220698508045016	0.492772957759048	-5.82165313765205
HUMMERICH_MALIGNANT_SKIN_TUMOR_UP	-0.0276148524515002	0.00800993015573239	-1.28886774953723	0.197733165999817	0.461749802552043	-5.74350535652369
BLANCO_MELO_COVID19_SARS_COV_2_INFECTION_CALU3_CELLS_UP	-0.0276083783195721	0.00416082316139451	-1.50994602382188	0.131363576044253	0.36694530009735	-5.44052852802246
REACTOME_PREGNENOLONE_BIOSYNTHESIS	-0.0276047622162046	-0.0140047134042397	-1.45698687496816	0.145424470883032	0.389955422108302	-5.51744849892789
REACTOME_NF_KB_ACTIVATION_THROUGH_FADD_RIP_1_PATHWAY_MEDIATED_BY_CASPASE_8_AND_10	-0.027597948681647	-0.011756932837817	-1.4555228691203	0.145828958230971	0.390337221072365	-5.51953604071318
KEGG_MEDICUS_REFERENCE_SKELETAL_TYPE_VGCC_RYR_SIGNALING	-0.0275757892121046	0.0329735577468344	-1.85177415670716	0.064343989959234	0.250000869673317	-4.87834264105851
MCBRYAN_TERMINAL_END_BUD_DN	-0.0275491130856557	0.00618085293844324	-1.12917547946243	0.259086456056592	0.534888167342642	-5.93267557055397
REACTOME_SYNTHESIS_OF_LIPOXINS_LX	-0.0275469650397382	0.00432588631608846	-1.15745897943791	0.247352951366334	0.522328679648085	-5.90098692786957
KUROZUMI_RESPONSE_TO_ONCOCYTIC_VIRUS_AND_CYCLIC_RGD	-0.0275235062350278	0.0092821322905537	-1.06955364308673	0.285070591617414	0.564057597421925	-5.99691368919642
LI_WILMS_TUMOR	-0.0274487407136314	0.0153445932943854	-1.81733990622538	0.0694552490980374	0.261015285205766	-4.94012199609283
CHARAFE_BREAST_CANCER_LUMINAL_VS_BASAL_UP	-0.0273951449465218	-0.0117920525607256	-2.28760942035503	0.0223620697853182	0.130421361844694	-3.99701659915688
KEGG_RETINOL_METABOLISM	-0.027387881023652	0.0119719516482594	-1.72561806941694	0.0847157606578916	0.289266485573139	-5.09905968545183
KEGG_MEDICUS_VARIANT_MUTATION_INACTIVATED_OPTN_TO_PINK_PARKIN_MEDIATED_AUTOPHAGOSOME_FORMATION	-0.0273622291213993	-0.0131451201870895	-1.1980794393137	0.231161416641689	0.506286906466594	-5.85410835558851
MORI_IMMATURE_B_LYMPHOCYTE_UP	-0.0273433853534098	-0.00239251927321088	-1.38144953614577	0.167440062905867	0.422603489892969	-5.62242953931381
FONTAINE_PAPILLARY_THYROID_CARCINOMA_UP	-0.0273367219986653	-0.00561598603668213	-2.55981482510856	0.010614435844723	0.0805494229055997	-3.35341263771917
FIGUEROA_AML_METHYLATION_CLUSTER_4_DN	-0.0273343635595202	0.00973790205479578	-1.73653985888867	0.0827671029846598	0.285946677856722	-5.08056315326994
PID_THROMBIN_PAR1_PATHWAY	-0.0273154258155388	0.00244824083684356	-1.78347825186451	0.0748025539960292	0.270194101624438	-4.99975051708619
BOHN_PRIMARY_IMMUNODEFICIENCY_SYNDROM_DN	-0.0273105332816641	-0.000258494805564106	-1.55028138971143	0.121380864592626	0.350420891098453	-5.38011002392754
CASTELLANO_NRAS_TARGETS_DN	-0.0272751443248546	0.00574966666064942	-1.43432194042846	0.151783624858044	0.399791477065428	-5.54953239197529
SANA_TNF_SIGNALING_UP	-0.0272394785025261	0.00220075148629802	-1.27877364703587	0.201264521642627	0.466670413760653	-5.7562002665249
WP_ARYLAMINE_METABOLISM	-0.0272285988465995	0.00838013080580239	-1.1001600572392	0.27151917944763	0.548959101416065	-5.9643716702459
REACTOME_INTERLEUKIN_20_FAMILY_SIGNALING	-0.0272217006815671	0.00780371222404825	-1.53276584946385	0.125640317689862	0.358434231768475	-5.40654135921028
REACTOME_TICAM1_DEPENDENT_ACTIVATION_OF_IRF3_IRF7	-0.0272001458804706	-0.0167679258155358	-1.43425977239821	0.151801354538394	0.399791477065428	-5.54961970650668
WP_VASOPRESSIN_REGULATED_WATER_REABSORPTION	-0.0271983561278211	0.000678252928870735	-2.47517400946658	0.0134769699350686	0.0937351839486625	-3.56119012461258
WP_GENES_ASSOCIATED_WITH_THE_DEVELOPMENT_OF_RHEUMATOID_ARTHRITIS	-0.0271572800054057	0.0122417905173993	-1.02072045189821	0.307626334869743	0.583312441997374	-6.04693834399877
CARDOSO_RESPONSE_TO_GAMMA_RADIATION_AND_3AB	-0.0271521671189194	-0.0114815587476758	-1.86221154151585	0.0628575744194769	0.246353238692256	-4.85938919862275
REACTOME_GLYCOSPHINGOLIPID_CATABOLISM	-0.0271164856281481	-0.00261081940222844	-1.75039685058743	0.0803472773598752	0.282177065725289	-5.05692877327834
PID_IL8_CXCR1_PATHWAY	-0.0270855345355108	0.00729885551913415	-1.50073891228646	0.133729253483591	0.370395076097494	-5.45409763826298
WP_FATTY_ACID_BIOSYNTHESIS	-0.027082923019261	-0.0231452652172871	-1.72372380367288	0.0850574865418935	0.290021566558686	-5.10225590262092
WP_NPHP1_DELETION_SYNDROME	-0.0270739157389317	-0.00690640746893314	-1.32298613836217	0.186133312319232	0.445881455678265	-5.69985977596096
BIOCARTA_BARR_MAPK_PATHWAY	-0.0270558050737939	0.00703717656240512	-1.78701663862167	0.0742284824886418	0.269217846217581	-4.99357175045653
KEGG_MEDICUS_REFERENCE_CA2_PLCD_ITPR_SIGNALING_PATHWAY	-0.02704367520284	0.0072594325743219	-1.10232682706155	0.270576846170336	0.547973047186746	-5.96203315367579
WANG_ESOPHAGUS_CANCER_VS_NORMAL_UP	-0.0270268724699617	-0.0015843302596409	-1.68127283094747	0.0930127808780524	0.305203462481885	-5.17296834266102
NABA_MATRISOME_HGSOC_OMENTAL_METASTASIS	-0.0270182714607429	0.00548294028104508	-1.25990781270506	0.207987713205438	0.475250281801494	-5.77966024461545
RAMJAUN_APOPTOSIS_BY_TGFB1_VIA_MAPK1_UP	-0.0269989790759981	-0.0158323356067378	-1.30270388177592	0.192966753723883	0.455759491486323	-5.72594261853315
BLANCO_MELO_COVID19_SARS_COV_2_POS_PATIENT_LUNG_TISSUE_UP	-0.026948938065393	0.0101654510746645	-1.27283453355829	0.203363691473179	0.468682669449979	-5.76362313837917
YU_MYC_TARGETS_DN	-0.0269178189439552	0.00184224605242409	-1.3659119764335	0.172264451864405	0.428279655290346	-5.64333326768875
REACTOME_IKBA_VARIANT_LEADS_TO_EDA_ID	-0.026856744183392	-0.00934939850172727	-1.18481967177483	0.236361777071989	0.512623907149566	-5.86958822059616
LUDWICZEK_TREATING_IRON_OVERLOAD	-0.0268418127681732	-0.00776671781628853	-1.27610105881439	0.20220717649272	0.467229021142572	-5.75954480522264
REACTOME_RUNX1_REGULATES_TRANSCRIPTION_OF_GENES_INVOLVED_IN_DIFFERENTIATION_OF_MYELOID_CELLS	-0.0268231637942841	0.0047750931719453	-1.16560481082287	0.244043830937826	0.520711518601625	-5.89171537746754
BLANCO_MELO_BETA_INTERFERON_TREATED_BRONCHIAL_EPITHELIAL_CELLS_DN	-0.0268147482932026	-0.00425386182330036	-1.81238517176054	0.0702174685547904	0.263388346778135	-4.9489166051135
HUTTMANN_B_CLL_POOR_SURVIVAL_UP	-0.0268020911014404	-0.000536124544580653	-2.36281604907523	0.0183215350762108	0.113735057228461	-3.82634280648263
GAUSSMANN_MLL_AF4_FUSION_TARGETS_E_UP	-0.0267769008993218	0.000225350093427906	-1.7793292600534	0.0754803110831831	0.271714091465197	-5.00698002741526
REACTOME_RAF_INDEPENDENT_MAPK1_3_ACTIVATION	-0.0267685892946436	-0.00877519036692157	-1.68254679973145	0.0927656260074215	0.304807363600942	-5.17087175503874
KEGG_MEDICUS_REFERENCE_CX3CR1_GNAI_AC_PKA_SIGNALING_PATHWAY	-0.0267491546101587	0.0174183829878006	-1.59487649303811	0.111046314686996	0.336160296281437	-5.31146589625332
BIOCARTA_CLASSIC_PATHWAY	-0.0267006745738828	0.0241532114932398	-1.04249638574823	0.29742596950934	0.574513272695128	-6.0249192382003
WP_CANONICAL_NF_KB_PATHWAY	-0.0266941692546387	-0.00767894199307025	-1.24397376300939	0.213791950373386	0.483925942128428	-5.79920373601356
MARTIN_NFKB_TARGETS_UP	-0.0266935984478755	0.00353514149450144	-1.79244002045148	0.0733555906395276	0.267797895762274	-4.98407776627134
XIE_ST_HSC_S1PR3_OE_UP	-0.0266821025141885	0.00723809891674797	-1.47102652206338	0.141589058172267	0.383223079603979	-5.49732309965226
WP_DEREGULATION_OF_RAB_AND_RAB_EFFECTOR_GENES_IN_BLADDER_CANCER	-0.0266614962987829	-0.00100344476966692	-1.41999087732599	0.155912622147131	0.405824702239349	-5.56956054496474
TOMLINS_METASTASIS_DN	-0.0266596309522122	-0.0133131609807458	-1.66425238800198	0.096365848174652	0.311062272930421	-5.20082761768205
WP_HOST_PATHOGEN_INTERACTION_OF_HUMAN_CORONAVIRUSES_MAPK_SIGNALING	-0.0266515425719172	-0.0142392468014806	-2.23750606501441	0.0254662670558623	0.141855982589366	-4.10768858207275
REACTOME_METABOLISM_OF_PORPHYRINS	-0.0266241923708299	-0.00412654357087877	-1.60393471509593	0.109034694823111	0.332576513268975	-5.29728612980396
MURAKAMI_UV_RESPONSE_1HR_UP	-0.0266085991709181	-0.00393507908909312	-1.54811021572205	0.12190262991316	0.350708700051999	-5.38340260284113
VALK_AML_WITH_EVI1	-0.0265798197256531	-0.00187841377102259	-1.57937768807909	0.114556167327639	0.340046176117519	-5.33554244134382
BIOCARTA_PKC_PATHWAY	-0.0265521249755106	-0.00795900061491497	-1.17140164558628	0.241707997455029	0.51947466198953	-5.88507795164079
MARIADASON_REGULATED_BY_HISTONE_ACETYLATION_UP	-0.0264449914582635	-0.00831322796714049	-2.05411072350935	0.0402166681227154	0.190646272870847	-4.49207425031508
SERVITJA_LIVER_HNF1A_TARGETS_DN	-0.0264251631670063	0.016245877083869	-2.71990377698359	0.00663987528969576	0.0610936108079895	-2.94157980585103
RUAN_RESPONSE_TO_TNF_UP	-0.0264017863102819	0.0130838264384638	-1.14469096822835	0.252602844431744	0.527983748823808	-5.91538893554904
REACTOME_THE_NLRP3_INFLAMMASOME	-0.0264003240270817	-0.00269293924008191	-1.30922792252289	0.190748842122337	0.452590428552735	-5.71759655940346
PARK_APL_PATHOGENESIS_UP	-0.0263934789569188	-0.0148233605894651	-1.36368064206004	0.172965744121014	0.428680007362295	-5.6463158887519
WP_EXTRACELLULAR_VESICLES_IN_THE_CROSSTALK_OF_CARDIAC_CELLS	-0.0263774775948142	-0.00804391379215485	-1.63429783805396	0.10250158985323	0.321963033806704	-5.24917287835779
KIM_GLIS2_TARGETS_UP	-0.0263157011118805	0.00793083535779823	-1.16649378966843	0.24368459007731	0.520711518601625	-5.89069962088973
MIKKELSEN_DEDIFFERENTIATED_STATE_DN	-0.0262893341404082	0.0129830798916781	-0.895456522807781	0.370752094754567	0.640687968761058	-6.16459074787741
CHARAFE_BREAST_CANCER_LUMINAL_VS_MESENCHYMAL_UP	-0.0262857160237095	-0.0125044904173905	-1.81725931495809	0.0694675923255245	0.261015285205766	-4.94026523570839
REACTOME_REELIN_SIGNALLING_PATHWAY	-0.0262724394351889	0.00680826841263675	-1.07046614240881	0.284660058895274	0.563707980813424	-5.9959567292126
CAIRO_PML_TARGETS_BOUND_BY_MYC_DN	-0.0262687340446688	-0.0157319206685305	-1.51543490104269	0.129968799007471	0.364881348766315	-5.43239990957053
NIKOLSKY_BREAST_CANCER_19P13_AMPLICON	-0.026240818769009	-0.00925059218624075	-0.920161495059392	0.357703599972873	0.629166942493705	-6.14260253710786
LIAN_LIPA_TARGETS_6M	-0.0262300339943339	0.00855978376059187	-1.17551303418525	0.240060894034568	0.516856322017862	-5.88035047163194
SHIPP_DLBCL_VS_FOLLICULAR_LYMPHOMA_DN	-0.0261610275537411	0.00349051979975478	-1.3838059252045	0.166717372333438	0.421720894269122	-5.61923875946143
FONTAINE_THYROID_TUMOR_UNCERTAIN_MALIGNANCY_UP	-0.026151867060694	-0.0103525907064299	-2.51864166318374	0.0119312498714075	0.0872283662239349	-3.45534679869296
WP_APOPTOSIS_MODULATION_AND_SIGNALING	-0.0261428424944768	-0.0148476536484283	-2.28844742777424	0.0223130831925894	0.130269786889251	-3.99514492081991
KEGG_MEDICUS_REFERENCE_GLYCOSAMINOGLYCAN_BIOSYNTHESIS_LINKAGE_TETRASACCHARIDE	-0.0260818643021686	-0.00115970085600875	-0.976246028200263	0.329171546254936	0.604156489012008	-6.09046825861491
GAVIN_FOXP3_TARGETS_CLUSTER_P3	-0.026069066206683	-0.00608404281611959	-2.18989542208681	0.0287552774046265	0.153701527117708	-4.21060571549249
REACTOME_NPAS4_REGULATES_EXPRESSION_OF_TARGET_GENES	-0.026048139255366	0.00253311415212614	-1.9643675146684	0.0497557692622487	0.216506452048486	-4.66829888510744
REACTOME_G_ALPHA_Z_SIGNALLING_EVENTS	-0.0260402725698832	0.00750279811899423	-2.12172705949756	0.034098668805631	0.170422648792207	-4.35414349431022
KORKOLA_TERATOMA_UP	-0.0259997672970524	-0.00784847498067418	-1.20721527393914	0.227626117863639	0.501930190390267	-5.84334294395875
REACTOME_NONCANONICAL_ACTIVATION_OF_NOTCH3	-0.025979521087551	-0.0219163029572684	-1.19610506672458	0.231930546859375	0.507203421495917	-5.85642418502291
REACTOME_SURFACTANT_METABOLISM	-0.0259723917464885	0.00654520247639452	-1.57456397462231	0.115663894722726	0.341560345706311	-5.34297266587669
WEST_ADRENOCORTICAL_TUMOR_MARKERS_DN	-0.0259561362335259	0.00499251650108995	-1.15953653093136	0.246506003632619	0.522053428232164	-5.89862842815863
REACTOME_CLASS_C_3_METABOTROPIC_GLUTAMATE_PHEROMONE_RECEPTORS	-0.0259532413615809	0.0337766859233733	-1.763573116755	0.0781000176418283	0.276983211063725	-5.03428226056627
REACTOME_ERYTHROPOIETIN_ACTIVATES_PHOSPHOINOSITIDE_3_KINASE_PI3K	-0.0259463227215522	0.00302854102402885	-1.29917783532195	0.194173338589058	0.457661517893996	-5.73043611245585
LE_NEURONAL_DIFFERENTIATION_UP	-0.0259431512785713	-0.00207924978077335	-1.66348754227535	0.0965187694214416	0.311062272930421	-5.20207290799214
MIKKELSEN_MEF_HCP_WITH_H3K27ME3	-0.0259226464330445	0.0283546191678661	-2.65690077150226	0.00800811905321746	0.0683762892477788	-3.10659589314248
REACTOME_INTERLEUKIN_RECEPTOR_SHC_SIGNALING	-0.0259147053330435	0.00257867068617694	-1.26538397930534	0.206019594626505	0.472544785391337	-5.77288634278449
BOSCO_TH1_CYTOTOXIC_MODULE	-0.0258865957858208	0.00128285736668216	-1.19470296904664	0.232477847212748	0.507939513910149	-5.85806645498824
MIKKELSEN_IPS_LCP_WITH_H3K4ME3	-0.0258691010906718	0.00972551849050508	-2.04330518138358	0.0412760306432845	0.193334361147819	-4.51370603411705
VICENT_METASTASIS_UP	-0.0258554773006595	0.00121515777681502	-1.25041447336125	0.211431879321417	0.48057085721813	-5.79133391003742
KEGG_MEDICUS_REFERENCE_CXCL12_CXCR4_PKC_ERK_SIGNALING_PATHAWAY	-0.0258251170134975	-0.0032288814655902	-1.70596507418361	0.0883157419269809	0.297623227220841	-5.13205068338367
WP_MAMMARY_GLAND_DEVELOPMENT_PATHWAY_PUBERTY_STAGE_2_OF_4	-0.025807238897571	0.00246622653748192	-1.19854747807364	0.230979355357143	0.506286906466594	-5.85355881365293
REACTOME_RUNX1_REGULATES_EXPRESSION_OF_COMPONENTS_OF_TIGHT_JUNCTIONS	-0.0257651862053415	-0.00757224079059457	-1.02993650105189	0.303281352025106	0.579632858838681	-6.0376759895171
REACTOME_ALPHA_DEFENSINS	-0.0257302571474204	0.074181206522632	-1.3466427372425	0.178391256104598	0.43497153207972	-5.66893023797357
IM_SREBF1A_TARGETS	-0.0257259920367715	-0.0127095431055415	-1.15909582677935	0.246685493587538	0.522053428232164	-5.89912908143125
PID_AR_TF_PATHWAY	-0.0257190899941242	-0.00882591542423037	-1.94408712018261	0.0521566744282538	0.22227287534775	-4.70704061375401
RUTELLA_RESPONSE_TO_HGF_DN	-0.0257095256246531	-0.00646496839686325	-2.01206875822444	0.0444724070674843	0.201396674743506	-4.57560230678908
ZHANG_INTERFERON_RESPONSE	-0.0257006162261628	-0.00540219408679321	-0.949643686157339	0.342515866441699	0.616034505373382	-6.1155806485832
DESERT_EXTRACELLULAR_MATRIX_HEPATOCELLULAR_CARCINOMA_SUBCLASS_UP	-0.0256990143931236	-0.000595816659346197	-1.32858046854478	0.184280385017391	0.443351877726471	-5.69259484934818
MEDINA_SMARCA4_TARGETS	-0.0256880592509569	-0.00649176715222509	-2.05074571875587	0.0405440652208028	0.191643581488135	-4.49882283750699
SCHEIDEREIT_IKK_TARGETS	-0.0256736231595193	0.000438781901862388	-1.37141793783015	0.170543084388456	0.426465295044278	-5.63595267296143
VANDESLUIS_NORMAL_EMBRYOS_DN	-0.0256676839791525	0.0158177065606904	-1.95763091613073	0.0505427772159733	0.218746478052615	-4.68121209753486
BLANCO_MELO_BETA_INTERFERON_TREATED_BRONCHIAL_EPITHELIAL_CELLS_UP	-0.0256338482526856	-0.00097230264953975	-1.53754613026654	0.124466433712777	0.356491583608239	-5.39935746828872
LIANG_HEMATOPOIESIS_STEM_CELL_NUMBER_SMALL_VS_HUGE_DN	-0.0256235474169775	-0.0094046605766413	-2.19742989432419	0.0282115703986961	0.151692250649346	-4.19446490282233
WP_PLATELET_MEDIATED_INTERACTIONS_WITH_VASCULAR_AND_CIRCULATING_CELLS	-0.0256017453585734	0.013817174928306	-0.970937563845152	0.331807082027252	0.606426286889331	-6.09553470897129
BANDRES_RESPONSE_TO_CARMUSTIN_WITHOUT_MGMT_24HR_DN	-0.0255401195307966	-0.00945369602635487	-1.51473833234937	0.130145163476318	0.365005687984173	-5.43343310258475
WP_CHRONIC_HYPERGLYCEMIA_IMPAIRMENT_OF_NEURON_FUNCTION	-0.0255296715143014	0.00699883980136722	-1.77194468389266	0.0766990297543185	0.274597714447144	-5.01980606400889
KYNG_ENVIRONMENTAL_STRESS_RESPONSE_NOT_BY_UV_IN_WS	-0.025513247395767	-0.00646838205915186	-1.76961113661428	0.0770874722738315	0.275152473056829	-5.02384810586332
SA_FAS_SIGNALING	-0.0254674123805499	-0.0151550340861746	-1.1354899911685	0.256433948968244	0.532856392055364	-5.9256686308728
REACTOME_INTERLEUKIN_1_PROCESSING	-0.0254659072782893	0.00212129075268774	-1.02614929315407	0.305061893565098	0.581039666648088	-6.04149228150317
HUMMEL_BURKITTS_LYMPHOMA_DN	-0.0254591872220653	0.0101210828877104	-1.16540279024144	0.244125520392807	0.520711518601625	-5.89194610061113
BIOCARTA_TCR_PATHWAY	-0.025452282487501	-0.00397801419322785	-1.52286781591477	0.128098406262887	0.362019411525282	-5.42134551502466
REACTOME_RUNX3_REGULATES_IMMUNE_RESPONSE_AND_CELL_MIGRATION	-0.0254418797184185	0.008346825888	-1.05837046332141	0.290134466243022	0.568133494027824	-6.00857561847255
PETROVA_PROX1_TARGETS_DN	-0.0254199261987693	-0.00196810911605531	-1.29178514310092	0.196721042583571	0.460825076047545	-5.73981774647408
BIOCARTA_TSP1_PATHWAY	-0.0254151698422425	-0.00258711499618811	-1.1119003211269	0.266440201435354	0.542329168809591	-5.95164588380577
REACTOME_CREATION_OF_C4_AND_C2_ACTIVATORS	-0.025395971658949	0.0183562738517134	-1.20522623890504	0.228392510506747	0.503117464509531	-5.84569371134175
REACTOME_CS_DS_DEGRADATION	-0.0253907274333609	0.00871385857092858	-1.29931197220951	0.194127336786648	0.457661517893996	-5.73026539429851
COLLER_MYC_TARGETS_DN	-0.0253862349500932	0.00673367306889291	-0.868457649370876	0.385345942274012	0.653263444567663	-6.18793736575923
DAVICIONI_RHABDOMYOSARCOMA_PAX_FOXO1_FUSION_DN	-0.0253626672100433	0.0145778091649735	-1.22416252149781	0.221170565936975	0.493285513419686	-5.82315685493775
REACTOME_PEROXISOMAL_LIPID_METABOLISM	-0.0253621647778081	-0.02153413810662	-1.63432325501604	0.102496254630256	0.321963033806704	-5.24913222678311
KEGG_VIRAL_MYOCARDITIS	-0.0253611567408387	0.00828894908310336	-1.37962432681586	0.168001461653006	0.423340268527714	-5.62489732685289
WP_COVID_19_AND_ENDOTHELIAL_CELL_SENESCENCE	-0.0253230863375759	0.0138250411390586	-1.05684170004828	0.290831390170034	0.568651440648317	-6.01016032533103
OZANNE_AP1_TARGETS_UP	-0.0253170937988413	-0.0014217251784042	-1.33621538553609	0.181773700050831	0.43988089304661	-5.68263067503315
HELLEBREKERS_SILENCED_DURING_TUMOR_ANGIOGENESIS	-0.0253147976241537	0.00382074581853095	-1.45916863590357	0.144823273602742	0.389498666677214	-5.5143336245042
CHIBA_RESPONSE_TO_TSA_UP	-0.0253121117831462	0.00275252446751898	-1.54806319951397	0.121913947999271	0.350708700051999	-5.38347385197805
PID_TCR_PATHWAY	-0.0252835819837105	-0.000412565958007273	-1.29441438889289	0.195812145225898	0.459777089049901	-5.73648723818351
LIU_OVARIAN_CANCER_TUMORS_AND_XENOGRAFTS_XDGS_DN	-0.0252808950555696	0.00769270735936126	-1.16413581923086	0.244638273859366	0.52088396372481	-5.89339217015355
CHO_NR4A1_TARGETS	-0.0252670407054042	0.0020796401977305	-2.02592916520298	0.0430291618467927	0.198177578680438	-4.54825405982731
KEGG_MEDICUS_PATHOGEN_KSHV_VFLIP_TO_TNF_NFKB_SIGNALING_PATHWAY	-0.0252617402335276	-0.0118645912150988	-1.15582344123465	0.248021139135736	0.523246463894295	-5.90284067304031
VALK_AML_CLUSTER_12	-0.0252556299185515	0.00472217077471444	-1.91463791077104	0.0558152036609565	0.231056412636541	-4.76258705930503
WAMUNYOKOLI_OVARIAN_CANCER_LMP_UP	-0.0252528423935686	-0.0196953469601546	-1.68379048787354	0.0925248552943543	0.304435975115467	-5.16882347733872
BIOCARTA_EPO_PATHWAY	-0.0252384850413206	-0.0106694336692694	-1.76426715913554	0.0779830814808605	0.276983211063725	-5.03308470576356
EPPERT_CE_HSC_LSC	-0.0252157363474296	-0.00171866000850222	-1.53385225189273	0.125372776298419	0.358148160226864	-5.40491064946139
KEGG_MEDICUS_PATHOGEN_KSHV_MIR2_TO_CELL_SURFACE_MOLECULE_ENDOCYTOSIS	-0.0252057408260608	0.0100667982969103	-0.858965045137901	0.390559449599171	0.65793755870049	-6.19597630261574
AZARE_NEOPLASTIC_TRANSFORMATION_BY_STAT3_DN	-0.0251903273884214	0.0126326429207771	-1.48574650140813	0.13765186877863	0.377731611679789	-5.47601609974921
WP_PRO_SURVIVAL_SIGNALING_OF_NEUROPROTECTIN_D1	-0.0251298757433937	-0.0122320340850605	-1.37877012974325	0.168264681683137	0.423413423080183	-5.62605113366207
AMIT_EGF_RESPONSE_20_HELA	-0.0251198883460832	-0.00566018437660307	-1.19661558018074	0.231731498696228	0.507074795331656	-5.85582574616794
REACTOME_LATE_ENDOSOMAL_MICROAUTOPHAGY	-0.0250690066235302	-0.0211167953715465	-1.8296586648195	0.0675896272165586	0.256513766238287	-4.91815293534866
ZHENG_IL22_SIGNALING_UP	-0.0250439677077409	0.0117045537625765	-1.57109329410065	0.116467783711178	0.342900587183632	-5.34831584434491
ALTEMEIER_RESPONSE_TO_LPS_WITH_MECHANICAL_VENTILATION	-0.0250177945392084	0.00296375145437584	-1.17557702110553	0.240035322373549	0.516856322017862	-5.88027676573381
WANG_RESPONSE_TO_BEXAROTENE_UP	-0.0250171397962743	-0.0206641723877237	-2.32547127523604	0.0202400501164019	0.122402679701712	-3.91177563073414
PID_RHOA_PATHWAY	-0.0249966047685866	-0.0104936330835741	-2.05732525793378	0.0399060108094005	0.189709393926725	-4.48561718707775
TSAI_RESPONSE_TO_RADIATION_THERAPY	-0.0249875318595373	0.0016118129170002	-1.17843575740547	0.238894821492403	0.515419853530148	-5.87697973339217
WANG_MLL_TARGETS	-0.0249583573683692	0.00482347371689875	-1.94114814720485	0.0525125278727747	0.223131963323094	-4.71262184274291
TIAN_BHLHA15_TARGETS	-0.0249482885966633	-0.0147128821860211	-1.37406084382857	0.169721412592097	0.42536137994825	-5.63239942042565
REACTOME_OAS_ANTIVIRAL_RESPONSE	-0.0249060441578776	-0.00325894491459961	-0.968757400303229	0.332893430944486	0.606878067202047	-6.09760749093549
BYSTROEM_CORRELATED_WITH_IL5_UP	-0.024902762529459	-0.00788946813309443	-2.3179227118291	0.0206484978485627	0.124234556107159	-3.92888072403095
HOLLERN_ADENOMYOEPITHELIAL_BREAST_TUMOR	-0.0248900155946688	0.00861788678538489	-1.12059189615572	0.262722555299343	0.538853048324294	-5.94213789856147
KEGG_MEDICUS_REFERENCE_TSH_DUOX2_TG_SIGNALING_PATHWAY	-0.0248811720352672	0.0198176664463776	-1.41935508850782	0.156097760648574	0.405824702239349	-5.57044444118693
HECKER_IFNB1_TARGETS	-0.0248779024614208	0.00448404057401479	-1.12079231774223	0.262637254200437	0.538853048324294	-5.94191778002941
WP_GALANIN_RECEPTOR_PATHWAY	-0.0248112972191152	0.00631062405462755	-1.65620170219027	0.0979852474725397	0.313380116772046	-5.21390687021149
IIZUKA_LIVER_CANCER_PROGRESSION_L0_L1_DN	-0.0248087160191856	-0.019360239950346	-1.09371037206256	0.274337474299332	0.552118337137	-5.97130541566755
SCHAEFFER_PROSTATE_DEVELOPMENT_AND_CANCER_BOX2_DN	-0.0247913530213521	-0.00663548548768755	-1.15454735212441	0.24854335422374	0.524042430829763	-5.90428519721541
KESHELAVA_MULTIPLE_DRUG_RESISTANCE	-0.0247815196951421	-0.0174227556487643	-2.08183674418347	0.037603569019859	0.182985844171099	-4.43605151850671
RUIZ_TNC_TARGETS_UP	-0.0247671164400318	-0.00314200921829692	-1.6761962392995	0.0940029206358611	0.307614987347759	-5.18130727308351
KEGG_MEDICUS_VARIANT_MUTATION_INACTIVATED_PINK1_TO_INTRINSIC_APOPTOTIC_PATHWAY_N01050	-0.0247650800010354	-0.0195545760402955	-1.20879716278012	0.227017913902893	0.50146412747273	-5.84147060829501
KANNAN_TP53_TARGETS_UP	-0.0247485185306134	-0.000411058200597571	-1.87334001153482	0.0613041716415387	0.243687817635425	-4.83906426310728
TIAN_TNF_SIGNALING_VIA_NFKB	-0.0247460321343074	-0.00181343133308614	-1.02634589043201	0.304969293506297	0.581039666648088	-6.04129451968443
CHIANG_LIVER_CANCER_SUBCLASS_CTNNB1_DN	-0.0247303040334881	0.000929414887178733	-1.48915586086896	0.136752130042186	0.376229728134459	-5.47105096403118
BLANCO_MELO_BRONCHIAL_EPITHELIAL_CELLS_INFLUENZA_A_INFECTION_DN	-0.0247093366179242	-0.014699124223286	-1.56428359829305	0.118057832531173	0.345228851366094	-5.35876540469179
PEDERSEN_METASTASIS_BY_ERBB2_ISOFORM_6	-0.0246642597726772	0.00598957735868847	-1.54524964950343	0.122592745300807	0.352067688704252	-5.38773363139809
WP_VITAMIN_B12_DISORDERS	-0.0246421875046292	-0.019848797551467	-1.47248803965418	0.141194309658574	0.382379305731058	-5.49521701531938
VERRECCHIA_RESPONSE_TO_TGFB1_C2	-0.0246279455042393	0.00243508660313636	-1.01487652761964	0.310402775641385	0.585812336492301	-6.05276858604917
MARSON_FOXP3_TARGETS_DN	-0.024623717610629	-0.00994113388772299	-1.63819200499135	0.101686749730436	0.320574792524198	-5.24293726306055
HUMMERICH_BENIGN_SKIN_TUMOR_UP	-0.0245954631393984	-0.00183943958279698	-1.1501530509245	0.250347528679068	0.525700733858019	-5.90924733969409
KEGG_LEUKOCYTE_TRANSENDOTHELIAL_MIGRATION	-0.0245884327880945	0.00374699799849318	-1.65375203242738	0.0984822972561061	0.314170257501614	-5.21787411953575
COLDREN_GEFITINIB_RESISTANCE_DN	-0.0245866344117745	-0.0101539827347657	-1.50537762642349	0.132533287994806	0.368221566952915	-5.4472715950749
APPIERTO_RESPONSE_TO_FENRETINIDE_UP	-0.0245780326184492	-0.0160650633088205	-2.27837871512379	0.0229078871011969	0.131952605728542	-4.01758835810563
WP_INFLAMMATORY_BOWEL_DISEASE_SIGNALING	-0.024561279449558	0.0134184514472631	-1.1838573850298	0.236742376203083	0.512764559658789	-5.8707049378494
WAGSCHAL_EHMT2_TARGETS_UP	-0.0245449819354092	0.0543743843257282	-1.44897546881139	0.147648487343319	0.392860139980457	-5.52884647620598
REACTOME_SEMA4D_INDUCED_CELL_MIGRATION_AND_GROWTH_CONE_COLLAPSE	-0.0245414353009509	-0.000435894757345242	-1.49506037563742	0.135204672076539	0.373348678296117	-5.46242526765355
REACTOME_MUSCLE_CONTRACTION	-0.0245383606966069	0.01433537510883	-2.03845170854708	0.0417595087741994	0.194590700679775	-4.52338545045402
SU_PANCREAS	-0.0244963691330878	0.0118977819140913	-2.28667096819459	0.022417039104745	0.130510534068914	-3.99911181416493
OUYANG_PROSTATE_CANCER_PROGRESSION_UP	-0.0244946187113229	-0.00149096143036829	-1.42583430799093	0.154218851219089	0.403805478644625	-5.56141833605087
XIE_LT_HSC_S1PR3_OE_UP	-0.0244928620397802	0.00702413080002784	-1.30855075321092	0.190978174559148	0.452837428987462	-5.71846477959032
WP_INTERACTIONS_BETWEEN_IMMUNE_CELLS_AND_MICRORNAS_IN_TUMOR_MICROENVIRONMENT	-0.0244921247222859	0.00998844116334613	-1.0247746810925	0.3057098769967	0.581967315198773	-6.04287397974269
TARTE_PLASMA_CELL_VS_PLASMABLAST_UP	-0.0244887827021891	0.00915066350306012	-2.03222669509249	0.0423866328026271	0.196326893093252	-4.53576674851117
REACTOME_TP53_REGULATES_TRANSCRIPTION_OF_DEATH_RECEPTORS_AND_LIGANDS	-0.0244815270862562	-0.014143682582012	-1.27906408456743	0.201162274443336	0.466670413760653	-5.75583638611807
MACLACHLAN_BRCA1_TARGETS_DN	-0.024471835283842	-0.00376627053863171	-1.35191157893563	0.176700080568518	0.433271330746739	-5.66196718080083
REACTOME_DAP12_INTERACTIONS	-0.0244524760977604	0.0012244357774591	-1.25683946261393	0.209096420064453	0.476879631001617	-5.78344292648328
SHIN_B_CELL_LYMPHOMA_CLUSTER_9	-0.0244410007609549	0.00837053891347963	-1.23048263712943	0.218797070203892	0.490759701144926	-5.81555705526596
WP_PROSTAGLANDIN_SYNTHESIS_AND_REGULATION	-0.0244246542895218	0.00857704174913996	-1.37602181886722	0.169113674646148	0.424904130091357	-5.62975858480994
MARKEY_RB1_CHRONIC_LOF_DN	-0.024394019858455	-0.00159799215396925	-1.52652003699608	0.127187086145124	0.360441663538976	-5.41589412494965
MISSIAGLIA_REGULATED_BY_METHYLATION_UP	-0.0243799616669593	-0.00110334896095014	-1.60220939074544	0.109415607698691	0.333457090129345	-5.29999311744853
DARWICHE_SKIN_TUMOR_PROMOTER_UP	-0.0243674309545386	-0.00515808741576068	-2.55583990206447	0.0107356625406341	0.0812987554909591	-3.36332468705531
XIE_ST_HSC_S1PR3_OE_DN	-0.0243490118302628	0.0252737710529572	-1.83549465074914	0.0667203151113065	0.254226195408308	-4.90769367105788
LEE_BMP2_TARGETS_UP	-0.0243291346638929	-0.00155005666786258	-1.93302613552353	0.0535065335163512	0.224868364596085	-4.7280022865314
PID_IL8_CXCR2_PATHWAY	-0.0243289997477844	0.00502375931126443	-1.38322108745235	0.166896519162391	0.422026442860984	-5.62003119206017
MADAN_DPPA4_TARGETS	-0.024294468027472	0.0260345893067276	-2.75258626206441	0.00601644529450374	0.0576960088360289	-2.85447734463464
REACTOME_METABOLISM_OF_STEROID_HORMONES	-0.0242833274272494	0.00386461701373218	-1.88077015129844	0.0602848409782671	0.241006064098854	-4.82542697207132
KINSEY_TARGETS_OF_EWSR1_FLII_FUSION_DN	-0.0242794166274026	-0.00263870462694106	-1.80509477113308	0.0713514844615647	0.264959816121908	-4.96181362719244
YAGUE_PRETUMOR_DRUG_RESISTANCE_DN	-0.0242612684650099	-1.49422901241321e-05	-0.868104025682852	0.385539391672747	0.653285117286154	-6.18823841864595
SIG_BCR_SIGNALING_PATHWAY	-0.0242453285442642	0.00100656845148547	-1.48782063679567	0.137103956244325	0.376866519026591	-5.47299683416686
LINDGREN_BLADDER_CANCER_CLUSTER_2B	-0.0242264899028262	0.00385916776761568	-1.19637893155753	0.231823752406202	0.507123223654462	-5.85610318429031
WP_DEVELOPMENT_OF_PULMONARY_DENDRITIC_CELLS_AND_MACROPHAGE_SUBSETS	-0.0241890974821236	0.0150286259665926	-1.00463184203141	0.315309866689698	0.591522945758727	-6.06290866859951
BIOCARTA_NKCELLS_PATHWAY	-0.0241613326135679	-0.00646746676035537	-1.17083198802713	0.241936840260233	0.519528646715303	-5.88573166943362
BENPORATH_PRC2_TARGETS	-0.0241506853071643	0.0222393215798932	-2.30740738945319	0.0212294626171068	0.126695274187218	-3.95261679389061
PID_RHOA_REG_PATHWAY	-0.0241251255444803	0.00503417335481977	-1.57552400825615	0.115442302024147	0.341304719301049	-5.34149260429991
HUI_MAPK14_TARGETS_UP	-0.0240956256819391	-0.00158799985656556	-1.60542835073903	0.108705782486292	0.332376207337211	-5.29494031463565
BIOCARTA_IL7_PATHWAY	-0.0240803109769137	-0.00332896570515942	-1.01285631292257	0.311366418256474	0.58663378860455	-6.05477630029255
REACTOME_STAT5_ACTIVATION_DOWNSTREAM_OF_FLT3_ITD_MUTANTS	-0.0240721321211336	0.000552444619596863	-1.08855820361853	0.276603128312795	0.555048230842989	-5.97681504143324
BIOCARTA_PGC1A_PATHWAY	-0.0240354370857678	-0.00146544739138775	-1.51616732258873	0.129783557374012	0.364502791040331	-5.43131302743054
BASSO_HAIRY_CELL_LEUKEMIA_UP	-0.0239917978463311	-0.000732979641972782	-1.46099626760725	0.144321128106835	0.388581682229572	-5.51172076382103
KEGG_BETA_ALANINE_METABOLISM	-0.0239705408250981	-0.00289392610869574	-1.79346984986343	0.0731907935339972	0.267797895762274	-4.9822717530404
WP_11P11_2_COPY_NUMBER_VARIATION_SYNDROME	-0.0239472777418816	0.00712017863002192	-1.69552560580129	0.090277665129013	0.301281179661122	-5.14942236635485
PICCALUGA_ANGIOIMMUNOBLASTIC_LYMPHOMA_UP	-0.0238915137367803	0.00333704172202188	-1.13462651431636	0.256795546718875	0.532896813162383	-5.92662909411092
WEST_ADRENOCORTICAL_TUMOR_DN	-0.0238555705609991	-0.000634122763031089	-1.88226648754886	0.0600812722454432	0.240727905394775	-4.82267410917859
REACTOME_SYNTHESIS_SECRETION_AND_DEACYLATION_OF_GHRELIN	-0.0238529553983575	0.00489766568359883	-1.42847448770358	0.153458179624585	0.402550888611225	-5.55772859920481
PID_BCR_5PATHWAY	-0.0238454350960107	-0.000908938011346344	-1.52188297305998	0.128345017388379	0.36227351680669	-5.42281328923755
REACTOME_NR1H2_NR1H3_REGULATE_GENE_EXPRESSION_LINKED_TO_TRIGLYCERIDE_LIPOLYSIS_IN_ADIPOSE	-0.0238221853554672	0.00426573607324503	-0.973544056277033	0.33051131369533	0.605152323129792	-6.09305049256403
GRAHAM_CML_QUIESCENT_VS_NORMAL_QUIESCENT_DN	-0.0238105525316575	0.00557688335246122	-1.23299469282885	0.217858783715721	0.48991129472391	-5.81252552728307
JOSEPH_RESPONSE_TO_SODIUM_BUTYRATE_UP	-0.0237573316181851	-0.0129942463954556	-1.42298873010985	0.155041910136664	0.404697949239609	-5.56538751107431
TAKEDA_TARGETS_OF_NUP98_HOXA9_FUSION_6HR_UP	-0.0237219824732071	-0.000306357468697332	-1.76058092787551	0.0786057962904412	0.277848054140993	-5.03943985469037
WP_INFLAMMATORY_RESPONSE_PATHWAY	-0.0236899556130145	0.00475667200092137	-1.04321612674435	0.297092736330428	0.574513272695128	-6.02418354161172
PID_VEGF_VEGFR_PATHWAY	-0.0236811005123891	-0.00123663640988071	-0.920102709258939	0.357734301373633	0.629166942493705	-6.14265556740372
PASTURAL_RIZ1_TARGETS_DN	-0.0236779794584611	0.0382963879006953	-0.950405948435893	0.342128743157953	0.615797678078228	-6.11487071647714
GRANDVAUX_IRF3_TARGETS_UP	-0.0236724079242866	-0.00123315365179998	-1.06204152949986	0.288465521826115	0.566589531191326	-6.00476087917361
WP_CELL_LINEAGE_MAP_FOR_NEURONAL_DIFFERENTIATION	-0.0236687903156111	0.0182065346867578	-2.29585744881533	0.0218839737029738	0.128775344035725	-3.97856521600539
LINDSTEDT_DENDRITIC_CELL_MATURATION_B	-0.0236536664131039	-0.00962891290643164	-1.23022216167224	0.218894527358137	0.490759701144926	-5.81587104217127
KEGG_NOD_LIKE_RECEPTOR_SIGNALING_PATHWAY	-0.0236051590810207	-0.00577927647908348	-1.54181031737247	0.123426531662019	0.353793371771589	-5.39293038288696
DELYS_THYROID_CANCER_UP	-0.02359004304806	-0.00167855469791617	-1.50867430466634	0.131688384466784	0.367158992933225	-5.44240765983414
WP_MFAP5_MEDIATED_OVARIAN_CANCER_CELL_MOTILITY_AND_INVASIVENESS	-0.0235602579834864	-0.00199791141144635	-1.36270814132699	0.173272062043973	0.428851318515406	-5.6476143087254
REACTOME_THE_CANONICAL_RETINOID_CYCLE_IN_RODS_TWILIGHT_VISION	-0.0235386802224549	-0.00414028417689112	-1.69562485225063	0.0902588494068716	0.301281179661122	-5.14925771557321
ZHAN_MULTIPLE_MYELOMA_CD1_VS_CD2_DN	-0.0235122347044117	-0.00854866383934715	-1.69279002964904	0.0907975370968584	0.301281179661122	-5.15395694027252
ONDER_CDH1_TARGETS_2_UP	-0.0235029200106219	-0.000410769470719285	-1.28061113475272	0.200618281897563	0.46651813976951	-5.75389674580051
LIAN_LIPA_TARGETS_3M	-0.0234464553090601	0.00731681641088207	-0.967532132308025	0.333504975285325	0.607181422130696	-6.09877036829132
TRAYNOR_RETT_SYNDROM_UP	-0.0234440632801903	0.00468944013972442	-1.36492017834581	0.172575903391506	0.428279655290346	-5.64465960241059
DOANE_BREAST_CANCER_ESR1_UP	-0.023431573334124	-0.0038596643130278	-1.82956385883836	0.0676038259170692	0.256513766238287	-4.91832257366982
KEGG_MEDICUS_REFERENCE_EGF_JAK_STAT_SIGNALING_PATHWAY	-0.0234154698424602	-0.00360388911331981	-0.979497521306787	0.32756397912102	0.603706089960044	-6.0873513853306
SMID_BREAST_CANCER_RELAPSE_IN_BRAIN_DN	-0.023406603792673	-0.00968470232677161	-1.90665867436422	0.0568425550075373	0.233306105456589	-4.77749239370727
REACTOME_N_GLYCAN_ANTENNAE_ELONGATION_IN_THE_MEDIAL_TRANS_GOLGI	-0.0233930602171802	0.000696096047738008	-1.78168942493378	0.0750941542569352	0.270998464863351	-5.00286955339868
KEGG_MEDICUS_REFERENCE_E2_ER_RAS_ERK_SIGNALING_PATHWAY	-0.0233833002646146	-0.0162050618314944	-1.95663964082049	0.0506594605784342	0.219069062328209	-4.68310853194731
REACTOME_TRIGLYCERIDE_CATABOLISM	-0.0233389880702593	0.0109027656494019	-1.61642037373393	0.106309356003736	0.328278933654577	-5.27761008048787
KERLEY_RESPONSE_TO_CISPLATIN_UP	-0.0233038877619947	-0.000960590449271651	-1.36310117793766	0.173148214661075	0.428837400713906	-5.64708966282871
BIOCARTA_DEATH_PATHWAY	-0.0233032387792243	-0.0128223733057566	-1.4869164114504	0.137342612815229	0.377092549688587	-5.47431360736919
WP_TOLL_LIKE_RECEPTOR_SIGNALING_RELATED_TO_MYD88	-0.0232830147803978	0.00107893302053721	-1.25910820635734	0.208276228005859	0.475759216973586	-5.78064689034145
SHIN_B_CELL_LYMPHOMA_CLUSTER_5	-0.0232826393086388	0.0182411698799027	-1.30484778216194	0.192235830184821	0.45432990977014	-5.72320455867508
SABATES_COLORECTAL_ADENOMA_SIZE_DN	-0.0232699326167872	-0.000540152593069235	-1.41147508466199	0.158406262053	0.40884871062359	-5.58136677619289
ODONNELL_TFRC_TARGETS_UP	-0.0232670066474233	0.00568128893115757	-2.29007740703115	0.0222180686484422	0.130000867690562	-3.99150244081294
BOYLAN_MULTIPLE_MYELOMA_C_CLUSTER_DN	-0.0232621769490771	-0.0110158753287661	-1.50269263784847	0.133224523533708	0.369432421087337	-5.45122521366485
BARRIER_CANCER_RELAPSE_NORMAL_SAMPLE_UP	-0.0232581921370423	-0.00645173474701775	-1.45304853124417	0.146514548137116	0.391094988991219	-5.523059474932
HOFFMANN_IMMATURE_TO_MATURE_B_LYMPHOCYTE_UP	-0.0232403139157215	0.00129363671741743	-1.59127858395306	0.11185342236201	0.337491698551486	-5.3170759014622
WP_RANKL_RANK_SIGNALING_PATHWAY	-0.0232344497048433	-0.00717853278535081	-1.83426432466976	0.0669028099564873	0.254787320487265	-4.90990141607666
REACTOME_SYNTHESIS_SECRETION_AND_INACTIVATION_OF_GLUCAGON_LIKE_PEPTIDE_1_GLP_1	-0.0232304503775606	0.0215997032315375	-1.59489686541766	0.111041757758999	0.336160296281437	-5.31143409492329
KEGG_MEDICUS_REFERENCE_N_GLYCAN_BIOSYNTHESIS	-0.0232118595418259	-0.00824791776290364	-1.29211263881728	0.196607663014389	0.46074744618278	-5.73940327033635
PID_TRAIL_PATHWAY	-0.0232055970661091	-0.00652816426518918	-1.69991678139627	0.0894481792405319	0.299902286633068	-5.14212819757529
REACTOME_CRMPS_IN_SEMA3A_SIGNALING	-0.0231991537126929	-0.000925226332389528	-1.27507760000512	0.202569015049537	0.467524934302567	-5.76082373834289
PID_HDAC_CLASSIII_PATHWAY	-0.0231988000951583	-0.0163083047745564	-1.78985514971014	0.0737705704387617	0.2687701588983	-4.98860631701333
WP_CONTROL_OF_IMMUNE_TOLERANCE_BY_VASOACTIVE_INTESTINAL_PEPTIDE	-0.0231394254126947	0.00399887541777887	-0.926408912941434	0.354450301873681	0.626744396858303	-6.13694750124134
PID_EPO_PATHWAY	-0.0231093179466907	-0.00477245968367983	-1.43959897426821	0.150284418312556	0.397388268093749	-5.54210709893707
REACTOME_RIPK1_MEDIATED_REGULATED_NECROSIS	-0.0231075382181003	-0.0156549028049381	-1.53061129103506	0.126172224715289	0.359168754208179	-5.40977198842684
JEON_SMAD6_TARGETS_UP	-0.0231004179807584	-0.000213500644475602	-1.05368884522386	0.292272254121819	0.570195020719987	-6.01342133809478
EHRLICH_ICF_SYNDROM_DN	-0.0230758186379372	-0.000381297642476317	-1.04533460674947	0.296113351743447	0.573703217183743	-6.0220151576699
BIOCARTA_RNA_PATHWAY	-0.0230659402530296	-0.0174743519596476	-1.15741860368783	0.24736943138754	0.522328679648085	-5.90103272186375
REACTOME_NEUTROPHIL_DEGRANULATION	-0.0230428152101057	-0.00486677657210118	-1.62367318904059	0.104751236114221	0.325692579354275	-5.26611073279417
WP_COMPLEMENT_ACTIVATION	-0.023041869786078	0.0129097526139514	-1.02624668645118	0.305016017629308	0.581039666648088	-6.04139431602393
WP_ETHER_LIPID_BIOSYNTHESIS	-0.0230373348977277	-0.0177385434888718	-1.64414433239868	0.100451237051666	0.317782134546659	-5.23337744958996
REACTOME_ROLE_OF_ABL_IN_ROBO_SLIT_SIGNALING	-0.0230188714806734	-0.00791574330886288	-0.982819325699298	0.325926928351664	0.602531581247248	-6.08415642973391
WEBER_METHYLATED_HCP_IN_SPERM_UP	-0.0230136925225546	0.0352983917633884	-1.49133389504793	0.136179724417062	0.375218476599031	-5.46787310685971
REACTOME_REGULATION_OF_KIT_SIGNALING	-0.0229914843406284	-0.00867575255303655	-1.26851063800973	0.204901976333184	0.470279623243918	-5.76900559836579
RUTELLA_RESPONSE_TO_CSF2RB_AND_IL4_DN	-0.0229819097172529	-0.00503146266298107	-1.51947903563342	0.128948531199843	0.363003416752535	-5.42639206138081
SA_B_CELL_RECEPTOR_COMPLEXES	-0.0229772117803419	-0.00700833880151349	-1.55214916945002	0.120933410532002	0.349853091956764	-5.37727386669281
KEGG_MEDICUS_VARIANT_MLL_ENL_FUSION_TO_TRANSCRIPTIONAL_ACTIVATION	-0.0229693573740761	-0.00595525112178003	-1.22588533641337	0.220521744493326	0.492682501135537	-5.82108907644797
KEGG_MEDICUS_REFERENCE_N_GLYCAN_PRECURSOR_BIOSYNTHESIS_GLC_6P_TO_MAN_P_DOL	-0.0228658595049311	-0.0190179090538506	-0.991694204935516	0.321579386318406	0.598164125991438	-6.07556750005321
IRITANI_MAD1_TARGETS_UP	-0.0228612273676045	0.0087349376597815	-1.38112246288979	0.167540560323438	0.422620625133974	-5.6228720001292
REACTOME_RUNX1_AND_FOXP3_CONTROL_THE_DEVELOPMENT_OF_REGULATORY_T_LYMPHOCYTES_TREGS	-0.0228449506495749	0.00464889496138989	-0.878109197748571	0.380089034844533	0.649775007688422	-6.17967337754253
REACTOME_ANTIMICROBIAL_PEPTIDES	-0.0228398667733237	0.0478692442905599	-1.67457803724331	0.0943203082823917	0.308235187301517	-5.18396009949226
ZHAN_VARIABLE_EARLY_DIFFERENTIATION_GENES_UP	-0.0228200059143864	0.0129746048697541	-1.63733393267685	0.101865853119273	0.320581050438222	-5.24431253710341
WP_16P11_2_DISTAL_DELETION_SYNDROME	-0.0227753836223344	-0.00648415574429385	-1.56870914015798	0.117022550555186	0.343747800818483	-5.35197949620504
BIOCARTA_CHEMICAL_PATHWAY	-0.0227748101147291	-0.0159932784359252	-1.58061442057731	0.11427292576933	0.340046176117519	-5.33362983440024
WP_ENVELOPE_PROTEINS_AND_THEIR_POTENTIAL_ROLES_IN_EDMD_PHYSIOPATHOLOGY	-0.0227389510247274	-0.004443210395058	-1.96222355817432	0.0500051144041959	0.217069020030699	-4.67241335609325
REACTOME_GDP_FUCOSE_BIOSYNTHESIS	-0.0227250644168934	-0.0205775895117384	-0.856785565899701	0.391762489466199	0.658117671025388	-6.19780957012676
REACTOME_IRE1ALPHA_ACTIVATES_CHAPERONES	-0.0227119582488263	-0.0101965461768106	-1.51324721518947	0.130523325168881	0.365728278814934	-5.43564322860604
CLAUS_PGR_POSITIVE_MENINGIOMA_DN	-0.0227027417081648	-0.00298397125591643	-1.05965815641805	0.289548314138953	0.567637139564356	-6.00723903011344
REACTOME_INTERFERON_ALPHA_BETA_SIGNALING	-0.0226995926195686	0.00704892392694962	-1.13268160777022	0.257611312247768	0.533670870861031	-5.92878978454392
REACTOME_TRANSPORT_OF_NUCLEOTIDE_SUGARS	-0.0226909166261472	-0.0276006158667039	-1.09373735679728	0.274325641343624	0.552118337137	-5.97127649040844
WOTTON_RUNX_TARGETS_UP	-0.0226692667637958	0.00709692750821657	-1.36537829960463	0.172431988505921	0.428279655290346	-5.64404707468793
WP_N_GLYCAN_BIOSYNTHESIS	-0.0226341657556893	-0.0131200903044157	-1.57975758240175	0.114469103556072	0.340046176117519	-5.33495509325116
KOBAYASHI_EGFR_SIGNALING_6HR_DN	-0.0226330825147537	-0.0137801915905441	-0.918616181055491	0.358511205768938	0.62992056368342	-6.14399543083944
FERRANDO_LYL1_NEIGHBORS	-0.0226078640189062	0.0114910496724442	-1.10814986005482	0.268055529245031	0.5448813074909	-5.95572582086735
MUNSHI_MULTIPLE_MYELOMA_UP	-0.022592088890796	-0.0117123224659493	-1.87202079713077	0.0614866386929734	0.243687817635425	-4.84147994746735
VANDESLUIS_COMMD1_TARGETS_GROUP_3_DN	-0.0225766573980447	0.00840468983995011	-1.58872454616168	0.112429168961066	0.337661025716956	-5.3210506094911
MCBRYAN_PUBERTAL_TGFB1_TARGETS_DN	-0.0225710509390291	-0.0113829214682566	-1.87204098320263	0.0614838432690249	0.243687817635425	-4.84144299639862
LIANG_SILENCED_BY_METHYLATION_UP	-0.0225631710551929	0.00388664884324748	-1.18157930850748	0.237645119095635	0.513643006963428	-5.8733450000024
PID_ARF_3PATHWAY	-0.0225621647007384	-0.0152847546823315	-1.38288988204915	0.16699803786285	0.422135550445344	-5.62047981460057
WP_EV_RELEASE_FROM_CARDIAC_CELLS_AND_THEIR_FUNCTIONAL_EFFECTS	-0.0225304139839777	0.0187634603395146	-0.939296377022789	0.347798584867943	0.620952151588103	-6.12516135537647
FOROUTAN_INTEGRATED_TGFB_EMT_DN	-0.0225074712599647	-0.0112776798054563	-1.32241087748942	0.186324626648441	0.44604425684261	-5.70060509085011
REACTOME_ACTIVATION_OF_IRF3_IRF7_MEDIATED_BY_TBK1_IKBKE	-0.0225072288057382	-0.0128037596025784	-1.37581598441841	0.169177389180253	0.424904130091357	-5.63003595731808
WP_AMYOTROPHIC_LATERAL_SCLEROSIS_ALS	-0.0224936830495227	-0.0113244417637825	-2.04060686399251	0.041544233811916	0.194087790005024	-4.51909018181165
REACTOME_SYNTHESIS_OF_PIPS_AT_THE_PLASMA_MEMBRANE	-0.0224825151299417	-0.00350263074740496	-1.64137718199764	0.101024110250599	0.31876368469997	-5.23782595751621
BYSTRYKH_HEMATOPOIESIS_STEM_CELL_IL3RA	-0.0224631730133912	0.0103180900529437	-1.23164590407016	0.218362213653401	0.490433394143291	-5.81415400067886
REACTOME_SODIUM_PROTON_EXCHANGERS	-0.0224626489671816	-0.0062401633189855	-1.0567381897988	0.290878618562016	0.568651440648317	-6.0102675408188
SHARMA_PILOCYTIC_ASTROCYTOMA_LOCATION_UP	-0.0224607050482486	-0.00416540544107032	-1.36475903046795	0.172626548004889	0.428279655290346	-5.64487501532783
BIOCARTA_HIVNEF_PATHWAY	-0.0224581153798544	-0.0131862330099604	-1.73232659752029	0.0835144756512492	0.287132989727637	-5.08771224140718
KOBAYASHI_EGFR_SIGNALING_24HR_UP	-0.0224411753237614	-0.000400505019797695	-1.56983227747705	0.116760950320432	0.343400543467675	-5.35025429738292
WP_MIRNA_ROLE_IN_IMMUNE_RESPONSE_IN_SEPSIS	-0.022435367813304	0.000230802668413773	-1.21011334887287	0.226512752399115	0.500940091699092	-5.83991089713846
GRAHAM_CML_DIVIDING_VS_NORMAL_QUIESCENT_DN	-0.0224228881724007	-0.000570672402868806	-1.25621743933775	0.209321701529495	0.477242921015544	-5.78420863988855
REACTOME_CLEC7A_DECTIN_1_INDUCES_NFAT_ACTIVATION	-0.0224207221326827	-0.00460191792371858	-1.01956916752679	0.308172002426173	0.584040859943942	-6.04808957529798
REACTOME_PLATELET_ADHESION_TO_EXPOSED_COLLAGEN	-0.0223828196223442	0.00858415303066207	-1.03917391858429	0.298967482248531	0.575647718749035	-6.0283087917958
XU_AKT1_TARGETS_6HR	-0.0223762045973739	-0.0154613922411083	-1.20716535467385	0.2276453297124	0.501930190390267	-5.843401988989
KEGG_MEDICUS_REFERENCE_TNF_P38_SIGNALING_PATHWAY	-0.0223578187625612	-0.0120768815570896	-1.74698461659275	0.0809377434066588	0.283216442723653	-5.06276598183693
WP_STING_PATHWAY_IN_KAWASAKI_LIKE_DISEASE_AND_COVID_19	-0.0223503673512197	0.00139255481747922	-1.25783853608061	0.208734948578968	0.476205409502554	-5.78221227175395
HOLLERN_EMT_BREAST_TUMOR_UP	-0.0223248282482298	0.000467254364361884	-1.09540965344741	0.273593011242295	0.551321751241058	-5.96948254644459
KATSANOU_ELAVL1_TARGETS_UP	-0.0223122775102373	-0.000421893024320869	-1.78075556490856	0.0752467535654436	0.271135764395448	-5.00449661567526
DER_IFN_ALPHA_RESPONSE_UP	-0.0222644079567413	-0.00931329938122874	-1.11589636316905	0.264726496570609	0.540056988208362	-5.94728366026963
KEGG_B_CELL_RECEPTOR_SIGNALING_PATHWAY	-0.0222605931354371	0.00127550822226231	-1.46164549230644	0.144143074368222	0.388536233257912	-5.51079182040169
PID_NCADHERIN_PATHWAY	-0.0221654368431865	0.000436173643358801	-1.52203181213101	0.128307723417213	0.36227351680669	-5.42259152549108
TUOMISTO_TUMOR_SUPPRESSION_BY_COL13A1_UP	-0.0221580894934946	0.0127266092219206	-1.13366502466996	0.257198606194706	0.533421182667452	-5.9276977214331
REACTOME_LTC4_CYSLTR_MEDIATED_IL4_PRODUCTION	-0.022156182933946	0.0391555377905669	-0.832513679937328	0.405311844121314	0.667627602470477	-6.21791154181232
KEGG_N_GLYCAN_BIOSYNTHESIS	-0.0221550166310044	-0.0180325836647814	-1.47642875633214	0.140134163273985	0.381283020616051	-5.48952796414539
BIOCARTA_CTBP1_PATHWAY	-0.0221186887113668	-0.0115238238420487	-1.12383853676009	0.261343115461355	0.537705095595027	-5.93856735199574
PID_IL12_STAT4_PATHWAY	-0.022095649642155	-0.000720909676095435	-0.977107954932085	0.328744904107758	0.604156489012008	-6.08964302538386
WP_T_CELL_MODULATION_IN_PANCREATIC_CANCER	-0.0220810221945408	0.00283628748616546	-0.937796869281195	0.348568426249315	0.621051209321272	-6.12654107647239
CHYLA_CBFA2T3_TARGETS_UP	-0.0220666270216375	0.0010266634105485	-1.70478323924247	0.0885361053202923	0.297949331631621	-5.1340226246858
BIOCARTA_IFNG_PATHWAY	-0.0220568603975871	-0.00559036462942591	-0.786396629257908	0.431815855092648	0.687256220077032	-6.25451631188008
SCHLESINGER_H3K27ME3_IN_NORMAL_AND_METHYLATED_IN_CANCER	-0.0220486444683681	0.0389625222361392	-1.65094675320344	0.0990539763693956	0.315159857942573	-5.22241010577819
CREIGHTON_ENDOCRINE_THERAPY_RESISTANCE_3	-0.0220042897432911	-0.016327790519579	-1.92226285770738	0.0548479871603225	0.228439470076944	-4.74828580097486
BAELDE_DIABETIC_NEPHROPATHY_UP	-0.0219881841392661	0.00314404518347279	-1.32576915627456	0.1852098178669	0.44499581488818	-5.69624950303362
FERRANDO_T_ALL_WITH_MLL_ENL_FUSION_UP	-0.0219539217433048	-0.000426822837212813	-1.65230140383229	0.0987775860361296	0.314604182529287	-5.22022066458883
WP_NEUROINFLAMMATION	-0.0219415962619253	-0.0107224120406341	-1.32931222530258	0.184039030985241	0.443066002691499	-5.69164231382014
SALVADOR_MARTIN_PEDIATRIC_TBD_ANTI_TNF_THERAPY_NONRESPONDER_POST_TREATMENT_UP	-0.0219115430994765	0.00280986160864288	-0.82145918051409	0.411574664664763	0.670126201189613	-6.22687568386551
KLEIN_PRIMARY_EFFUSION_LYMPHOMA_DN	-0.0219035215066595	-0.00143344072540497	-1.10799437599717	0.268122641566414	0.5448813074909	-5.95589466724921
RHEIN_ALL_GLUCOCORTICOID_THERAPY_UP	-0.0218972348591416	-0.0021455415904506	-1.31562660043631	0.18859185987868	0.449833882138066	-5.7093705122922
ROSS_LEUKEMIA_WITH_MLL_FUSIONS	-0.0218906944056282	-0.00122613020970872	-1.64496784770375	0.100281249254975	0.317747286025655	-5.23205211625428
WP_THYMIC_STROMAL_LYMPHOPOIETIN_TSLP_SIGNALING_PATHWAY	-0.0218897056553306	-0.00633698511907758	-1.40334570341011	0.160814853640954	0.412562263757141	-5.59257129411026
BIOCARTA_NFKB_PATHWAY	-0.0218661924598581	0.000469726787323367	-1.22832772301503	0.219604272914772	0.491391739393451	-5.81815267585296
ZEILSTRA_CD44_TARGETS_DN	-0.0218595352003064	-0.00356856051051924	-0.976743920822151	0.328925052285323	0.604156489012008	-6.08999165069258
VANTVEER_BREAST_CANCER_METASTASIS_UP	-0.0217901925529145	-0.0104607508076986	-1.64986196299383	0.099275752291983	0.315587798055218	-5.22416209979919
BIOCARTA_FMLP_PATHWAY	-0.0217691465946713	-0.00392354022618265	-1.54742920797211	0.122066647445862	0.350868837173478	-5.38443440289111
WP_CCL18_SIGNALING_PATHWAY	-0.0217612159788636	0.00730737939386212	-0.827346468421946	0.408232149321124	0.66931192561559	-6.22211655075546
ONGUSAHA_BRCA1_TARGETS_UP	-0.0217515690637877	0.00549751137335515	-0.987713423638932	0.323524742650431	0.6008027758305	-6.07942955074111
BIOCARTA_PLCD_PATHWAY	-0.0217491644863118	0.0150172213418924	-0.807432651173277	0.419603487479522	0.676375160502235	-6.2380776064629
CHIARADONNA_NEOPLASTIC_TRANSFORMATION_CDC25_DN	-0.0217445874137385	-0.00430331751494393	-1.59051900729934	0.11202440683903	0.337574108766212	-5.31825865239651
LU_IL4_SIGNALING	-0.0217272152523607	-0.00200398913447061	-1.38085352413744	0.167623229163862	0.422681727096601	-5.62323573908235
BRACHAT_RESPONSE_TO_CAMPTOTHECIN_UP	-0.021704497897785	-0.00697970780275793	-1.62777222966727	0.103878704236797	0.323536084858103	-5.25958904751086
KEGG_PROTEIN_EXPORT	-0.0216883664298875	-0.0315911517824411	-1.02275826052113	0.306662057564606	0.58284511104391	-6.04489745081384
GUTIERREZ_WALDENSTROEMS_MACROGLOBULINEMIA_2	-0.0216823489796732	0.00219721116684126	-0.892006468705669	0.372597585855221	0.642495407941096	-6.16761386484
GOLDRATH_IMMUNE_MEMORY	-0.0216570817267992	-0.00869881049466621	-1.89407833369781	0.0584942882142198	0.236329995734769	-4.80086712492576
BIOCARTA_GPCR_PATHWAY	-0.0216541236877361	-0.0045867076744515	-1.47725127979298	0.139913660507448	0.381113217623302	-5.48833861096042
MARKEY_RB1_ACUTE_LOF_DN	-0.0216450293310082	-0.00019437823940966	-1.1806008194724	0.238033615648264	0.51406743098248	-5.87447741376801
AMUNDSON_DNA_DAMAGE_RESPONSE_TP53	-0.0216292484967741	-0.00931429286113708	-1.17863730220877	0.238814559358208	0.515400445621772	-5.87674698676386
FARMER_BREAST_CANCER_CLUSTER_8	-0.0216271913393057	-0.0155475223098893	-0.790723474506999	0.429287210650284	0.685609919214784	-6.25117048042773
GROSS_HIF1A_TARGETS_UP	-0.021624814464793	0.00771985527600005	-0.847337851599988	0.397003473248039	0.662008097424445	-6.20570273178147
BIOCARTA_CASPASE_PATHWAY	-0.0215980397594495	-0.0168713829930523	-1.20613703541778	0.228041344506807	0.502496954135658	-5.84461775415721
REACTOME_CYTOSOLIC_SULFONATION_OF_SMALL_MOLECULES	-0.0215951267842479	0.0121346339901249	-1.59808230498861	0.110331050235792	0.334835986280004	-5.30645664427439
MANNE_COVID19_ICU_VS_HEALTHY_DONOR_PLATELETS_UP	-0.0215900782760102	-0.00733845794300404	-1.66694521577198	0.0958289956553591	0.310512086776195	-5.19643873580338
TAKEDA_TARGETS_OF_NUP98_HOXA9_FUSION_8D_DN	-0.0215781052526707	0.00680296728878434	-1.15932760494139	0.246591083566209	0.522053428232164	-5.89886579807787
LIN_SILENCED_BY_TUMOR_MICROENVIRONMENT	-0.0215728994838542	-0.00564643400085353	-1.29039190177135	0.197203921026772	0.461247980875038	-5.74157985193546
ENK_UV_RESPONSE_KERATINOCYTE_UP	-0.0215624843171904	-0.0106551048997362	-1.65222908565193	0.0987923255702447	0.314604182529287	-5.22033759328998
CHIARADONNA_NEOPLASTIC_TRANSFORMATION_KRAS_DN	-0.0215174722026921	-0.00238531708726582	-1.50572338910089	0.132444475832112	0.368221566952915	-5.44676195234259
PID_TOLL_ENDOGENOUS_PATHWAY	-0.021509946456575	-0.0017930171583956	-1.12922420234757	0.259065916660195	0.534888167342642	-5.93262165409109
REACTOME_PECAM1_INTERACTIONS	-0.021482573714725	-0.00385367443657259	-1.0238244833783	0.30615832809578	0.582514345905994	-6.04382799536654
DURAND_STROMA_NS_UP	-0.0214549523873228	-0.00858628095188039	-2.59815900655573	0.00950617670064579	0.0757143941619717	-3.25701518406192
VERHAAK_AML_WITH_NPM1_MUTATED_UP	-0.021454860118434	0.00282054932768353	-1.18073454639157	0.237980494607696	0.51406743098248	-5.87432270564959
NIKOLSKY_BREAST_CANCER_1Q21_AMPLICON	-0.0214328698108247	-0.024572391569856	-0.869878299988781	0.384569375990617	0.652882759906231	-6.18672667962369
IBRAHIM_NRF3_DOWN	-0.0214301349490493	-0.00441253924659667	-1.1591048460567	0.246681819298018	0.522053428232164	-5.89911883716132
WAMUNYOKOLI_OVARIAN_CANCER_GRADES_1_2_UP	-0.0213670494930008	-0.022773182073461	-1.43080007905899	0.152790514960692	0.401084715146827	-5.55447287826419
KEGG_VASOPRESSIN_REGULATED_WATER_REABSORPTION	-0.0213446594295632	-0.000543169862033047	-1.93817621213811	0.05287443719202	0.223618262003191	-4.71825714540954
REACTOME_INSULIN_PROCESSING	-0.0213262356596924	-0.000421724545134037	-1.55764420053501	0.119624487898214	0.34784015433373	-5.36891014913382
WP_SEROTONIN_RECEPTOR_2_AND_ELK_SRF_GATA4_SIGNALING	-0.0213078124902302	-0.00757913236600012	-1.57580265249913	0.115378048651892	0.341304719301049	-5.34106285684422
FOROUTAN_PRODRANK_TGFB_EMT_DN	-0.021299191297755	-0.0154153072080641	-1.44750150284913	0.148060490092495	0.393377466696887	-5.53093669858985
DARWICHE_PAPILLOMA_RISK_HIGH_UP	-0.0212774333707069	-0.0112515247326898	-2.05603982814567	0.0400299911144057	0.189958593004844	-4.48820044248891
GAVIN_PDE3B_TARGETS	-0.0212684751893729	0.0115361559722256	-0.898670155551792	0.369038191078492	0.639093488111533	-6.16176431436957
REACTOME_NRIF_SIGNALS_CELL_DEATH_FROM_THE_NUCLEUS	-0.0212659307005672	-0.0227626080311409	-1.29164888533737	0.196768229374284	0.460825076047545	-5.73999016243558
REACTOME_REGULATION_OF_GENE_EXPRESSION_IN_EARLY_PANCREATIC_PRECURSOR_CELLS	-0.0212336681524055	0.0469311866629772	-1.10740469262425	0.268377274461371	0.545044776440505	-5.9565348133073
MATZUK_FERTILIZATION	-0.021232218832826	-0.00257650164542491	-1.06479818076656	0.287216558686233	0.565541900835816	-6.00188767784035
REACTOME_ASSEMBLY_OF_THE_HIV_VIRION	-0.0212303487710271	-0.0249034008005911	-1.15682112474482	0.247613392165225	0.522691200274053	-5.90171019356062
BIOCARTA_MEF2D_PATHWAY	-0.0212221015397379	-0.00454662365691118	-1.38141278515561	0.167451352852851	0.422603489892969	-5.62247926082187
KAUFFMANN_MELANOMA_RELAPSE_DN	-0.0211980483087735	-0.013991225247685	-0.911371443555587	0.362312715789917	0.633062469338651	-6.15049442703755
QI_PLASMACYTOMA_UP	-0.0211866680347064	0.00129083820209496	-1.13071616897262	0.258437516930193	0.534649940229676	-5.93096952897591
HOFFMANN_SMALL_PRE_BII_TO_IMMATURE_B_LYMPHOCYTE_UP	-0.0211759822544297	0.00521553668320284	-1.33294192633935	0.182845317395827	0.441662436675557	-5.68690976745308
MEINHOLD_OVARIAN_CANCER_LOW_GRADE_UP	-0.0211631021590606	-0.0162405404231625	-1.08995631922694	0.275987051192142	0.554427320617104	-5.9753224905326
FULCHER_INFLAMMATORY_RESPONSE_LECTIN_VS_LPS_DN	-0.0211190258318202	-0.00361915433264076	-1.40894983071454	0.159151503318676	0.410012910552734	-5.58485417132468
BRACHAT_RESPONSE_TO_CISPLATIN	-0.0210874373807334	-0.00849743042230064	-1.40931827943053	0.15904260319995	0.410012910552734	-5.58434572839353
LEIN_LOCALIZED_TO_PROXIMAL_DENDRITES	-0.0210497604954083	-0.00307611937787257	-1.71360267664081	0.0869023015289849	0.294368826537526	-5.11927426015409
KEGG_MEDICUS_REFERENCE_RAC_CDC42_PAK_ERK_SIGNALING_PATHWAY	-0.0210476291479213	-0.0171579527428617	-1.13023091273345	0.258641785239584	0.534787283029386	-5.93150711489206
TAKEDA_TARGETS_OF_NUP98_HOXA9_FUSION_16D_UP	-0.0210337123446457	0.0063971411756502	-1.28287766194451	0.199823240876476	0.4655047540546	-5.75105082900195
WP_KIT_RECEPTOR_SIGNALING_PATHWAY	-0.021031653637862	-0.00759970303139066	-1.61291346757324	0.10706931501126	0.329640394279026	-5.28315191540984
BIOCARTA_CELL2CELL_PATHWAY	-0.0210299491331402	0.0126093452941372	-1.16730190446721	0.24335834975096	0.520711518601625	-5.88977559028979
WP_BIOSYNTHESIS_AND_TURNOVER_OF_1_DEOXY_SPHINGOID_BASES	-0.0210022486676827	-0.0161297748801959	-1.04793532176282	0.294913989368374	0.572869010532923	-6.01934717707891
CROONQUIST_STROMAL_STIMULATION_UP	-0.0209674089298406	0.000365356843128766	-0.994574525363393	0.320176590238744	0.596321684420963	-6.07276342067522
REACTOME_MULTIFUNCTIONAL_ANION_EXCHANGERS	-0.0208855784462988	0.00301488959073725	-1.12110273726294	0.262505174870927	0.538853048324294	-5.94157677572529
REACTOME_INTERLEUKIN_17_SIGNALING	-0.0208728909951628	-0.00985011459851618	-2.032059672018	0.0424035684474087	0.196326893093252	-4.53609843320527
KLEIN_TARGETS_OF_BCR_ABL1_FUSION	-0.0208521500753023	0.00529735249027453	-1.00740337440034	0.313977324572649	0.590094597533627	-6.06017556575403
BLANCO_MELO_BRONCHIAL_EPITHELIAL_CELLS_INFLUENZA_A_INFECTION_UP	-0.0208251784010669	-0.00495030955114442	-1.30782418102565	0.19122446387822	0.453221030833092	-5.71939584291721
REACTOME_TRANSPORT_AND_SYNTHESIS_OF_PAPS	-0.0208132365234282	-0.0191648053355477	-0.973250478398977	0.330657096267998	0.605242247585463	-6.09333063028792
REACTOME_DEFECTIVE_LFNG_CAUSES_SCDO3	-0.0208083339460383	0.0256815988312719	-0.772708040631641	0.439872277937625	0.695790969826094	-6.26498055734886
WP_T_CELL_RECEPTOR_SIGNALING_PATHWAY	-0.0207941096879054	-0.00390408766217728	-1.25336143367542	0.210358336296659	0.478700908778301	-5.78771954488355
KEGG_MEDICUS_REFERENCE_ITGA_B_RHOG_RAC_SIGNALING_PATHWAY	-0.0207483493911307	-0.00393748376927894	-1.04607921547822	0.295769629698694	0.57346004342653	-6.02125196604239
MARTENS_BOUND_BY_PML_RARA_FUSION	-0.0207400287961396	-0.0058277916295881	-1.86193286691816	0.0628968885659907	0.246353238692256	-4.85989662378363
REACTOME_COMPLEMENT_CASCADE	-0.0207321136212929	0.0158317232429729	-1.10743476192563	0.26836428612518	0.545044776440505	-5.95650217902401
KEGG_MEDICUS_PATHOGEN_HCMV_US28_TO_GNA12_13_RHO_SIGNALING_PATHWAY	-0.0206791585844514	0.00188907193616579	-0.956423394503856	0.339082561712685	0.612143056991049	-6.10924641356815
CAMPS_COLON_CANCER_COPY_NUMBER_UP	-0.0206780851845705	-0.00667062029329701	-1.8904426001806	0.0589790109558505	0.237483694686435	-4.80759383235212
WP_PREGNANE_X_RECEPTOR_PATHWAY	-0.0206172309125363	0.00618292497395554	-1.36502908486887	0.172541683187935	0.428279655290346	-5.6445140082859
SHARMA_ASTROCYTOMA_WITH_NF1_SYNDROM	-0.0206132425160989	-2.02210375290819e-05	-0.665075848615683	0.506150712503179	0.743004024917863	-6.34086409529101
REACTOME_NICOTINATE_METABOLISM	-0.0205974364418026	-0.0066616902982883	-1.61391960252935	0.106850842373174	0.329528909186693	-5.28156318223589
REACTOME_TNFR1_INDUCED_PROAPOPTOTIC_SIGNALING	-0.0205902556079772	-0.0104625048342418	-1.31622223302742	0.188391993528203	0.449505409830408	-5.70860274225309
LOPES_METHYLATED_IN_COLON_CANCER_UP	-0.0205791931964897	0.00378154928265832	-1.35165807174797	0.1767811755089	0.433271330746739	-5.66230282456727
PID_S1P_S1P3_PATHWAY	-0.0205738711422524	-0.00161687250855366	-1.12391367730072	0.261311249065375	0.537705095595027	-5.93848459294765
REACTOME_NR1H2_NR1H3_REGULATE_GENE_EXPRESSION_TO_LIMIT_CHOLESTEROL_UPTAKE	-0.0205692934744123	-0.00366663089085917	-0.819240435462019	0.412838567566295	0.671233929999875	-6.22866045467135
WENG_POR_TARGETS_GLOBAL_DN	-0.0205610179858953	-0.00620139095158176	-1.56325340072463	0.11829985954506	0.345395472034667	-5.36034232154441
ROZANOV_MMP14_TARGETS_DN	-0.0205174444978973	0.00324440720595581	-1.40467472830899	0.160419203368505	0.411985681378205	-5.59074394123837
WP_GPCRS_CLASS_B_SECRETIN_LIKE	-0.0205159430848711	0.0377606568087173	-1.19778195894273	0.231277185880083	0.506387105142222	-5.85445752724607
KEGG_MEDICUS_REFERENCE_PINK_PARKIN_MEDIATED_AUTOPHAGOSOME_FORMATION	-0.0204681197964007	-0.0109671688600628	-1.05048943953176	0.293739292841899	0.572131043854731	-6.01672056057016
REACTOME_THE_RETINOID_CYCLE_IN_CONES_DAYLIGHT_VISION	-0.0204419399518911	0.0214680547910884	-0.978830682677453	0.327893253411413	0.603851288177066	-6.08799145838825
TSUNODA_CISPLATIN_RESISTANCE_UP	-0.0204369990734696	-0.0005535603769764	-0.903236053333198	0.366611595864409	0.636422242268701	-6.15773116052382
RORIE_TARGETS_OF_EWSR1_FLI1_FUSION_UP	-0.020419187338857	-0.00480332280283084	-1.34690388392146	0.178307151005762	0.43491309142451	-5.668585756755
HASLINGER_B_CLL_WITH_11Q23_DELETION	-0.0203997904555222	-0.00603968151788845	-1.13353295482747	0.257254004612042	0.533421182667452	-5.92784443707797
KEGG_MEDICUS_VARIANT_MUTATION_CAUSED_ABERRANT_ABETA_TO_IRE1A_JNK_SIGNALING_PATHWAY	-0.0203852563379681	-0.0142924711765058	-1.00273337521846	0.316224786400187	0.592571108926648	-6.064776475002
REACTOME_MET_ACTIVATES_PTK2_SIGNALING	-0.0203641785272407	-0.00480208542637185	-0.862454332507978	0.388638101888888	0.656178968446632	-6.19303160789451
POMEROY_MEDULLOBLASTOMA_PROGNOSIS_UP	-0.0203611255328863	-0.000462701893225763	-1.62035403637251	0.105462020345064	0.327058889852274	-5.27137960939511
LOPEZ_EPITHELIOID_MESOTHELIOMA	-0.0203364231323716	-0.00143134071364396	-1.16727940995443	0.243367426746848	0.520711518601625	-5.88980132004555
WP_TCA_CYCLE_NUTRIENT_USE_AND_INVASIVENESS_OF_OVARIAN_CANCER	-0.0203305729229618	-0.00324721254971547	-0.787231146034429	0.431327484887472	0.686932475381236	-6.25387243001119
KEGG_MEDICUS_REFERENCE_ITGA_B_FAK_CDC42_SIGNALING_PATHWAY	-0.0203233843450103	-0.00502976241615293	-0.96931014052619	0.332617789861174	0.606681426551326	-6.09708241542319
AUNG_GASTRIC_CANCER	-0.0203111035651765	-0.0132059481392458	-2.11569268728298	0.0346102121831073	0.172383646355532	-4.3666329791702
PEPPER_CHRONIC_LYMPHOCYTIC_LEUKEMIA_UP	-0.020303322193035	0.0157687669979107	-1.27798643900748	0.201541845501433	0.466940543149914	-5.75718612149096
REACTOME_THE_ROLE_OF_NEF_IN_HIV_1_REPLICATION_AND_DISEASE_PATHOGENESIS	-0.020285203103064	-0.00335172726033219	-1.12951358960716	0.258943947173158	0.534888167342642	-5.93230137200156
BENPORATH_ES_WITH_H3K27ME3	-0.0202798249079515	0.0196123613970584	-1.97543324122663	0.0484853544530247	0.212899868490756	-4.64699173209676
BOQUEST_STEM_CELL_DN	-0.0202743949988232	-0.000495271740020106	-1.18870213826965	0.234830603683126	0.510765391228983	-5.86507349512708
WP_MOLYBDENUM_COFACTOR_MOCO_BIOSYNTHESIS	-0.0202690941783014	-0.0159680835765405	-0.904888012260818	0.365736104870604	0.636143024903637	-6.1562669231505
ICHIBA_GRAFT_VERSUS_HOST_DISEASE_35D_UP	-0.0202667930438842	0.00256705611462583	-0.997825144311168	0.318598268378261	0.594760629042743	-6.06958909559961
JAATINEN_HEMATOPOIETIC_STEM_CELL_DN	-0.0202451421012577	0.00725703900641631	-1.04777133496651	0.294989518144995	0.572869010532923	-6.01951560067914
KEGG_MEDICUS_REFERENCE_TIGHT_JUNCTION_ACTIN_SIGNALING_PATHWAY	-0.0202396359298786	-0.00177601683823216	-1.38932080881779	0.165035172151787	0.419225277485678	-5.61174989485937
KEGG_PHOSPHATIDYLINOSITOL_SIGNALING_SYSTEM	-0.0202370273547681	6.94604483855536e-05	-1.66654209004854	0.095909211415064	0.310512086776195	-5.19709621588919
BAKKER_FOXO3_TARGETS_UP	-0.020232857851011	-0.00442101175838415	-1.50802623815354	0.131854146032736	0.367181048944455	-5.44336465680562
BIOCARTA_ERBB3_PATHWAY	-0.0201538108625056	-0.0160412414294811	-0.91411881868835	0.360868127144133	0.631606557479761	-6.14803590147467
REACTOME_MYD88_INDEPENDENT_TLR4_CASCADE	-0.0201532466521034	-0.0157130429882347	-1.89021319935106	0.0590097067687394	0.237483694686435	-4.80801783135715
BIOCARTA_EPONFKB_PATHWAY	-0.0201399013433471	-0.00571249619292294	-1.05136338992287	0.293338066029737	0.571776621259669	-6.01582033801574
WP_OSTEOPONTIN_SIGNALING	-0.0201346379622156	-0.00626251568737179	-0.99190313976212	0.321477494268398	0.598164125991438	-6.07536436868813
REACTOME_CROSS_PRESENTATION_OF_PARTICULATE_EXOGENOUS_ANTIGENS_PHAGOSOMES	-0.0201224837122901	0.0112622092171754	-0.72539168834228	0.468376372067426	0.715913748432809	-6.29973783491745
BEIER_GLIOMA_STEM_CELL_DN	-0.0200934498695971	-0.00288957267610561	-1.52031551552744	0.128738281084309	0.36283524894845	-5.42514742201421
KEGG_MEDICUS_VARIANT_MUTATION_CAUSED_ABERRANT_PSEN_TO_MGLUR5_CA2_APOPTOTIC_PATHWAY	-0.020093016167867	-0.0199191929596726	-1.11738460325128	0.264090212485514	0.539335520941578	-5.94565505418253
REACTOME_SEMA4D_IN_SEMAPHORIN_SIGNALING	-0.0200922392660662	-0.00345107300928743	-1.26384068741301	0.206572873202845	0.473063653895812	-5.77479832581804
KEGG_MEDICUS_REFERENCE_REGULATION_OF_TNF_NFKB_SIGNALING_PATHWAY_LUBAC_MEDIATED_LINEAR_UBIQUITINATION	-0.0200641163368632	-0.00114879985025595	-0.834591052322433	0.40414132733824	0.666989977021943	-6.21621363503928
REACTOME_DEGRADATION_OF_CYSTEINE_AND_HOMOCYSTEINE	-0.0200190060963077	-0.0130449762905986	-1.0934402379699	0.274455948839535	0.552118337137	-5.97159493638884
WP_VITAMIN_A_AND_CAROTENOID_METABOLISM	-0.0200189546020553	0.00588218781840172	-1.55080552539853	0.121255169499138	0.35034653848093	-5.37931448554622
WANG_RECURRENT_LIVER_CANCER_DN	-0.0200163891681301	-0.0112504046518521	-1.13819510099435	0.255303424549579	0.532090595487768	-5.92265496307681
MYLLYKANGAS_AMPLIFICATION_HOT_SPOT_2	-0.0200082899961579	-0.0132940008380437	-0.711542078355455	0.476909332722955	0.721248074916857	-6.3094964356886
KENNY_CTNNB1_TARGETS_DN	-0.0199979608011125	-0.00985912832294224	-1.7011130572909	0.0892232731762033	0.299564861471821	-5.14013781588748
TIEN_INTESTINE_PROBIOTICS_2HR_UP	-0.0199919056150786	-0.021102039143777	-1.05564710636366	0.291376758995678	0.569215753932129	-6.01139704317645
WP_NICOTINE_EFFECT_ON_DOPAMINERGIC_NEURONS	-0.0199805802118808	0.0168325823489789	-1.52777938722081	0.126874020951647	0.360107111272492	-5.41401137581034
KEGG_MEDICUS_REFERENCE_ITGA_B_RHOGEF_RHOA_SIGNALING_PATHWAY	-0.0199789381331745	-0.00261035665086772	-0.921445314748196	0.357033528103144	0.629149794736963	-6.14144356803209
WP_TNF_RELATED_WEAK_INDUCER_OF_APOPTOSIS_TWEAK_SIGNALING_PATHWAY	-0.0199760822187199	-0.007958543186223	-1.41641340213229	0.156956539736156	0.406995229606266	-5.5745289458451
RUNNE_GENDER_EFFECT_UP	-0.0199674113200529	0.00305896125322265	-0.531788669917603	0.594986926460943	0.802938132518294	-6.41910117061051
BIOCARTA_IL2_PATHWAY	-0.0199649233263976	-0.00725967735089973	-1.12467681605845	0.260987761507354	0.53743265695364	-5.93764376678966
FONTAINE_FOLLICULAR_THYROID_ADENOMA_UP	-0.0199473614771289	-0.0125613761827348	-2.06440442407346	0.039229053119195	0.188147847102499	-4.47136189996373
MARTENS_TRETINOIN_RESPONSE_UP	-0.019922608523162	0.0233891072435186	-1.86378514125309	0.0626359597542154	0.246339220039255	-4.856522491249
WP_2Q11_2_COPY_NUMBER_VARIATION_SYNDROME	-0.0199119380863491	-0.0147659136444278	-1.23584281827804	0.21679847870648	0.48798213445542	-5.80908097696454
TONKS_TARGETS_OF_RUNX1_RUNX1T1_FUSION_GRANULOCYTE_DN	-0.0199083611142118	0.014165151646017	-0.769279448320509	0.441903621729892	0.697478610290393	-6.26757280438571
GHANDHI_DIRECT_IRRADIATION_UP	-0.0199064890922392	-0.00194044224939821	-1.31439284851933	0.189006347227688	0.450376903838762	-5.71095971610799
KEGG_AUTOIMMUNE_THYROID_DISEASE	-0.0198984340261189	0.0245540763170849	-0.841437183897195	0.400298168603566	0.664252444803349	-6.21058815006626
KOYAMA_SEMA3B_TARGETS_UP	-0.0198895426077295	-0.00739733097570539	-2.34543391271715	0.0191937265999022	0.117634771839401	-3.86627502626991
MCDOWELL_ACUTE_LUNG_INJURY_UP	-0.0198889637475648	-0.00341036985709296	-1.07419018870185	0.282988768095803	0.562080185608345	-5.99204278991133
CHANG_IMMORTALIZED_BY_HPV31_DN	-0.0198756010241748	-0.0107221267925153	-1.35125690876815	0.17690956111152	0.433404453237978	-5.66283383659621
CHEOK_RESPONSE_TO_MERCAPTOPURINE_AND_LD_MTX_DN	-0.0198670631445832	-0.0106910666462125	-1.43449374899677	0.151734635041076	0.399791477065428	-5.54929106853002
LINDGREN_BLADDER_CANCER_HIGH_RECURRENCE	-0.0198567435557656	-0.000785305382585668	-0.929766310926193	0.352709716741998	0.625195262617189	-6.13389267213522
BIOCARTA_DREAM_PATHWAY	-0.0198499303658703	0.00163863749876349	-1.17808325547337	0.239035245809547	0.515569012136787	-5.87738671190421
GENTLES_LEUKEMIC_STEM_CELL_DN	-0.0198222302235652	0.00189461129290092	-1.02170371804644	0.307160809307079	0.583041200238529	-6.04595409665053
KEGG_MEDICUS_REFERENCE_ITGA_B_RHOGAP_RHOA_SIGNALING_PATHWAY	-0.0197687646815324	-0.00218115669623459	-0.897006878277287	0.369924637840752	0.639716638178938	-6.16322845135256
SALVADOR_MARTIN_PEDIATRIC_TBD_ANTI_TNF_THERAPY_NONRESPONDER_PRE_TREATMENT_UP	-0.0197636626348835	-0.00603494101215844	-0.944270831859752	0.345252480796851	0.618495402804763	-6.12056852142591
PID_PRL_SIGNALING_EVENTS_PATHWAY	-0.0197524700475435	-0.0164684892332331	-1.25001211115529	0.211578762359309	0.48057085721813	-5.79182673803173
WP_ROLES_OF_CERAMIDES_IN_DEVELOPMENT_OF_INSULIN_RESISTANCE	-0.0197485897799995	0.00445182641718896	-1.63735873027102	0.101860673649989	0.320581050438222	-5.24427280285582
TUOMISTO_TUMOR_SUPPRESSION_BY_COL13A1_DN	-0.0197292942169857	0.0179368591973794	-1.34589839935727	0.178631140344014	0.435262940353069	-5.66991173637474
GILDEA_METASTASIS	-0.0197194527144334	0.00219170528872365	-0.935946244130406	0.349520023621865	0.621316377014795	-6.12824083255192
MAINA_VHL_TARGETS_UP	-0.0197148538327655	0.00735457417837841	-0.763686546234358	0.445228771441481	0.699977059796694	-6.2717767046324
MULLIGHAN_MLL_SIGNATURE_1_UP	-0.0196944573821981	-0.00600305156586883	-1.76370555153716	0.0780776932548832	0.276983211063725	-5.03405378342845
SHIN_B_CELL_LYMPHOMA_CLUSTER_8	-0.0196588122044355	-0.0062755013936192	-1.10794004142773	0.268146096980104	0.5448813074909	-5.95595366576719
WP_AUTOPHAGY_IN_PANCREATIC_DUCTAL_ADENOCARCINOMA	-0.0196553884031146	-0.00713337705450864	-1.22218019528431	0.22191881484251	0.494429103185777	-5.82553251988857
KEGG_MEDICUS_REFERENCE_SIALYL_LEWIS_X_ANTIGEN_BIOSYNTHESIS	-0.0196470542842554	0.0206660762923061	-0.843156405641516	0.399336529476301	0.663999090583791	-6.2091682513995
LI_INDUCED_T_TO_NATURAL_KILLER_UP	-0.0196405625388854	-0.00334546489895059	-1.32137725027762	0.18666874532014	0.446572400315995	-5.70194345901095
BENPORATH_SUZ12_TARGETS	-0.0196195585523533	0.0179314276397144	-1.89234614368572	0.0587248121354474	0.236600468726215	-4.80407356310383
WP_VITAMIN_B6_DEPENDENT_AND_RESPONSIVE_DISORDERS	-0.0196157825021528	-0.0150466309952636	-0.865481914397955	0.386975667454253	0.654798321719504	-6.19046689914257
KEGG_SYSTEMIC_LUPUS_ERYTHEMATOSUS	-0.0195990835932094	0.0119559140985823	-0.87461248332914	0.381988469590548	0.650699542987717	-6.18267791972788
RODRIGUES_THYROID_CARCINOMA_UP	-0.0195877617016827	-0.0276450405018126	-1.09537417310963	0.273608541192363	0.551321751241058	-5.96952063610758
GARGALOVIC_RESPONSE_TO_OXIDIZED_PHOSPHOLIPIDS_LIGHTGREEN_DN	-0.0195465995904335	-0.00987602304726419	-0.898405066212236	0.369179382244407	0.639093488111533	-6.16199784659041
WP_HIPPOCAMPAL_SYNAPTOGENESIS_AND_NEUROGENESIS	-0.0195016050994499	0.011044896499082	-1.40699623690358	0.159729859249743	0.410798841427505	-5.5875478318702
KEGG_MEDICUS_VARIANT_MUTATION_CAUSED_ABBERANT_ATXN2_3_TO_MGLUR5_CA2_APOPTOTIC_PATHWAY	-0.0194982853956133	-0.0105005866454493	-1.29833641036915	0.19446208528062	0.457892593275342	-5.7315066067098
TOMLINS_METASTASIS_UP	-0.0194883532529849	-0.015434785377938	-1.21961991966319	0.222887901394058	0.495671987356035	-5.82859513188323
RODWELL_AGING_KIDNEY_NO_BLOOD_UP	-0.019482212984776	-0.000874036539610893	-1.18457500901407	0.236458503832493	0.512623907149566	-5.86987223331263
WP_IMATINIB_AND_CHRONIC_MYELOID_LEUKEMIA	-0.0194723854832235	-0.00232662924074779	-1.10099449367567	0.271156014908601	0.548378159904644	-5.96347163655066
REACTOME_SUPPRESSION_OF_APOPTOSIS	-0.0194712180148675	-0.00613543306226499	-1.03302066597267	0.301836464180457	0.577985737848992	-6.03455777502939
WP_IL_4_SIGNALING_PATHWAY	-0.0194648247844397	-0.00249904930815345	-1.30273009738803	0.192957803659039	0.455759491486323	-5.72590916463959
MORI_PRE_BI_LYMPHOCYTE_DN	-0.0194234081548918	-0.00634596761831862	-1.28972280332024	0.197436130034119	0.461492596123706	-5.74242542221988
BIOCARTA_RANKL_PATHWAY	-0.0194194698175185	-0.00220732180097652	-1.08634405664143	0.277580707613436	0.556238203785084	-5.9791748321298
REACTOME_ZINC_EFFLUX_AND_COMPARTMENTALIZATION_BY_THE_SLC30_FAMILY	-0.0193886630727235	0.0273545385235661	-0.862667236988093	0.388521054635737	0.656178968446632	-6.19285154675709
KEGG_SNARE_INTERACTIONS_IN_VESICULAR_TRANSPORT	-0.0193866810872724	-0.024013958125938	-1.61574515787428	0.1064553438075	0.328589435089986	-5.27867803011103
WP_NUCLEAR_RECEPTORS	-0.0193842269093952	0.00824094833650199	-1.45523412747019	0.14590883583183	0.390337221072365	-5.519947513821
ZHAN_MULTIPLE_MYELOMA_SPIKED	-0.0193438221465932	0.0118915805753224	-1.09068791352672	0.275665049309077	0.554088281435032	-5.97454071919846
BLANCO_MELO_INFLUENZA_A_INFECTION_A594_CELLS_DN	-0.019343669719847	-0.00616101149443379	-1.32505206082952	0.185447447845606	0.445123114111988	-5.69718047890275
OUYANG_PROSTATE_CANCER_MARKERS	-0.0193400177027738	-0.0114182343368978	-1.41297019483743	0.157966280839246	0.408441953174626	-5.57929908591273
ONO_FOXP3_TARGETS_UP	-0.0193148783418537	0.00530678512049926	-0.986868899983709	0.323938435906081	0.600852210431591	-6.08024689219048
KASLER_HDAC7_TARGETS_2_DN	-0.019304352537249	-0.00892394582150533	-1.47966591988241	0.139267886210569	0.380069944556542	-5.48484327747511
REACTOME_PROTEIN_REPAIR	-0.0192927808453341	-0.018620687583569	-0.752221340897349	0.452089647031512	0.704180988010316	-6.28029873123099
REACTOME_CELL_EXTRACELLULAR_MATRIX_INTERACTIONS	-0.0192845001546828	-0.00752213379420871	-0.80635890962135	0.42022187633471	0.67669663986921	-6.23892718312343
PELLICCIOTTA_HDAC_IN_ANTIGEN_PRESENTATION_UP	-0.0192725666774516	-0.0210399511967587	-1.04503630939875	0.296251125149097	0.573778290594073	-6.02232074737463
DIRMEIER_LMP1_RESPONSE_EARLY	-0.0192663176027248	-0.00144402759499992	-1.05926084348631	0.289729083942367	0.567683753744568	-6.00765160247792
KEGG_PRIMARY_IMMUNODEFICIENCY	-0.0192638821726065	0.00152138164643605	-0.795861446489121	0.426295759340088	0.682828556267446	-6.2471736127679
REACTOME_METAL_ION_SLC_TRANSPORTERS	-0.019242417789329	-0.000275333799616105	-1.33809338631278	0.181161017841601	0.439354956750656	-5.68017101587174
ZHENG_FOXP3_TARGETS_IN_T_LYMPHOCYTE_DN	-0.0192404286256659	-0.00444237710046708	-0.937116176601649	0.348918248756665	0.621064267029554	-6.12716666652457
REACTOME_NOTCH3_INTRACELLULAR_DOMAIN_REGULATES_TRANSCRIPTION	-0.0192391257859929	-0.00421261890398136	-1.26875006392994	0.204816576316593	0.470279623243918	-5.76870803432739
WONG_ADULT_TISSUE_STEM_MODULE	-0.0192333525573179	-0.00175408797823709	-1.54901371927959	0.121685291678468	0.350420891098453	-5.38203300030671
MCCABE_HOXC6_TARGETS_CANCER_UP	-0.0192332312419335	0.00333488114847242	-1.45105358096445	0.147069105169934	0.391895272140368	-5.52589591870078
REACTOME_ERK_MAPK_TARGETS	-0.0191993744656385	-0.00865945447302812	-1.2911719490092	0.196933460345533	0.461062733965328	-5.74059351874791
JISON_SICKLE_CELL_DISEASE_UP	-0.0191907150389822	-0.00743875581008473	-1.23840919279567	0.2158462538597	0.486444408823107	-5.80597039243108
HATADA_METHYLATED_IN_LUNG_CANCER_UP	-0.0191571399513407	0.0126777338937618	-2.05399769204722	0.0402276289271172	0.190646272870847	-4.49230111536474
YAO_TEMPORAL_RESPONSE_TO_PROGESTERONE_CLUSTER_9	-0.0191114938614889	-0.0199800342749342	-1.4127196876855	0.158039935399326	0.408486351968522	-5.57964568147381
REACTOME_OTHER_SEMAPHORIN_INTERACTIONS	-0.0190747763674446	0.00790259596131249	-0.93703267147154	0.348961179200419	0.621064267029554	-6.12724338061986
PETRETTO_BLOOD_PRESSURE_UP	-0.0190703686820503	0.0162790874300987	-1.04085789704433	0.298185506855868	0.574987384346259	-6.0265921601942
REACTOME_TRANSLATION_OF_REPLICASE_AND_ASSEMBLY_OF_THE_REPLICATION_TRANSCRIPTION_COMPLEX	-0.0190694054901611	-0.0201495652651507	-1.209944913712	0.226577354154845	0.500940091699092	-5.84011059115917
KEGG_MEDICUS_REFERENCE_LECTIN_PATHWAY_OF_COMPLEMENT_CASCADE_C4_C2_TO_C3_CONVERTASE_FORMATION	-0.019063638117622	0.0154040820936599	-0.901018835971712	0.367788712776016	0.637700304674214	-6.15969222411483
PEDERSEN_METASTASIS_BY_ERBB2_ISOFORM_1	-0.0190345685506184	-0.00615414257916767	-0.972275936109495	0.331141325431046	0.60580772268744	-6.09425995289284
BIOCARTA_IL3_PATHWAY	-0.0190220274701792	-0.000324363138104412	-1.05603629226678	0.291199008072063	0.569022217340492	-6.01099428694514
SASSON_RESPONSE_TO_GONADOTROPHINS_DN	-0.0190062400632293	-0.00893351264726131	-1.28833014445295	0.197920091482353	0.462026501484952	-5.74418398709742
WP_ARACHIDONATE_EPOXYGENASE_EPOXIDE_HYDROLASE	-0.0189928184098773	-0.0158122939104854	-0.75040591443877	0.453181475746327	0.705018225150739	-6.28163631957142
KEGG_APOPTOSIS	-0.0189734587115619	-0.00307571749043126	-1.52712186070001	0.127037402185422	0.360429381171036	-5.41499458149292
KEGG_MEDICUS_PATHOGEN_KSHV_VFLIP_TO_NFKB_SIGNALING_PATHWAY	-0.0189618718809111	-0.0118541543641912	-0.833260511294462	0.404890800915408	0.667617481126364	-6.21730161777135
GENTILE_UV_HIGH_DOSE_UP	-0.0189610684591863	-0.00604717379586948	-1.11743191984432	0.264070000026759	0.539335520941578	-5.94560323932647
PID_FAS_PATHWAY	-0.0189344364942484	-0.00536879677366881	-1.3461509813871	0.178549711613102	0.435211160898535	-5.66957873741257
BARRIER_CANCER_RELAPSE_NORMAL_SAMPLE_DN	-0.0189335358938311	0.0010033791338149	-0.953705383026732	0.340456322635101	0.614219478370541	-6.11179123465861
MIKKELSEN_IPS_WITH_HCP_H3K27ME3	-0.0189315171354285	0.0264379771361737	-1.59125175507131	0.111859458162045	0.337491698551486	-5.3171176867857
WP_OXIDATIVE_DAMAGE_RESPONSE	-0.0189273014364158	-0.00359100428512186	-1.24181201154388	0.21458833194603	0.484969630198028	-5.80183607228787
REACTOME_NEGATIVE_FEEDBACK_REGULATION_OF_MAPK_PATHWAY	-0.0189130523953305	-0.0206945106320324	-0.912606191665154	0.361663028531987	0.632336294679567	-6.14939041015034
REACTOME_GLYCOSPHINGOLIPID_METABOLISM	-0.018912760184229	-0.00464232170238473	-1.41826534341085	0.156415477358883	0.406174769213445	-5.57195852652911
IIZUKA_LIVER_CANCER_EARLY_RECURRENCE	-0.0189111438012098	0.013129780687505	-0.737297816477454	0.46110900447023	0.710941399411136	-6.29119842336763
MIKKELSEN_DEDIFFERENTIATED_STATE_UP	-0.0189097072633809	0.000801506232025095	-0.975625044949437	0.329479147215619	0.604156489012008	-6.09106235517981
REACTOME_TOLL_LIKE_RECEPTOR_CASCADES	-0.0189023911845432	-0.00744428717967691	-1.66649444825742	0.0959186949471819	0.310512086776195	-5.19717390707737
WP_CATALYTIC_CYCLE_OF_MAMMALIAN_FLAVIN_CONTAINING_MONOOXYGENASES_FMOS	-0.0188939098999559	0.0122137578606769	-0.648086945004059	0.517073008681629	0.75180377941004	-6.3518045079224
INGRAM_SHH_TARGETS_DN	-0.0188748216747897	-0.00136418312282294	-1.34879022045839	0.177700513489452	0.434022842335969	-5.66609549448138
KEGG_MEDICUS_REFERENCE_CD40_NFKB_SIGNALING_PATHWAY	-0.0188734860815106	-0.00790031525228404	-0.753553018613424	0.451289700784518	0.703844536569686	-6.27931551154395
WP_LDLRAD4_AND_WHAT_WE_KNOW_ABOUT_IT	-0.0188622195522887	-0.00821528442177794	-0.806537791179836	0.420118817726335	0.676681356302194	-6.23878572502783
KIM_RESPONSE_TO_TSA_AND_DECITABINE_UP	-0.0188587781880087	0.000956904877550537	-1.6003936737855	0.109817614274936	0.333954475853877	-5.30283879821821
NAKAJIMA_MAST_CELL	-0.0188140734036438	0.00169591639585019	-1.06018070668093	0.289310679573064	0.567325063631344	-6.00669617544072
PID_INTEGRIN_CS_PATHWAY	-0.0187905772442645	0.00296392438223533	-0.857119955853868	0.391577765117794	0.658117671025388	-6.19752860027472
PID_IL4_2PATHWAY	-0.0187816545305955	0.00276014406075668	-1.20487894615903	0.228526513950188	0.503259363242315	-5.8461037675092
XU_HGF_SIGNALING_NOT_VIA_AKT1_6HR	-0.018781380788095	-0.0110847367150969	-0.940111948389613	0.347380328705216	0.620939278858568	-6.1244100111926
EPPERT_HSC_R	-0.0187715853639164	-0.00688387547402172	-1.48516949080611	0.137804594569668	0.377731611679789	-5.47685529365276
KEGG_MEDICUS_REFERENCE_CA2_CAM_CAMK_SIGNALING_PATHWAY	-0.0187245840262161	0.00431984360988087	-1.29264727903147	0.196422672673313	0.460612441236512	-5.73872640864632
KEGG_GLYCOSPHINGOLIPID_BIOSYNTHESIS_GLOBO_SERIES	-0.0187145670215073	0.00660221643892208	-1.03113355617062	0.302720002779161	0.5790190584763	-6.03646682353985
MOOTHA_FFA_OXYDATION	-0.0186969894420036	-0.0238026487741831	-1.0323582726456	0.302146398567127	0.578380824361425	-6.03522826579702
MATZUK_OVULATION	-0.0186957523179732	-0.00531074546849158	-1.06616356027347	0.286599298158517	0.565456031418295	-6.00046181871009
OISHI_CHOLANGIOMA_STEM_CELL_LIKE_DN	-0.0186701371769598	-0.000624201724801944	-1.14200820065553	0.253715747020022	0.529544670259393	-5.91839477567869
BHAT_ESR1_TARGETS_VIA_AKT1_DN	-0.018656962684612	-0.00594265163540284	-1.34174859551819	0.179972940168677	0.437353596538936	-5.67537383755067
REACTOME_PEPTIDE_HORMONE_METABOLISM	-0.0186399515155311	0.0184031606567244	-1.89491069565019	0.0583837835629423	0.236147384075615	-4.79932531253689
REACTOME_VASOPRESSIN_REGULATES_RENAL_WATER_HOMEOSTASIS_VIA_AQUAPORINS	-0.0186259967107589	0.00826372206882271	-1.58405900635043	0.113486942126375	0.339174384452706	-5.32829492942815
WP_OVERVIEW_OF_NANOPARTICLE_EFFECTS	-0.0185914163991968	0.00155016392209196	-1.04644648361612	0.295600192019028	0.573285220885388	-6.0208753324479
WP_FIBRIN_COMPLEMENT_RECEPTOR_3_SIGNALING_PATHWAY	-0.0185872510129893	0.00791369325906672	-1.13287858822137	0.257528609541245	0.533652408080883	-5.92857111774305
WORSCHECH_TUMOR_EVASION_AND_TOLEROGENICITY_UP	-0.0185731540043501	0.00825821015241616	-0.990622987958487	0.322102122458676	0.598982398976895	-6.07660829163564
RASHI_RESPONSE_TO_IONIZING_RADIATION_6	-0.0185665042411922	-0.00615786285138479	-1.18337940754051	0.236931584802873	0.513020724938436	-5.87125928618296
AKL_HTLV1_INFECTION_DN	-0.0185485221898908	-0.00976532940719929	-1.27475052602226	0.202684749917919	0.467564947817031	-5.76123224039088
WP_CONSTITUTIVE_ANDROSTANE_RECEPTOR_PATHWAY	-0.0185072769304135	0.00584037099643991	-1.14574660342502	0.252165866706988	0.527757414626886	-5.91420424674944
ROVERSI_GLIOMA_COPY_NUMBER_DN	-0.0185003174105686	0.000597465257152524	-1.42376570446252	0.154816846176073	0.40441970565498	-5.56430452654344
REACTOME_MAPK_TARGETS_NUCLEAR_EVENTS_MEDIATED_BY_MAP_KINASES	-0.0184883426978503	-0.0107403586260892	-1.36697296186568	0.171931740021414	0.428279655290346	-5.64191334587748
HEBERT_MATRISOME_TNBC_BONE_BRAIN_LUNG_LIVER_METASTASTASES_TUMOR_CELL_DERIVED	-0.0184862728871804	0.00635618478875465	-0.698794768502656	0.484837886456132	0.728516018045033	-6.31831225708802
MIYAGAWA_TARGETS_OF_EWSR1_ETS_FUSIONS_UP	-0.0184728251167975	-0.00172860500861865	-1.57206584277815	0.116242077172748	0.342478537505862	-5.34681977046502
REACTOME_MISCELLANEOUS_TRANSPORT_AND_BINDING_EVENTS	-0.0184452765187974	-0.00531783373942918	-1.17354823409318	0.240847040731446	0.518086198265858	-5.88261175769855
BIOCARTA_TOLL_PATHWAY	-0.0184406579345742	-0.00874653746800837	-1.26886380221165	0.20477601647844	0.470279623243918	-5.76856665816297
PID_HIV_NEF_PATHWAY	-0.0184238549005311	-0.014395980668656	-1.22906610817755	0.219327442736397	0.491076181383785	-5.81726379268571
BIOCARTA_BARRESTIN_SRC_PATHWAY	-0.0183965838719899	0.0076347059281695	-1.2864294307317	0.198582008298635	0.463272607747008	-5.74658103672055
VALK_AML_CLUSTER_16	-0.018386486970022	0.00802797733269209	-1.35161388891134	0.176795312089827	0.433271330746739	-5.66236131626869
REACTOME_ELEVATION_OF_CYTOSOLIC_CA2_LEVELS	-0.0183687069439095	0.0144032834832484	-1.02093514286	0.307524649937867	0.583312441997374	-6.04672351950056
CAIRO_HEPATOBLASTOMA_CLASSES_DN	-0.0183610372609805	0.00584500762320862	-1.16724885473237	0.243379756785384	0.520711518601625	-5.88983626903891
REACTOME_CREB_PHOSPHORYLATION	-0.0183570240908128	-0.00253517944339694	-0.829414426984601	0.40706191684673	0.668524954857368	-6.22043681116137
BASSO_CD40_SIGNALING_DN	-0.0183486186252147	0.000857254430581535	-1.19928920540316	0.230691041626054	0.506286906466594	-5.85268748530134
WP_ACUTE_VIRAL_MYOCARDITIS	-0.018343992278754	-0.0022408544859402	-1.36978491816124	0.171052275162721	0.426863372662802	-5.63814477806321
ONO_AML1_TARGETS_DN	-0.0183257582438412	0.00477614581130568	-0.914966384829771	0.360423202440102	0.631606557479761	-6.14727595435823
KEGG_MEDICUS_PATHOGEN_HIV_NEF_TO_TNF_NFKB_SIGNALING_PATHWAY	-0.0183193682520915	-0.0140770099358865	-1.09615021846368	0.273268999372734	0.551258535307274	-5.9686872372106
GRAHAM_CML_QUIESCENT_VS_NORMAL_DIVIDING_UP	-0.0182985828743224	-0.00535738591276094	-1.17254009913074	0.241251115152484	0.518801089736177	-5.88377055460247
PID_AMB2_NEUTROPHILS_PATHWAY	-0.0182957995115514	0.00830261206131797	-0.980803992875731	0.326919487558326	0.60328699515739	-6.08609609169503
KEGG_MEDICUS_REFERENCE_PLASMIN_MEDIATED_ACTIVATION_OF_LATENT_TGF_BETA	-0.0182950644076133	0.0209328268968084	-0.673346520678773	0.500877762063525	0.739707571011519	-6.335435635781
BIOCARTA_COMP_PATHWAY	-0.0182792318162492	0.0191260829758998	-0.789034950429812	0.430272971254025	0.686613885284446	-6.25247835162216
TAKEDA_TARGETS_OF_NUP98_HOXA9_FUSION_3D_DN	-0.0182648137531944	0.0139482701405428	-0.849258145244857	0.395934801883703	0.660988108777225	-6.20410548493275
KEGG_MEDICUS_VARIANT_AMPLIFIED_MYCN_TO_TRANSCRIPTIONAL_REPRESSION	-0.0181851668088722	0.00589525205752523	-0.832492137222764	0.40532399320508	0.667627602470477	-6.21792912726436
SMIRNOV_CIRCULATING_ENDOTHELIOCYTES_IN_CANCER_DN	-0.0181673994459947	-0.00213759834741651	-0.714125065392692	0.475311476418687	0.720337929056988	-6.30769068784016
KEGG_MEDICUS_REFERENCE_HORMONE_LIKE_CYTOKINE_TO_JAK_STAT_SIGNALING_PATHWAY	-0.0181670866794444	0.0181007732970166	-1.14414736562646	0.25282807347968	0.528301828201399	-5.91599856984688
KYNG_NORMAL_AGING_DN	-0.0181617317722729	-0.017211446765525	-1.10202667945869	0.27070724693713	0.548070805590961	-5.96235736604663
WP_MODULATORS_OF_TCR_SIGNALING_AND_T_CELL_ACTIVATION	-0.0181541795573169	-0.00572828071781774	-1.01538278792125	0.310161598697557	0.585509966531122	-6.05226483272533
KEGG_MEDICUS_PATHOGEN_HIV_GP120_TO_TNF_NFKB_SIGNALING_PATHWAY	-0.0181506461963583	-0.0128972404104037	-1.10803152767353	0.268106604561016	0.5448813074909	-5.95585432490099
BRUNEAU_HEART_GREAT_VESSELS_AND_VALVULOGENESIS	-0.018147232063819	-0.00185396416134156	-0.777241962621082	0.437194315229958	0.69328638106688	-6.26153492624296
PASQUALUCCI_LYMPHOMA_BY_GC_STAGE_DN	-0.0181240893737559	-0.00581639445921377	-1.46110354011125	0.144291696346294	0.388581682229572	-5.51156730125819
SA_PTEN_PATHWAY	-0.0181227834328233	0.00627410958995982	-1.06724340723245	0.286111756937158	0.564918174808087	-5.99933284874406
WP_ALLOGRAFT_REJECTION	-0.0180940208857081	0.00659600747004804	-0.82131153852519	0.411658697097355	0.670126201189613	-6.2269945976185
CHANG_POU5F1_TARGETS_UP	-0.0180525291199998	0.000684377465746957	-0.823648226626153	0.410329935893468	0.669966484559024	-6.22511007870814
CREIGHTON_AKT1_SIGNALING_VIA_MTOR_DN	-0.0180467821697226	-0.00917392439807652	-0.827067469383835	0.408390184963086	0.669315866666997	-6.22234285255753
WP_MONOAMINE_TRANSPORT	-0.01801549115663	0.0137652488915105	-1.30947522454475	0.190665140618755	0.452540300936933	-5.71727937406555
REACTOME_CARDIAC_CONDUCTION	-0.0180142859202165	0.0137218335736132	-1.52544474793352	0.127454871234801	0.360905884404888	-5.41750047650255
ABRAHAM_ALPC_VS_MULTIPLE_MYELOMA_UP	-0.0180123445263112	0.00239176465376836	-1.00849914777596	0.313451505780562	0.589566005150851	-6.05909291335351
KEGG_MEDICUS_REFERENCE_TLR2_4_MAPK_SIGNALING_PATHWAY	-0.0179813960919125	-0.0109438144576065	-1.39388194532121	0.163653586898547	0.417181085812581	-5.60553374000205
PEDRIOLI_MIR31_TARGETS_DN	-0.0179506506851415	-0.00184572520093157	-1.73220923602694	0.0835353720114695	0.287132989727637	-5.08791113398233
WP_HOST_PATHOGEN_INTERACTION_OF_HUMAN_CORONAVIRUSES_APOPTOSIS	-0.0179100862022012	-0.0111435476799505	-1.19860828383016	0.23095571016164	0.506286906466594	-5.85348740361476
PID_ERB_GENOMIC_PATHWAY	-0.0178956043321708	-0.0189524168682387	-1.27887487444618	0.201228880688531	0.466670413760653	-5.75607345111271
WP_IL6_SIGNALING_PATHWAY	-0.0178930729263291	-0.00241151835956652	-1.38216966167805	0.167218955035702	0.422546290292871	-5.62145499416213
PAPASPYRIDONOS_UNSTABLE_ATEROSCLEROTIC_PLAQUE_UP	-0.0178834412853688	0.00227701070426582	-0.846448417216766	0.397499046361713	0.662681674340228	-6.2064413151125
PID_PTP1B_PATHWAY	-0.0178819399033913	0.00867901166318651	-1.21261808449012	0.225553636585368	0.499450061171274	-5.83693805217782
TERAMOTO_OPN_TARGETS_CLUSTER_6	-0.0178706075851097	0.00333139480110146	-1.16560788122024	0.244042589534009	0.520711518601625	-5.89171187052834
WP_NON_GENOMIC_ACTIONS_OF_1_25_DIHYDROXYVITAMIN_D3	-0.0178692851574501	0.0015385060054157	-1.27036229613852	0.204242189540584	0.469958483855393	-5.76670285743894
REACTOME_NRAGE_SIGNALS_DEATH_THROUGH_JNK	-0.0178520295388451	-0.00109178551269687	-1.33075952937694	0.183562359683084	0.442246088465547	-5.6897568035947
WP_NANOMATERIAL_INDUCED_APOPTOSIS	-0.0178500820038642	-0.0238201355851197	-1.0490634948913	0.294394728920378	0.572855752876768	-6.01818776738359
TURJANSKI_MAPK11_TARGETS	-0.01783770612912	-0.0059247706696254	-0.758665184163036	0.44822625490671	0.701487183615088	-6.27552490405063
WILLIAMS_ESR2_TARGETS_UP	-0.017799712362175	-0.0172146124274525	-1.30488037425935	0.19222473425838	0.45432990977014	-5.72316289939335
MACLACHLAN_BRCA1_TARGETS_UP	-0.0177846945900094	-0.00986545227074837	-0.953324101044622	0.340649318703307	0.614219478370541	-6.1121476433465
MCCLUNG_CREB1_TARGETS_DN	-0.0177643933226523	0.00728362386618147	-1.78444343724661	0.0746456022921432	0.270030621403068	-4.99806630766406
WP_IRON_METABOLISM_DISORDERS	-0.0176972489725778	-0.0137310977773454	-1.04854012942186	0.294635540212305	0.572855752876768	-6.01872577845051
VISALA_AGING_LYMPHOCYTE_UP	-0.0176794651020335	0.00293545628766796	-0.822314476804954	0.411088061827693	0.670126201189613	-6.22618639145463
LANDIS_BREAST_CANCER_PROGRESSION_DN	-0.017667669653359	0.00240649492198393	-1.06539080748976	0.286948533821134	0.565456031418295	-6.00126902457719
MCCLUNG_CREB1_TARGETS_UP	-0.0176665314274643	0.00440713588506788	-1.69020474169629	0.0912910617680525	0.302297142264906	-5.15823570024296
PLASARI_TGFB1_TARGETS_1HR_DN	-0.017624437291146	-0.000178646392717393	-0.718105640612414	0.472854831128998	0.718846220356649	-6.30489509744418
WP_IL_7_SIGNALING_PATHWAY	-0.017619709209702	-0.00487555636856649	-0.996719277765165	0.319134642752157	0.595300937937478	-6.07067016703757
KEGG_MEDICUS_REFERENCE_NOTCH_PROTEOLYTIC_ACTIVATION	-0.0176133247398385	-0.010901686689629	-0.932045316518806	0.35153129685767	0.623564959253045	-6.13181276471444
REACTOME_NUCLEAR_EVENTS_STIMULATED_BY_ALK_SIGNALING_IN_CANCER	-0.0175844576361524	-0.0164625645965742	-1.27126869208384	0.203919785478304	0.469664932668502	-5.76557443358845
REACTOME_ASPARAGINE_N_LINKED_GLYCOSYLATION	-0.0175715035216369	-0.0142923653248723	-1.72608424720049	0.0846318328641835	0.289266485573139	-5.09827256300629
PID_RAC1_REG_PATHWAY	-0.0175678219553779	0.00435813455548299	-1.06723008692915	0.286117767514256	0.564918174808087	-5.99934678194386
TURASHVILI_BREAST_CARCINOMA_DUCTAL_VS_LOBULAR_DN	-0.0175565269789151	0.00254053342631553	-0.702643473086073	0.482436564911613	0.726114721631797	-6.31566733653981
REACTOME_TRANS_GOLGI_NETWORK_VESICLE_BUDDING	-0.0175427002132925	-0.0166612826733791	-1.53338113431356	0.125488740762632	0.358148160226864	-5.40561794671693
BROWNE_HCMV_INFECTION_30MIN_UP	-0.017525277828896	0.0109416495722804	-1.4241100757917	0.154717172623031	0.404402824609453	-5.56382433676757
WP_REGULATORY_CIRCUITS_OF_THE_STAT3_SIGNALING_PATHWAY	-0.0175167124665245	0.00360738621785912	-1.26861497002375	0.204864759315142	0.470279623243918	-5.76887593902207
MEISSNER_NPC_HCP_WITH_H3_UNMETHYLATED	-0.0175141909994131	0.00976031854285211	-1.96648241540272	0.0495108272368572	0.215960375498764	-4.66423580642464
TONKS_TARGETS_OF_RUNX1_RUNX1T1_FUSION_ERYTHROCYTE_UP	-0.017513635268061	-0.0012070974812785	-1.12670894241352	0.260127714639478	0.536272415129049	-5.93540199393276
REACTOME_PI_METABOLISM	-0.0175095613770356	-0.00225968153898078	-1.38065423614387	0.167684507909943	0.422688867621022	-5.62350523004659
KEGG_DRUG_METABOLISM_OTHER_ENZYMES	-0.0175066433273298	0.00321058324841093	-1.37268696478968	0.17014817586437	0.425779731418248	-5.63424738143695
BIOCARTA_IL17_PATHWAY	-0.0174993291623604	0.0131352031690849	-0.68549594740818	0.493185106114877	0.734194048460846	-6.327339801818
REACTOME_SIGNAL_REGULATORY_PROTEIN_FAMILY_INTERACTIONS	-0.0174950010654034	-0.00709827889538771	-0.835002986358747	0.403909459801516	0.666759464342516	-6.21587644535926
PID_ECADHERIN_STABILIZATION_PATHWAY	-0.0174911924019325	-0.00354097463673967	-1.16492322806194	0.244319514135692	0.520711518601625	-5.89249363803002
KEGG_MEDICUS_REFERENCE_MLK_JNK_SIGNALING_PATHWAY	-0.0174651597955702	-0.0196270078568267	-1.08002507752551	0.28038357963611	0.559584957164471	-5.98588310380657
KEGG_CYTOKINE_CYTOKINE_RECEPTOR_INTERACTION	-0.0174371292144063	0.0136116354087677	-1.02330252620631	0.306404854413885	0.58283006499769	-6.04435167395739
WP_DISRUPTION_OF_POSTSYNAPTIC_SIGNALING_BY_CNV	-0.017423920348089	0.0135995372285788	-1.31442456211893	0.188995684412545	0.450376903838762	-5.71091888422221
FOROUTAN_TGFB_EMT_DN	-0.0174221944599778	-0.0131406177191857	-1.153710980216	0.248886040989339	0.52415371241552	-5.90523110112849
REACTOME_ERBB2_REGULATES_CELL_MOTILITY	-0.0174174838005331	0.00732711925562061	-1.06097553109342	0.288949478129162	0.566924206682067	-6.00586995503488
KEGG_MEDICUS_REFERENCE_TAC3_TACR3_PLC_PKC_SIGNALING_PATHWAY	-0.0174127085403627	0.0227540809257332	-1.02882246991744	0.303804389941555	0.580172523912682	-6.03880003237659
HENDRICKS_SMARCA4_TARGETS_UP	-0.017397115779479	-0.0100742169605322	-0.894541346268235	0.371241083177281	0.641244506462666	-6.16539380863937
GOUYER_TUMOR_INVASIVENESS	-0.0173809267958457	-0.00620555478668411	-0.833929406553728	0.404513918385751	0.667452579914614	-6.2167548791348
KIM_MYC_AMPLIFICATION_TARGETS_DN	-0.0173632082797083	-0.0124610653778238	-1.50214956805215	0.133364673027147	0.369679308291426	-5.45202402414178
OHM_EMBRYONIC_CARCINOMA_UP	-0.0173385759539459	-0.0168909301845885	-0.893431868175453	0.371834426099958	0.641561760587157	-6.16636626815626
HUANG_FOXA2_TARGETS_DN	-0.0173275194666336	0.00209849329060526	-0.836774178019589	0.402913408527533	0.665723045572566	-6.2144247386774
MULLIGHAN_MLL_SIGNATURE_2_UP	-0.0173269873085299	-0.00600278823394965	-1.59141968107187	0.11182168341767	0.337491698551486	-5.31685613463306
HOLLEMAN_PREDNISOLONE_RESISTANCE_ALL_DN	-0.0173249825494999	0.00308608949611313	-0.842582163709908	0.399657574243932	0.663999090583791	-6.20964283751005
WP_GLYCOSYLATION_AND_RELATED_CONGENITAL_DEFECTS	-0.0173158328737805	-0.0234625949709998	-0.962385232855414	0.33608177116399	0.610046647037512	-6.10363914172016
WP_AGE_RAGE_PATHWAY	-0.0173151327442334	-0.00605192006447297	-1.31401268421184	0.18913420147192	0.450478866477063	-5.71144910873374
EBAUER_MYOGENIC_TARGETS_OF_PAX3_FOXO1_FUSION	-0.0173120047851746	0.0122881834652852	-1.09598212527571	0.273342520410935	0.551258535307274	-5.96886780326467
WP_INTRACELLULAR_TRAFFICKING_PROTEINS_INVOLVED_IN_CMT_NEUROPATHY	-0.0172839605335598	-0.0153413866577027	-1.40928435498124	0.159052627679643	0.410012910552734	-5.58439254816806
TAKEDA_TARGETS_OF_NUP98_HOXA9_FUSION_16D_DN	-0.0172802272558979	0.00117052301607754	-1.37397835734	0.169747012384318	0.42536137994825	-5.63251042234782
FONTAINE_PAPILLARY_THYROID_CARCINOMA_DN	-0.0172797536050187	-0.00292265514466493	-1.78455054636449	0.0746282015756083	0.270030621403068	-4.99787935077089
REACTOME_UPTAKE_AND_ACTIONS_OF_BACTERIAL_TOXINS	-0.0172691753107423	-0.00795026976363317	-1.4147304840532	0.157449451610046	0.407809296804998	-5.57686186657014
RUTELLA_RESPONSE_TO_HGF_VS_CSF2RB_AND_IL4_UP	-0.0172685575907555	-0.00635313946782435	-1.13468048773702	0.256772933916316	0.532896813162383	-5.92656907970766
KEGG_MEDICUS_VARIANT_AMPLIFIED_MYCN_TO_TRANSCRIPTIONAL_ACTIVATION	-0.0172610198692696	-0.0186349342048267	-0.817219184036886	0.413991970936703	0.672051612528448	-6.2302821643128
WP_SPLICING_FACTOR_NOVA_REGULATED_SYNAPTIC_PROTEINS	-0.0172043716551667	0.00757061760729367	-1.36138536033115	0.173689362650978	0.42959010625577	-5.64937891883022
SANSOM_APC_TARGETS_DN	-0.0171999797068593	0.00301993616032192	-1.27952897469022	0.200998691002906	0.466652498662284	-5.75525376789108
RAMPON_ENRICHED_LEARNING_ENVIRONMENT_EARLY_UP	-0.0171610580514485	0.0021923229334667	-1.16814046781805	0.243020142269085	0.520711518601625	-5.88881606888369
KASLER_HDAC7_TARGETS_1_UP	-0.0171569878680626	-0.00575125894790994	-1.73716204281715	0.0826571978242525	0.285946677856722	-5.07950596481512
NIKOLSKY_BREAST_CANCER_19Q13.4_AMPLICON	-0.0171496566777046	0.0179207947973872	-0.671179762386789	0.502256350051746	0.740533725499333	-6.3368642686171
KORKOLA_EMBRYONAL_CARCINOMA	-0.0171395419781939	-0.0034082318514311	-0.899280326035202	0.368713331552899	0.638690973363009	-6.16122651922858
PARK_TRETINOIN_RESPONSE_AND_RARA_PLZF_FUSION	-0.0171113192025507	0.00684793188752246	-0.870548313260952	0.384203461387759	0.652703648756465	-6.18615500500122
GRAESSMANN_RESPONSE_TO_MC_AND_SERUM_DEPRIVATION_UP	-0.0170927198655833	0.00285619340712155	-1.35841088474371	0.174630472923656	0.431033303817025	-5.65334067816941
REACTOME_INACTIVATION_OF_CSF3_G_CSF_SIGNALING	-0.017063158148227	-0.0118959396791066	-0.981779052093544	0.326439021878418	0.602949573341181	-6.08515813980427
YAO_TEMPORAL_RESPONSE_TO_PROGESTERONE_CLUSTER_1	-0.0170467695174175	-0.00288246001662754	-1.31446331541485	0.188982655298449	0.450376903838762	-5.71086898725549
BYSTRYKH_HEMATOPOIESIS_STEM_CELL_SCP2_QTL_TRANS	-0.0170418924489489	0.000950106802908109	-1.55644224374541	0.119909841537506	0.348268262650299	-5.37074210214946
SCHRAETS_MLL_TARGETS_DN	-0.0170386250563694	0.00659920999904319	-0.903341468900775	0.366555689566949	0.636422242268701	-6.15763780372113
MALONEY_RESPONSE_TO_17AAG_UP	-0.0170191136225758	-0.00704682029096672	-1.39180676668536	0.164281080008722	0.418338299515167	-5.60836441819883
WP_INHIBITION_OF_EXOSOME_BIOGENESIS_AND_SECRETION_BY_MANUMYCIN_A_IN_CRPC_CELLS	-0.0170141750307808	-0.0185523017447231	-1.15035035192625	0.250266326663359	0.525700733858019	-5.90902494768627
WP_ULCERATIVE_COLITIS_SIGNALING	-0.0170112257231404	0.0163119479935675	-0.709598724379843	0.478113445837424	0.722121823404459	-6.31085071156891
GARGALOVIC_RESPONSE_TO_OXIDIZED_PHOSPHOLIPIDS_RED_DN	-0.0170050242027146	-0.00185581097470829	-0.959974359140218	0.337293176468718	0.610131128619752	-6.1059108229192
HOLLEMAN_DAUNORUBICIN_ALL_UP	-0.0169913246093296	-0.0167487675704486	-0.792921084435941	0.428006216392614	0.684961486380037	-6.24946410716027
BIOCARTA_NOS1_PATHWAY	-0.0169751565891449	0.0147275048734778	-1.15605742144404	0.247925470686534	0.523197258244825	-5.90257563637852
LAU_APOPTOSIS_CDKN2A_DN	-0.0169628100644074	-0.00444812402010889	-0.76248153988753	0.445947050047116	0.700043139961837	-6.27267843480523
KHETCHOUMIAN_TRIM24_TARGETS_UP	-0.0169590065041848	0.00180485157330249	-0.864312089336487	0.387617498589055	0.655600610029052	-6.19145893886043
SMID_BREAST_CANCER_BASAL_DN	-0.0169566203009158	-0.00428712046727945	-1.50961127720384	0.131449012943697	0.36704218594935	-5.44102331288782
LEE_TARGETS_OF_PTCH1_AND_SUFU_DN	-0.0169499775301188	0.00370065811773574	-1.536786981524	0.124652281981431	0.356882542870036	-5.40049981771635
CAFFAREL_RESPONSE_TO_THC_8HR_5_UP	-0.0169416701368445	-0.0250530701553868	-1.15030558397076	0.25028474993232	0.525700733858019	-5.90907541217367
KEGG_HEMATOPOIETIC_CELL_LINEAGE	-0.0169178760898325	0.0145347072057545	-0.811302980961248	0.417378938944366	0.675162874514391	-6.23500591524734
KEGG_MEDICUS_VARIANT_MUTATION_CAUSED_ABERRANT_PSEN1_TO_MGLUR5_CA2_APOPTOTIC_PATHWAY	-0.0168890883558858	-0.0138232608021061	-0.88800713844956	0.374744013667927	0.644089121478536	-6.1711037041309
ZHAN_V1_LATE_DIFFERENTIATION_GENES_UP	-0.0168705600093743	-0.00525944756322364	-0.948798910536424	0.342945222555978	0.616500086881638	-6.11636676513319
BIOCARTA_NO1_PATHWAY	-0.0168684564984211	0.00885435018054891	-1.14284720594465	0.253367332531372	0.529122884454775	-5.91745548909099
RODRIGUES_DCC_TARGETS_DN	-0.0168640770674711	-0.0111025390567196	-1.33536644058377	0.182051166055505	0.440038112604751	-5.68374142724826
REACTOME_SENSORY_PROCESSING_OF_SOUND_BY_OUTER_HAIR_CELLS_OF_THE_COCHLEA	-0.0168482921202978	0.0137054629418133	-1.53353435721161	0.125451016131234	0.358148160226864	-5.40538793416784
BLANCO_MELO_COVID19_SARS_COV_2_INFECTION_A594_CELLS_UP	-0.0168381850753391	0.00384299547710671	-1.0866548907742	0.277443327647467	0.55611700264592	-5.97884384096572
WP_PROSTAGLANDIN_AND_LEUKOTRIENE_METABOLISM_IN_SENESCENCE_WP5321	-0.0168291061479479	0.0067348037582049	-1.01739831422247	0.309202652648671	0.58492115719466	-6.05025680121186
NABA_MATRISOME_POORLY_METASTATIC_BREAST_CANCER	-0.0168244718865098	0.0168148740601111	-0.798088561884573	0.425002871194677	0.681814721490663	-6.24543309035797
KEGG_MEDICUS_REFERENCE_IFN_RIPK1_3_SIGNALING_PATHWAY	-0.0168176250626045	0.0354649337932095	-0.914528323823521	0.360653116840296	0.631606557479761	-6.14766881763014
WAKABAYASHI_ADIPOGENESIS_PPARG_BOUND_36HR	-0.0167977828955527	-0.0223083267442935	-1.43079651579167	0.152791536259611	0.401084715146827	-5.55447787070934
KEGG_MEDICUS_REFERENCE_HYDROLYSIS_OF_SPHINGOMYELIN	-0.0167971218990023	-0.00225212538268898	-0.862983835628671	0.388347039808697	0.656178968446632	-6.19258370559561
REACTOME_EPH_EPHRIN_MEDIATED_REPULSION_OF_CELLS	-0.016780573775491	-0.00498232133958797	-1.21495087904846	0.224662975515025	0.498471573445078	-5.8341637698903
REACTOME_TOLL_LIKE_RECEPTOR_9_TLR9_CASCADE	-0.0167791209370337	-0.0137361742582999	-1.67035233650508	0.0951531778443971	0.309509825503048	-5.19087555703349
VALK_AML_WITH_FLT3_ITD	-0.0167673796998391	0.000529537042915827	-1.25025226989853	0.211491083099171	0.48057085721813	-5.79153260181347
KEGG_MEDICUS_REFERENCE_DRD1_GNAS_AC_PKA_SIGNALING_PATHWAY	-0.0167614661665007	-0.00120569773486582	-1.11813667144344	0.263769074324661	0.539175828536168	-5.94483122978986
BREUHAHN_GROWTH_FACTOR_SIGNALING_IN_LIVER_CANCER	-0.0167494403387309	0.00157360648759517	-0.907713939364563	0.364241477060511	0.634676300910053	-6.15375592915796
ZHAN_MULTIPLE_MYELOMA_HP_DN	-0.0166880852800018	-0.0178349888659587	-1.21683354308109	0.223946011652959	0.497413254383969	-5.83192092995428
REACTOME_SYNTHESIS_OF_PIPS_AT_THE_GOLGI_MEMBRANE	-0.0166866661942122	0.00216340611232811	-1.08073323276375	0.280068512943568	0.559310953444344	-5.9851332639246
SEKI_INFLAMMATORY_RESPONSE_LPS_UP	-0.0166845168280817	0.00133639379776702	-0.84969422405608	0.395692360332247	0.660888487280095	-6.20374226365
BRACHAT_RESPONSE_TO_METHOTREXATE_UP	-0.0166825773981553	-0.00413503407303683	-1.09210837632282	0.275040584042452	0.553140573914074	-5.97302133825656
REACTOME_VITAMINS	-0.0166722239021467	0.00291169995471628	-0.817287186252214	0.413953135256799	0.672051612528448	-6.2302276691657
GRAESSMANN_RESPONSE_TO_MC_AND_SERUM_DEPRIVATION_DN	-0.0166329453058044	-0.012453460417014	-1.74529852491999	0.0812308109212378	0.283408847006938	-5.06564615001852
SCHUETZ_BREAST_CANCER_DUCTAL_INVASIVE_UP	-0.0166230108129428	0.00391947799282608	-0.698917407690922	0.48476126831251	0.728516018045033	-6.31822820040932
NUTT_GBM_VS_AO_GLIOMA_UP	-0.0166124583069183	-0.00456859713363999	-1.0018981907451	0.316627835325337	0.592765339133533	-6.06559705439957
WP_FAS_LIGAND_PATHWAY_AND_STRESS_INDUCTION_OF_HEAT_SHOCK_PROTEINS	-0.0165477948137949	-0.0182636841865173	-1.22696001409828	0.220117708029586	0.492236012513904	-5.81979774493257
HWANG_PROSTATE_CANCER_MARKERS	-0.0165304925324981	-0.0117164632524532	-1.06214458580425	0.288418763964137	0.566589531191326	-6.00465359940928
PID_CDC42_REG_PATHWAY	-0.0165240074116605	-0.00220404958359853	-1.13467333770555	0.256775929426962	0.532896813162383	-5.92657703017095
REACTOME_REGULATION_OF_INNATE_IMMUNE_RESPONSES_TO_CYTOSOLIC_DNA	-0.0165100529128293	-0.00693326028368352	-1.05400591962514	0.292127133386932	0.570065685011952	-6.01309382620956
BOYLAN_MULTIPLE_MYELOMA_C_D_DN	-0.0164856365430753	0.0028565008073388	-1.15880289541835	0.246804849371989	0.522053428232164	-5.89946175532028
SMITH_TERT_TARGETS_DN	-0.0164640129898797	-0.00601194502739926	-1.42723748299269	0.153814220977905	0.403183923926135	-5.55945819987638
REACTOME_RESPONSE_TO_ELEVATED_PLATELET_CYTOSOLIC_CA2	-0.0164520691712386	0.00321874988733547	-1.11432200261037	0.265400751586161	0.540669925484821	-5.94900415262486
WP_CORTICOTROPIN_RELEASING_HORMONE_SIGNALING_PATHWAY	-0.0164367028569984	0.00338502947541972	-1.57461777205114	0.115651468476571	0.341560345706311	-5.3428897513725
REACTOME_RESPONSE_TO_METAL_IONS	-0.016428662354494	0.00691498725038426	-0.670351498487053	0.502783858907	0.741009347384435	-6.33740916165422
BIOCARTA_EDG1_PATHWAY	-0.0164182646261974	0.00455448743412807	-0.950622075986433	0.342019031421591	0.615797678078228	-6.11466932286367
LIM_MAMMARY_LUMINAL_MATURE_UP	-0.0164158944262004	-0.00817093378019947	-1.38133473406146	0.167475332139553	0.422603489892969	-5.62258485409801
CARRILLOREIXACH_MRS3_VS_LOWER_RISK_HEPATOBLASTOMA_DN	-0.0164073102268467	0.00519650465502578	-0.735191818226477	0.462389869798073	0.711490114548864	-6.29271901440767
KEGG_MEDICUS_REFERENCE_ITGA_B_TALIN_VINCULIN_SIGNALING_PATHWAY	-0.0163774243287961	-0.00429936553573854	-0.733973821473463	0.463131560225281	0.712025391910977	-6.29359645984016
BENPORATH_EED_TARGETS	-0.0163432569252038	0.0163233681762965	-1.81073213106769	0.0704732907587619	0.264009417632978	-4.95184543058292
GALI_TP53_TARGETS_APOPTOTIC_DN	-0.0163164193247756	-0.0191852817808673	-0.654622921378109	0.51285656008997	0.74792874421671	-6.34762898455809
REACTOME_SENSORY_PROCESSING_OF_SOUND	-0.0163082218691306	0.0121403082404495	-1.72539446899633	0.0847560402280809	0.289266485573139	-5.09943715076904
REACTOME_SMOOTH_MUSCLE_CONTRACTION	-0.0162677636426257	0.00936177988848206	-0.861519857556197	0.389152096985579	0.65633114864732	-6.19382140280913
BIOCARTA_INTEGRIN_PATHWAY	-0.0162519157438878	-0.00196540644551269	-1.02546135089919	0.305386071023038	0.581503966729493	-6.04218400116306
KEGG_MEDICUS_REFERENCE_TLR1_2_4_NFKB_SIGNALING_PATHWAY	-0.0162437039656568	-0.00446657364096382	-0.902588256432331	0.366955266621655	0.636865967892443	-6.15830461542512
BLANCO_MELO_SARS_COV_1_INFECTION_MCR5_CELLS_DN	-0.0162078948378609	0.00409298417194126	-0.699258428392951	0.484548252083583	0.728383487646742	-6.31799438797276
IIZUKA_LIVER_CANCER_PROGRESSION_G2_G3_DN	-0.0161991665920409	-0.00537673883578108	-0.790117560894144	0.429640791801572	0.685907771812135	-6.25164012096958
REACTOME_TP53_REGULATES_TRANSCRIPTION_OF_CELL_DEATH_GENES	-0.016197586821655	-0.0206009171514291	-1.38967701468452	0.164926960535216	0.419225277485678	-5.61126516955326
RYAN_MANTLE_CELL_LYMPHOMA_NOTCH_DIRECT_UP	-0.0161891995603035	-0.00057787507331084	-0.945326809289981	0.344713528932287	0.617989152513212	-6.11959043852581
MEBARKI_HCC_PROGENITOR_WNT_UP_BLOCKED_BY_FZD8CRD	-0.0161786360506551	-3.66972450074393e-05	-0.98618761898243	0.324272415471709	0.601230060745982	-6.08090573666831
WP_PROSTAGLANDIN_SIGNALING	-0.0161771409127354	0.0116229948219233	-0.720027681449114	0.47167113795935	0.718434218559819	-6.30353967501799
WP_MAP3K1_ROLE_IN_PROMOTING_AND_BLOCKING_GONADAL_DETERMINATION	-0.0161749540047826	-0.00368936939156169	-1.07127747267	0.284295378626057	0.563302830502696	-5.99510518382198
REACTOME_COPII_MEDIATED_VESICLE_TRANSPORT	-0.0161701789680225	-0.0196906526833479	-1.35956136795999	0.17426601426251	0.43072174133509	-5.65180935207956
YANG_BREAST_CANCER_ESR1_UP	-0.0161475152168026	-0.00723353576234088	-1.07535069156728	0.282469317050191	0.562080185608345	-5.99082034025176
HORIUCHI_WTAP_TARGETS_UP	-0.0161425189086468	-0.00609698237383164	-1.27589297300838	0.202280705917781	0.467229021142572	-5.75980491594674
CREIGHTON_AKT1_SIGNALING_VIA_MTOR_UP	-0.0161404984309222	-0.0167104122348155	-0.826852104596536	0.408512200700791	0.669315866666997	-6.22251748719427
KEGG_MEDICUS_REFERENCE_INTRINSIC_APOPTOTIC_PATHWAY	-0.016081809124888	-0.0213173850047162	-0.915096045830817	0.360355168105303	0.631606557479761	-6.14715963534002
CAMPS_COLON_CANCER_COPY_NUMBER_DN	-0.0160513519195877	0.0217990605984155	-1.66858436024265	0.0955033851607829	0.310139416920872	-5.19376373537381
SCHLINGEMANN_SKIN_CARCINOGENESIS_TPA_DN	-0.0159832081964136	0.00189104363479734	-1.05665539864588	0.290916397215944	0.568651440648317	-6.01035328800998
SILIGAN_BOUND_BY_EWS_FLT1_FUSION	-0.0159656171869268	0.00905540653381425	-1.25493026889002	0.209788441867556	0.478066504723644	-5.78579195238454
REACTOME_SIGNAL_TRANSDUCTION_BY_L1	-0.0159474087011759	-0.0086016473317264	-0.950930919985014	0.341862293622693	0.615777859895223	-6.11438145417498
SCHMIDT_POR_TARGETS_IN_LIMB_BUD_DN	-0.0159449041763623	0.00141937174603335	-0.766888910875574	0.443323123566817	0.698449534908021	-6.26937339913416
BANDRES_RESPONSE_TO_CARMUSTIN_MGMT_24HR_DN	-0.015935259116443	0.00971928759102115	-1.45488660856859	0.14600501806331	0.39035426640808	-5.5204426400213
BIOCARTA_NTHI_PATHWAY	-0.015931796721627	-0.0102407513465145	-0.965056577299691	0.334742764706125	0.608715030011239	-6.10111538575398
CHEN_METABOLIC_SYNDROM_NETWORK	-0.0159193474350212	-0.00179727235348915	-1.16007131905122	0.246288318276053	0.522053428232164	-5.89802063772443
REACTOME_CHONDROITIN_SULFATE_BIOSYNTHESIS	-0.0159083499957612	0.0064685520250423	-0.77903224245787	0.436139479855482	0.692309200683681	-6.26016882785185
ZHAN_MULTIPLE_MYELOMA_HP_UP	-0.015906271196361	-0.0064975044304085	-1.06303051852094	0.288017016905089	0.566242530482585	-6.00373093091799
KEGG_MEDICUS_REFERENCE_BCR_PLCG_CALCINEURIN_SIGNALING_PATHWAY	-0.0158994951651914	0.0049771181030758	-0.843968689227428	0.398882666848487	0.663917018791313	-6.20849638277705
WP_MARKERS_OF_KIDNEY_CELL_LINEAGE	-0.0158880127385835	0.0124994878556046	-1.14629869278145	0.251937540912669	0.527757414626886	-5.91358422954276
SHIPP_DLBCL_CURED_VS_FATAL_DN	-0.0158861051854616	-0.0146471081097145	-1.44538190679774	0.14865450044762	0.39466569281835	-5.53393877140288
PASQUALUCCI_LYMPHOMA_BY_GC_STAGE_UP	-0.0158843320073281	-0.0153532182542695	-1.53358453671367	0.125438663484092	0.358148160226864	-5.40531260158225
LOPEZ_MESOTHELIOMA_SURVIVAL_UP	-0.0158826675468336	-0.0065655367878031	-0.809274798958777	0.418543807311748	0.675649288946108	-6.23661741343652
WANG_TARGETS_OF_MLL_CBP_FUSION_UP	-0.0158803620373822	-0.0017346296117847	-1.66519204284568	0.0961782418805232	0.310993034472152	-5.19929693101747
REACTOME_FCGR_ACTIVATION	-0.0158757670034854	0.00431571575139195	-0.609678986115291	0.542208806422678	0.76962788774265	-6.3754956499179
RODRIGUES_THYROID_CARCINOMA_ANAPLASTIC_DN	-0.0158589148052923	-0.0105420899440345	-1.31876498695839	0.187540524302085	0.448065104642444	-5.70532123898128
REACTOME_LDL_CLEARANCE	-0.0158541905756659	0.000642810690143927	-0.98106092605372	0.326792837741131	0.603207198199044	-6.08584902675488
REACTOME_STIMULI_SENSING_CHANNELS	-0.0158486121567345	0.0103966496749686	-1.82375529815897	0.0684784491208902	0.258879322552158	-4.92869929539099
MOREAUX_B_LYMPHOCYTE_MATURATION_BY_TACI_UP	-0.015845509723216	-0.00220750255446522	-1.33241259634921	0.18301904130306	0.441848336273583	-5.68760072954863
FOURNIER_ACINAR_DEVELOPMENT_EARLY_DN	-0.0158452023473184	-0.0164153517475604	-0.672200172435214	0.501606869505452	0.740110938197063	-6.3361920434322
DIAZ_CHRONIC_MYELOGENOUS_LEUKEMIA_DN	-0.0158345161957912	0.00192286470014459	-0.913096660042036	0.361405161914987	0.632240476770486	-6.14895145690185
SCIBETTA_KDM5B_TARGETS_UP	-0.0158246486376509	-0.0202311732687242	-1.03524238281641	0.300798468922029	0.577022421019659	-6.03230576505007
BIOCARTA_IL4_PATHWAY	-0.0157763695742932	0.00844132785331696	-0.769828194246905	0.44157814431451	0.697421519913199	-6.26715868939942
DI_MARTINO_MATRISOME_HIGHLY_PROLIFERATIVE_HNSCC	-0.0157723791827104	0.00825621623335572	-0.666034069239013	0.505538306600014	0.742581819309863	-6.34023859984695
HERNANDEZ_MITOTIC_ARREST_BY_DOCETAXEL_2_DN	-0.0157571014146666	-0.00384764040825813	-1.06539497167764	0.286946651099374	0.565456031418295	-6.00126467629441
KEGG_MEDICUS_REFERENCE_MANNOSE_TYPE_O_GLYCAN_BIOSYNTHESIS_FKTN_TO_LARGE	-0.0157067855592004	-0.00358901141125625	-0.601247141829904	0.547807548286375	0.774534543344489	-6.38050311271328
WP_13Q12_12_COPY_NUMBER_VARIATION	-0.0156991952219923	3.97838045379301e-05	-1.13347818140197	0.257276982472008	0.533421182667452	-5.92790527956639
CORRE_MULTIPLE_MYELOMA_UP	-0.015657025911845	0.00188000070092455	-1.0183096665356	0.308769694838588	0.584773371891179	-6.04934753313832
REACTOME_ERBB2_ACTIVATES_PTK6_SIGNALING	-0.0156538554295662	0.00961284574534966	-0.864253322524614	0.387649758466462	0.655600610029052	-6.1915087391832
PID_IL2_1PATHWAY	-0.0156530322612386	-0.00708311496745783	-1.01442377916107	0.310618565104787	0.586066648274932	-6.05321888015113
KEGG_MEDICUS_ENV_FACTOR_METALS_TO_KEAP1_NRF2_SIGNALIG_PATHWAY	-0.0156522160636915	-0.0151958097387539	-0.549991293923264	0.582444461475021	0.794911935343905	-6.40944328199669
KEGG_MEDICUS_VARIANT_MUTATION_CAUSED_ABERRANT_HTT_TO_AUTOPHAGY_VESICLE_NUCLEATION	-0.0156479602070626	-0.00957858779025625	-0.625309580752913	0.531906262452124	0.761604385178179	-6.36602871035084
WP_SILDENAFIL_TREATMENT	-0.0156429496228911	-0.00193800153964866	-1.01681408529048	0.309480414606557	0.585002321354204	-6.05083926666676
BLANCO_MELO_RESPIRATORY_SYNCYTIAL_VIRUS_INFECTION_A594_CELLS_UP	-0.0156138852432021	0.000630591100031157	-0.809318149291901	0.418518889406526	0.675649288946108	-6.23658301142861
BOYLAN_MULTIPLE_MYELOMA_PCA1_UP	-0.0155925136522906	0.00835815266216182	-0.996997312251662	0.318999733043918	0.595202804275959	-6.07039847907035
OUYANG_PROSTATE_CANCER_PROGRESSION_DN	-0.0155731515480547	-0.0119218427293386	-1.08529428881822	0.278045018442617	0.556553923310809	-5.98029197720225
DARWICHE_PAPILLOMA_RISK_LOW_UP	-0.015546682064139	-0.00897572894556408	-1.59088236219371	0.111942588106781	0.337574108766212	-5.31769293583709
DAVICIONI_TARGETS_OF_PAX_FOXO1_FUSIONS_DN	-0.0155229546498661	0.00505900728784279	-1.1767576889632	0.239563826608877	0.516183733163999	-5.87891604814138
BIOCARTA_MITOCHONDRIA_PATHWAY	-0.01551679080619	-0.0250337359255615	-0.965794478804066	0.334373500632747	0.608349473352459	-6.10041702157886
HOUSTIS_ROS	-0.0155003542092986	-0.0122969679804148	-0.831188688350899	0.406059482900988	0.667749634892936	-6.21899229512161
BLANCO_MELO_COVID19_SARS_COV_2_INFECTION_A594_ACE2_EXPRESSING_CELLS_UP	-0.0154974001017522	-0.00740962752387311	-1.39519453853361	0.163257619657928	0.416759302988398	-5.60374110867434
TOMIDA_METASTASIS_DN	-0.0154856962414478	-0.020751182436098	-0.920232560648578	0.357666487562138	0.629166942493705	-6.14253842477698
SENESE_HDAC1_TARGETS_DN	-0.0154460022930723	-0.00609236301553411	-1.32330280642119	0.186028060191693	0.44577698187751	-5.69944935917158
FOSTER_KDM1A_TARGETS_UP	-0.0154313849977816	0.011650956427174	-1.6639415414455	0.0964279745860428	0.311062272930421	-5.20133379391269
WP_HEMATOPOIETIC_STEM_CELL_DIFFERENTIATION	-0.0154124329730441	0.00834106550548313	-0.938728739514213	0.348089880278574	0.620952151588103	-6.12568390657893
LANG_MYB_FAMILY_TARGETS	-0.0154072385354986	-0.0180665186010022	-1.04669296502735	0.295486515316623	0.573285220885388	-6.02062249170335
REACTOME_ABC_TRANSPORTERS_IN_LIPID_HOMEOSTASIS	-0.0154004511556752	0.0025893885283036	-1.0633217194973	0.287885047535907	0.566242530482585	-6.00342748749493
REACTOME_TRANSPORT_OF_VITAMINS_NUCLEOSIDES_AND_RELATED_MOLECULES	-0.0153602983654697	0.00026873358909146	-1.41179358318172	0.158312456464166	0.408825070903664	-5.58092648554287
MIKKELSEN_ES_LCP_WITH_H3K4ME3	-0.0153362288383636	0.00990132441758237	-1.22970130856365	0.219089498703298	0.49099945913302	-5.81649869932067
KANG_AR_TARGETS_UP	-0.01530971896965	0.00813121985823796	-0.689671825654903	0.490555774546101	0.732541681089696	-6.32452378378123
WP_B_CELL_RECEPTOR_SIGNALING_PATHWAY	-0.0153073315505446	-0.00271878401244048	-1.00884597210755	0.313285199342483	0.589432851774617	-6.05874999722878
REACTOME_CLEC7A_INFLAMMASOME_PATHWAY	-0.0152560850637731	-0.00344888126229689	-0.632370790814923	0.527284816892473	0.759021456163687	-6.36167344589291
BIOCARTA_ION_PATHWAY	-0.0152367639217383	0.0084880866960162	-0.594527879182631	0.55228953456441	0.777324929477423	-6.38444362344933
REACTOME_FOXO_MEDIATED_TRANSCRIPTION_OF_CELL_CYCLE_GENES	-0.0152343731970345	0.00171006718810349	-0.884115461067271	0.376839996965117	0.646231317956724	-6.17448457387649
KEGG_MEDICUS_VARIANT_MUTATION_INACTIVATED_SIGMAR1_TO_CA2_APOPTOTIC_PATHWAY	-0.015225130661109	-0.0144585391983042	-0.76568106037363	0.444041336671953	0.698826821391685	-6.27028104470822
BENPORATH_MYC_TARGETS_WITH_EBOX	-0.0152187511962371	-0.0155413780367661	-1.50828457099023	0.131788050615273	0.367181048944455	-5.44298322690364
BIOCARTA_LDL_PATHWAY	-0.0152163758433499	0.00027837992500309	-0.60626180516828	0.544474365821709	0.771329796987777	-6.37753342669157
KEGG_MEDICUS_REFERENCE_RTK_PLCG_ITPR_SIGNALING_PATHWAY	-0.0152148733453845	0.0152236620614348	-1.0746826838233	0.282768243928068	0.562080185608345	-5.99152416661387
CASTELLANO_HRAS_TARGETS_UP	-0.0151977588286131	-0.018529741584669	-0.714789651244154	0.47490083463548	0.720202143858427	-6.30722502332521
TSUNODA_CISPLATIN_RESISTANCE_DN	-0.0151935321432043	-0.00627755851943311	-0.970199343795749	0.332174670852631	0.606681426551326	-6.09623708958032
REACTOME_PHASE_1_INACTIVATION_OF_FAST_NA_CHANNELS	-0.0151899404172797	0.00525817922034677	-0.732826332178114	0.463830922782355	0.712351637907852	-6.29442178210125
WP_APOPTOSIS_MODULATION_BY_HSP70	-0.0151644503970396	-0.0175480013849955	-0.945381130432599	0.344685818942764	0.617989152513212	-6.11954009488888
PID_INTEGRIN2_PATHWAY	-0.0151503710144799	0.0160887158332435	-0.713221067790273	0.475870361680473	0.720438086502074	-6.30832340965255
MOREIRA_RESPONSE_TO_TSA_DN	-0.015148890757919	0.00653878599535834	-0.884997440162332	0.376364346367437	0.645910525137472	-6.17371965948692
WP_THERMOGENESIS	-0.0151418632333113	-0.00633101897296858	-1.76941432183916	0.077120307368113	0.275152473056829	-5.02418877548995
WP_CELL_TYPE_DEPENDENT_SELECTIVITY_OF_CCK2R_SIGNALING	-0.0151138864430034	0.0143072776478862	-0.915710656443216	0.360032786028326	0.631366903141817	-6.14660804365809
WP_MALE_INFERTILITY	-0.0150992979160807	0.00905363195278342	-2.27239956695547	0.0232675910187117	0.13329220011432	-4.03086968848046
BOGNI_TREATMENT_RELATED_MYELOID_LEUKEMIA_DN	-0.0150622523294016	-0.0212413802501335	-1.22014993984397	0.222687035608133	0.495530043544006	-5.82796164521514
KORKOLA_YOLK_SAC_TUMOR	-0.0150571800092442	0.0038015800271295	-1.23451323006844	0.217292996394994	0.488790964207961	-5.81068997982145
BIOCARTA_KERATINOCYTE_PATHWAY	-0.0149916657718363	-0.00426477331276506	-1.14036000912943	0.254401165311613	0.530668943620879	-5.92023796228226
WP_PDGFR_BETA_PATHWAY	-0.0149900365871188	-0.000178663097532347	-0.924883579705672	0.35524287631663	0.627765312480714	-6.13833172672247
REACTOME_VITAMIN_B2_RIBOFLAVIN_METABOLISM	-0.0149874187677228	-0.014831319905844	-0.735931238270432	0.461939929190762	0.711100376310684	-6.29218562691478
WP_CAMKK2_PATHWAY	-0.0149872605211932	-0.00830513584110956	-1.11960365970604	0.263143437074844	0.538853048324294	-5.94322268231969
REACTOME_PLASMA_LIPOPROTEIN_CLEARANCE	-0.0149849789037567	0.00377056774178872	-1.10611485169157	0.268934824158628	0.545870515945888	-5.95793384847992
REACTOME_PEROXISOMAL_PROTEIN_IMPORT	-0.0149705527956521	-0.018032999477033	-1.07996237468604	0.280411488490603	0.559584957164471	-5.98594947393629
KEGG_CIRCADIAN_RHYTHM_MAMMAL	-0.0149651560883148	-0.0131538644994796	-0.738735176823999	0.460235945214492	0.710238054435158	-6.29015811335525
HELLER_HDAC_TARGETS_SILENCED_BY_METHYLATION_UP	-0.0149619053948121	-0.00324481119929907	-1.82740885473094	0.0679272353609278	0.257333092474494	-4.92217621234303
REACTOME_PLATELET_ACTIVATION_SIGNALING_AND_AGGREGATION	-0.0149417792890904	0.00213326275484096	-1.16835443440919	0.242933898755169	0.520711518601625	-5.88857112877107
ROY_WOUND_BLOOD_VESSEL_UP	-0.0149315903711921	-0.00241370103113342	-0.682293699121091	0.4952065040236	0.73493401130693	-6.32948767386137
ZAMORA_NOS2_TARGETS_DN	-0.0149191245838643	-0.00283516288757821	-1.16666586076661	0.243615098271534	0.520711518601625	-5.89050292143101
EBAUER_TARGETS_OF_PAX3_FOXO1_FUSION_UP	-0.0149182594584953	0.0065986482894805	-1.31678685909736	0.188202676022265	0.449201898677565	-5.70787461984429
HOFMANN_CELL_LYMPHOMA_DN	-0.0149115747637073	-0.00631572138521943	-1.28979814615156	0.197409972477573	0.461492596123706	-5.74233022988077
BOYLAN_MULTIPLE_MYELOMA_D_DN	-0.0149059033947373	-0.00504631647230202	-1.20750524565953	0.227514542694186	0.501930190390267	-5.84299991422266
STAMBOLSKY_TARGETS_OF_MUTATED_TP53_DN	-0.0148814621018797	-0.00154686399688077	-0.842008511831765	0.399978444304999	0.664212194997417	-6.21011661358538
VARELA_ZMPSTE24_TARGETS_UP	-0.0148757394504186	-0.00365959566569993	-1.09827000194245	0.272343005042923	0.550009665587942	-5.96640779048727
WESTON_VEGFA_TARGETS_6HR	-0.0148682971108436	0.0069692917089266	-0.832073051957035	0.405560381059295	0.667655969911409	-6.21827113876545
REACTOME_VEGFR2_MEDIATED_CELL_PROLIFERATION	-0.0148646693144096	-0.0106967842243859	-0.891375682901103	0.372935618955183	0.642856998401003	-6.16816533228271
MA_RAT_AGING_DN	-0.0148585788705042	-0.00124600731283346	-0.88796127966072	0.37476867024083	0.644089121478536	-6.1711436299837
SIG_IL4RECEPTOR_IN_B_LYPHOCYTES	-0.0148536643267513	0.00439608051629968	-0.976309016750725	0.329140355604248	0.604156489012008	-6.0904079762001
GUTIERREZ_MULTIPLE_MYELOMA_UP	-0.014836965471816	-0.023814194564039	-0.754424356572781	0.450766717587967	0.703180522346026	-6.27867123505494
REACTOME_METABOLISM_OF_INGESTED_SEMET_SEC_MESEC_INTO_H2SE	-0.0148361150338974	-0.0208418587237093	-0.752535161448534	0.451901061014939	0.704038878341241	-6.28006718406268
SANA_TNF_SIGNALING_DN	-0.014821022730296	-0.00339966407777404	-0.94212919966671	0.346347182413838	0.619800057612414	-6.1225488245321
KEGG_MEDICUS_VARIANT_SCRAPIE_CONFORMATION_PRPSC_TO_MGLUR5_CA2_APOPTOTIC_PATHWAY	-0.0148040106759117	-0.0114034718763544	-1.02050085688911	0.30773036557909	0.583356750686234	-6.04715802895112
KEGG_MEDICUS_VARIANT_MUTATION_ACTIVATED_KRAS_NRAS_TO_ERK_SIGNALING_PATHWAY	-0.0148031170895397	-0.0226272588967005	-0.803432140420625	0.421910180307665	0.678207251385872	-6.24123719780928
REACTOME_SYNTHESIS_OF_BILE_ACIDS_AND_BILE_SALTS	-0.0148014766916328	-0.0027321798214899	-1.14757286489515	0.251411136903757	0.52701604118492	-5.91215214892908
KIM_GASTRIC_CANCER_CHEMOSENSITIVITY	-0.0147897198582001	-0.00603640617816985	-1.52673963748093	0.127132451790877	0.360441663538976	-5.4155659298891
MASRI_RESISTANCE_TO_TAMOXIFEN_AND_AROMATASE_INHIBITORS_UP	-0.0147851591513589	-0.00114610090480313	-0.914497927363072	0.360669073708089	0.631606557479761	-6.14769607091225
BIOCARTA_RELA_PATHWAY	-0.0147823856727223	-0.00172526566040148	-0.807316918874778	0.419670114212066	0.676375160502235	-6.23816923163364
BIOCARTA_CXCR4_PATHWAY	-0.014765227279511	-0.00365999162155038	-0.923272821998452	0.356081052780308	0.628527305434091	-6.13979100208448
WP_COMPLEMENT_SYSTEM_IN_NEURONAL_DEVELOPMENT_AND_PLASTICITY	-0.0147494055851964	0.00275424379335087	-1.06115970497385	0.288865825262607	0.566913880135461	-6.00567841802203
BILANGES_SERUM_SENSITIVE_GENES	-0.0147484281825939	-0.00569113709592372	-1.78996507415259	0.0737528839200188	0.2687701588983	-4.98841386767285
RAY_ALZHEIMERS_DISEASE	-0.0147434581852027	0.00838148147915367	-0.695873867429074	0.486664643224499	0.729896038946408	-6.32030988227198
MARIADASON_RESPONSE_TO_BUTYRATE_CURCUMIN_SULINDAC_TSA_1	-0.0147175405974316	-0.00214318140551205	-0.664832838730534	0.506306084026882	0.743004024917863	-6.34102258126156
DEURIG_T_CELL_PROLYMPHOCYTIC_LEUKEMIA_DN	-0.0147099367359733	-0.0111560237498569	-1.02217588777361	0.306937427533137	0.582894802363398	-6.04548111963566
REACTOME_ENOS_ACTIVATION	-0.0147052052835113	-0.00643289413701081	-0.748768052441768	0.454167791891286	0.705193312320926	-6.28284030991193
SA_CASPASE_CASCADE	-0.0147040222228468	-0.0155676028471329	-0.82312728363145	0.410625949622372	0.669966484559024	-6.22553067790037
RAY_TARGETS_OF_P210_BCR_ABL_FUSION_UP	-0.0146957854727661	-0.00755209051427649	-0.903586266436501	0.366425883703929	0.636422242268701	-6.15742096726237
VETTER_TARGETS_OF_PRKCA_AND_ETS1_DN	-0.0146935433414707	-0.010220302809345	-0.781784358757985	0.434520797717533	0.690330848223331	-6.25806266436929
MATZUK_SPERMATOCYTE	-0.0146815534571435	-0.0139053719349507	-1.42026190422117	0.155833751224471	0.405824702239349	-5.56918363387927
PLASARI_TGFB1_SIGNALING_VIA_NFIC_1HR_UP	-0.0146788577196268	0.00370699502977505	-0.897428738550492	0.369699681294638	0.639633515579622	-6.16285735574187
DOANE_BREAST_CANCER_CLASSES_UP	-0.0146707533245724	-0.00181643801392538	-1.03297016833148	0.301860084603933	0.577985737848992	-6.03460890509158
SERVITJA_ISLET_HNF1A_TARGETS_UP	-0.0146671358603587	0.00885729843123985	-0.908640641893872	0.363752179485204	0.634351522073064	-6.15293080026032
GAUSSMANN_MLL_AF4_FUSION_TARGETS_F_DN	-0.0146664573549071	-0.000736742549083854	-1.00680002726618	0.314267095188596	0.590332372052968	-6.06077118686863
KEGG_MEDICUS_VARIANT_SCRAPIE_CONFORMATION_PRPSC_TO_VGCC_CA2_APOPTOTIC_PATHWAY	-0.0146657581279586	0.0286422736193967	-0.693372158664344	0.488232190239595	0.731405983069025	-6.32201417289912
TONKS_TARGETS_OF_RUNX1_RUNX1T1_FUSION_ERYTHROCYTE_DN	-0.0146644244300855	0.00200094687794034	-0.84023597001649	0.400970888732714	0.664851599373463	-6.21157851054395
REACTOME_SIGNALING_BY_SCF_KIT	-0.0146383087439851	-0.00940745936293589	-1.00055111796285	0.317278625706138	0.593081458377226	-6.06691913265531
PID_CERAMIDE_PATHWAY	-0.0146011425466399	-0.0141430659607074	-1.32739751680792	0.184671052071701	0.443909178983249	-5.69413360473319
BIOCARTA_ALTERNATIVE_PATHWAY	-0.0145995878291203	0.014066180836779	-0.589121504798721	0.555908816950145	0.778379973704443	-6.38758206259806
WP_GLYCOSPHINGOLIPID_METABOLISM	-0.0145888288812644	-0.00712789924828374	-1.10554749458688	0.269180323300006	0.546050155274541	-5.95854872133499
GARGALOVIC_RESPONSE_TO_OXIDIZED_PHOSPHOLIPIDS_LIGHTYELLOW_UP	-0.0145881188203424	-0.0138697092245141	-0.713212508122177	0.475875655312557	0.720438086502074	-6.30832939686923
PETROVA_ENDOTHELIUM_LYMPHATIC_VS_BLOOD_DN	-0.0145731276508389	-0.00313000712109443	-0.854549074254079	0.39299933750643	0.658693877664359	-6.19968595874047
CHUNG_BLISTER_CYTOTOXICITY_DN	-0.0145524608797424	-0.00415610596706929	-0.868185079231264	0.385495046181744	0.653285117286154	-6.18816942558562
WU_HBX_TARGETS_1_DN	-0.0145358326218189	-0.00828436311270072	-1.04179900179602	0.297749090165138	0.574832199699488	-6.02563159882467
LENAOUR_DENDRITIC_CELL_MATURATION_DN	-0.0145338584358625	0.00126883062494147	-0.828422765100191	0.407622835944316	0.66891952565221	-6.22124283040138
HEDVAT_ELF4_TARGETS_UP	-0.0145176252122878	-0.0133937886586572	-0.76885974688148	0.442152651837041	0.697567185446222	-6.26788933597647
REACTOME_ERKS_ARE_INACTIVATED	-0.014515345955744	-0.0170523424067907	-0.823456095280553	0.410439095274061	0.669966484559024	-6.22526523273332
KAAB_HEART_ATRIUM_VS_VENTRICLE_UP	-0.0144918934912531	0.00282771242616948	-1.17062391327702	0.2420204660929	0.519528646715303	-5.88597036919411
KEGG_MEDICUS_VARIANT_MUTATION_ACTIVATED_EGFR_TO_PLCG_ERK_SIGNALING_PATHWAY	-0.0144879659675324	-0.00182975967828365	-0.877018679784922	0.380680785529487	0.649894563778342	-6.18061168650916
KIM_ALL_DISORDERS_OLIGODENDROCYTE_NUMBER_CORR_DN	-0.0144841332422606	0.000622954084176271	-1.12339315201809	0.261532054175024	0.537940789474908	-5.93905778103028
WP_T_CELL_RECEPTOR_AND_CO_STIMULATORY_SIGNALING	-0.0144798663577064	-0.00637032510044062	-0.723036384729911	0.469821510509964	0.71682471814516	-6.30141067162351
REACTOME_TNFR1_INDUCED_NF_KAPPA_B_SIGNALING_PATHWAY	-0.0144652898248929	-0.0160062151210494	-1.16526507221228	0.244181219358126	0.520711518601625	-5.89210336239982
KEGG_MEDICUS_REFERENCE_TNF_NFKB_SIGNALING_PATHWAY	-0.0144574988249803	-0.0125729433870713	-0.872793732639921	0.382978725964749	0.651081839721924	-6.18423594402914
HELLER_HDAC_TARGETS_UP	-0.014454184212297	-0.00982671481535781	-1.74536845793497	0.0812186384126807	0.283408847006938	-5.06552674595805
KEGG_JAK_STAT_SIGNALING_PATHWAY	-0.0144475085674005	0.0163311651864617	-1.06340004801181	0.287849556808894	0.566242530482585	-6.00334585180065
KYNG_RESPONSE_TO_H2O2	-0.0144387459074503	-0.0115791361672433	-1.10538690022714	0.269249841497374	0.546050155274541	-5.95872270821018
KONDO_COLON_CANCER_HCP_WITH_H3K27ME1	-0.0143707731735137	0.000471024043166301	-1.14469906794079	0.252599489564064	0.527983748823808	-5.91537984977644
REACTOME_ETHANOL_OXIDATION	-0.0143565609045986	0.00663215047648203	-0.62762225949703	0.530390392035493	0.760163161950195	-6.36460766101526
BHAT_ESR1_TARGETS_NOT_VIA_AKT1_DN	-0.0143528310974634	-0.00579048635392443	-0.999706086633821	0.31768732059362	0.593366400447588	-6.06774757857934
MANNE_COVID19_NONICU_VS_HEALTHY_DONOR_PLATELETS_UP	-0.0143426455620049	-0.0153977359397162	-1.22567330143701	0.220601524164025	0.492708530807359	-5.8213437241845
LIN_MELANOMA_COPY_NUMBER_UP	-0.0143387551744503	-0.0153332731575146	-1.06958060109597	0.285058457485052	0.564057597421925	-5.99688542935621
REACTOME_SYNTHESIS_OF_BILE_ACIDS_AND_BILE_SALTS_VIA_7ALPHA_HYDROXYCHOLESTEROL	-0.0143359222457126	0.00274732739351922	-0.979285532825395	0.327668632344492	0.60374510805487	-6.08755491218911
VALK_AML_CLUSTER_15	-0.0143325858223499	-0.00546081266399721	-1.00396924948672	0.315628988937906	0.591814583354663	-6.06356096076552
CHANGOLKAR_H2AFY_TARGETS_UP	-0.0143320420784514	-0.00830914807752512	-1.51282143554466	0.130631463540094	0.365747868494757	-5.43627391924802
NUMATA_CSF3_SIGNALING_VIA_STAT3	-0.0143262123134238	0.00119552397209424	-0.975662614139359	0.329460532206324	0.604156489012008	-6.09102642334464
PHONG_TNF_RESPONSE_NOT_VIA_P38	-0.0143220356323699	-0.00731686748542866	-1.06129611243691	0.288803878721761	0.566913880135461	-6.00553653570922
DEMAGALHAES_AGING_UP	-0.0143055312137669	-0.0018699374011542	-0.724008445879878	0.469224786231301	0.716518930326176	-6.30072093113501
KEGG_AMINO_SUGAR_AND_NUCLEOTIDE_SUGAR_METABOLISM	-0.0142885786503053	-0.0171390687172577	-0.985919834074365	0.324403751228831	0.601230060745982	-6.08116457833026
AMBROSINI_FLAVOPIRIDOL_TREATMENT_TP53	-0.0142880724364451	-0.0119267579222192	-1.71085747925751	0.0874082169591085	0.295354976212273	-5.12387304552747
REACTOME_N_GLYCAN_TRIMMING_AND_ELONGATION_IN_THE_CIS_GOLGI	-0.0142694249681575	0.00294756470544962	-0.521447296870871	0.602167193231684	0.806756787968051	-6.42444336532079
PID_S1P_S1P2_PATHWAY	-0.0142633001637952	-0.00456207007490201	-0.855686664408613	0.392369919624145	0.658470508654989	-6.19873214675895
REACTOME_ADRENALINE_NORADRENALINE_INHIBITS_INSULIN_SECRETION	-0.014237114267682	-0.00321515478141335	-1.02729064785477	0.304524560183815	0.580639262749313	-6.04034363863254
KEGG_MEDICUS_REFERENCE_GPCR_PLCB_ITPR_SIGNALING_PATHWAY	-0.0142235541659962	0.0248658772371036	-0.982617839561264	0.326026072690114	0.602560837642449	-6.08435052934372
MARTINEZ_RESPONSE_TO_TRABECTEDIN_UP	-0.0142047496804696	-0.0222054700688526	-0.974671980793725	0.329951605417422	0.60478542568547	-6.09197342063637
MCLACHLAN_DENTAL_CARIES_DN	-0.0141992861313747	-0.00551359581219815	-1.03459143838561	0.301102345852773	0.577343609931043	-6.03296608516646
PID_CD40_PATHWAY	-0.0141984145401821	-0.00483801938102898	-0.870654981530096	0.384145226297423	0.652703648756465	-6.18606395200719
DER_IFN_GAMMA_RESPONSE_UP	-0.0141716912655242	-0.0151568479680896	-0.782741467628109	0.433958680850449	0.689755863716581	-6.25732846120031
WP_ONCOSTATIN_M_SIGNALING_PATHWAY	-0.0141426486683654	-0.0073710315794584	-1.00075663931587	0.317179278620579	0.593081458377226	-6.06671753945014
PID_ENDOTHELIN_PATHWAY	-0.0141331163372817	0.00441825509754419	-1.04007754894672	0.298547700501258	0.575298952844418	-6.02738798445401
REACTOME_ACYL_CHAIN_REMODELLING_OF_PI	-0.0141287855746411	0.0161670535983359	-0.831787787578226	0.405721333518906	0.667749634892936	-6.21850384193953
BOYLAN_MULTIPLE_MYELOMA_D_CLUSTER_UP	-0.0141068279623937	-0.00834740907487114	-1.26226895487843	0.20713745751947	0.474056358474939	-5.77674315328222
REACTOME_TRANSPORT_TO_THE_GOLGI_AND_SUBSEQUENT_MODIFICATION	-0.0140917666517695	-0.0131279573063237	-1.42102028643655	0.155613217257221	0.405547671064585	-5.56812858784546
FRASOR_RESPONSE_TO_ESTRADIOL_DN	-0.0140886829949696	-0.00770395367467094	-1.08181707205992	0.279586766622449	0.558710001716925	-5.98398467624814
LOPES_METHYLATED_IN_COLON_CANCER_DN	-0.0140721200893417	-0.0067640848055219	-1.23038763310214	0.218832612439698	0.490759701144926	-5.81567158436888
BHATI_G2M_ARREST_BY_2METHOXYESTRADIOL_DN	-0.0140600195156647	-0.0141437267538757	-1.30770380391562	0.191265291219939	0.453221030833092	-5.71955004996811
KEGG_MEDICUS_REFERENCE_NON_CANONICAL_INFLAMMASOME_SIGNALING_PATHWAY	-0.0140491783731614	0.00648173177198322	-0.466803282179731	0.640739246575365	0.827616758569931	-6.45093077184325
REACTOME_SIGNALING_BY_CSF3_G_CSF	-0.0140394151110651	-0.012004365272274	-0.890688907577111	0.373303872615868	0.643079728294455	-6.16876530593379
KEGG_LIMONENE_AND_PINENE_DEGRADATION	-0.0140305953919607	-0.0233759397095791	-0.67488429083437	0.499900584122353	0.738867979638842	-6.33441892958576
WANG_LSD1_TARGETS_DN	-0.0140277551291177	0.0110805705806338	-1.07331219076971	0.283382197988886	0.562409455503739	-5.99296677964138
REACTOME_RHO_GTPASES_ACTIVATE_NADPH_OXIDASES	-0.0140259458941394	0.00820303507873685	-0.882779846210486	0.377560999462542	0.646280676462174	-6.17564146340395
ZWANG_EGF_PERSISTENTLY_DN	-0.0140149452749653	-0.0162802282046044	-1.24329027308896	0.214043514457131	0.484009724320322	-5.80003650611591
ZHONG_RESPONSE_TO_AZACITIDINE_AND_TSA_UP	-0.0139924306715999	0.00049363063182502	-1.46172212281678	0.144122069127281	0.388536233257912	-5.51068214648878
REACTOME_G_ALPHA_I_SIGNALLING_EVENTS	-0.0139790907959071	0.0208437737322995	-1.34204037678323	0.179878350994802	0.437353596538936	-5.67499033528312
PID_FCER1_PATHWAY	-0.0139571558384843	-0.00158418679426041	-0.904145275188395	0.366129572470569	0.636349211273048	-6.15692558926713
LEE_AGING_MUSCLE_DN	-0.0139531443671106	-0.00530196130031283	-1.09520139247878	0.273684176903469	0.551321751241058	-5.96970610592723
REACTOME_TRANSMISSION_ACROSS_CHEMICAL_SYNAPSES	-0.0139456757308023	0.0150594639833814	-1.96740396496202	0.0494044131803943	0.21562626199192	-4.66246399811422
NEMETH_INFLAMMATORY_RESPONSE_LPS_UP	-0.01394192471573	-0.0026508347355665	-0.855424881740737	0.392514707247187	0.658470508654989	-6.19895175056405
DER_IFN_BETA_RESPONSE_UP	-0.0139275286699039	-0.0116579270261369	-0.83778930666453	0.402343203667445	0.66553759941408	-6.21359133266806
MATZUK_MALE_REPRODUCTION_SERTOLI	-0.0139145871147371	-0.00146583280909384	-1.18732599785651	0.235372521385502	0.511636331427697	-5.86667542483924
PID_ARF6_PATHWAY	-0.0139045336756174	0.00253623757237716	-1.02683050383806	0.304741113617901	0.580887647254787	-6.04080687422244
REACTOME_TANDEM_PORE_DOMAIN_POTASSIUM_CHANNELS	-0.0139032926803291	0.0305506079554815	-0.799702406413605	0.424067434961342	0.680615998588643	-6.24416881246563
REACTOME_STAT5_ACTIVATION	-0.0138838924216964	-0.00449374101703486	-0.54118292649352	0.588498408910793	0.798644778794888	-6.41415735838557
LIU_TARGETS_OF_VMYB_VS_CMYB_DN	-0.0138822428204515	-0.0017494028150538	-0.87584986441049	0.381315651748803	0.650548429687979	-6.18161607191121
BIOCARTA_CIRCADIAN_PATHWAY	-0.013870401518793	-0.0147105746311943	-0.571407573818922	0.567847928126321	0.785879023620119	-6.39766440127429
REACTOME_N_GLYCAN_TRIMMING_IN_THE_ER_AND_CALNEXIN_CALRETICULIN_CYCLE	-0.013845865606605	-0.0204959634522834	-0.904186717116859	0.366107611497742	0.636349211273048	-6.15688885240505
SCHAEFFER_PROSTATE_DEVELOPMENT_48HR_DN	-0.0138321824335887	0.0070875576561623	-1.07496331531175	0.282642637960333	0.562080185608345	-5.99122854079855
LEIN_PONS_MARKERS	-0.0138299100627255	0.000829981533310573	-1.47773011677127	0.139785416680163	0.381113217623302	-5.48764591810734
KEGG_MEDICUS_REFERENCE_TLR5_NFKB_SIGNALING_PATHWAY	-0.0138232000648666	-0.00688493339926068	-0.818112245978059	0.413482120346739	0.671978133561261	-6.22956612770216
REACTOME_VOLTAGE_GATED_POTASSIUM_CHANNELS	-0.0137958001300501	0.031492688278136	-1.07805175869663	0.281262804331835	0.560510499015659	-5.98796999245444
WP_G_PROTEIN_SIGNALING_PATHWAYS	-0.0137884539226082	0.000349345849854851	-1.19843088996963	0.231024697140909	0.506286906466594	-5.8536957241541
WP_MAMMARY_GLAND_DEVELOPMENT_PATHWAY_INVOLUTION_STAGE_4_OF_4	-0.0137815703001847	-0.0124673606555289	-0.755589854329701	0.450067715151241	0.702713458683476	-6.27780829100208
WP_OXIDATION_BY_CYTOCHROME_P450	-0.0137666509407186	0.0180832728758419	-1.06277629671169	0.288132261086271	0.566242530482585	-6.00399577272493
LI_WILMS_TUMOR_VS_FETAL_KIDNEY_1_UP	-0.0137611264444056	-0.00433943119879043	-0.942715270106076	0.346047390992836	0.619459091995097	-6.1220073488545
PARK_HSC_MARKERS	-0.0137521269956774	-0.0155341479974893	-1.33201902538823	0.183148289044459	0.441848336273583	-5.6881143010231
HEIDENBLAD_AMPLICON_8Q24_DN	-0.0137295673806574	-0.0125268109699182	-1.16697126953954	0.24349179169218	0.520711518601625	-5.8901537285565
REACTOME_MITOCHONDRIAL_UNCOUPLING	-0.013715315899997	-0.00165838232634383	-0.594192167220582	0.552513938287514	0.777347487926428	-6.38463934093786
ABE_VEGFA_TARGETS_30MIN	-0.0136796475963933	0.0105122332655577	-0.82582427307419	0.40909482193444	0.669368814545233	-6.22335030786358
WP_GPR143_IN_MELANOCYTES_AND_RETINAL_PIGMENT_EPITHELIUM_CELLS	-0.013673406497303	0.00641096874406791	-1.07402927479269	0.283060845683848	0.562080185608345	-5.99221218932376
BIOCARTA_TOB1_PATHWAY	-0.0136618500653131	0.00505281726931669	-0.627693428626534	0.530343778322894	0.760163161950195	-6.3645638472708
KANG_CISPLATIN_RESISTANCE_DN	-0.0136436192717658	-0.0241376934370029	-0.695913687318881	0.486639714500909	0.729896038946408	-6.32028270536746
BERENJENO_TRANSFORMED_BY_RHOA_DN	-0.0136427884942529	-0.00891823769177879	-1.23920573931834	0.215551318389271	0.486386001432515	-5.80500362677735
HOLLERN_MICROACINAR_BREAST_TUMOR_UP	-0.0136161297034308	-0.00643930905913003	-0.936947166593494	0.349005141206873	0.621064267029554	-6.1273219247627
WP_INTERFERON_TYPE_I_SIGNALING_PATHWAYS	-0.0135759822705066	-0.00937897453912584	-0.995007895610818	0.31996587419209	0.59608274141092	-6.07234081910362
IYENGAR_RESPONSE_TO_ADIPOCYTE_FACTORS	-0.0135576066854882	-0.00800373104912305	-0.610449565504184	0.541698570727747	0.76933503471878	-6.37503454676881
GOZGIT_ESR1_TARGETS_UP	-0.013550228602163	-0.00324533050159407	-1.24322065362087	0.214069150468642	0.484009724320322	-5.80012130547985
WP_TOLL_LIKE_RECEPTOR_SIGNALING_PATHWAY	-0.013546288266623	0.00681297479293014	-0.985775232756821	0.324474685715095	0.601230060745982	-6.08130432120798
KEGG_MEDICUS_REFERENCE_CROSSTALK_BETWEEN_EXTRINSIC_AND_INTRINSIC_APOPTOTIC_PATHWAYS	-0.0135457855203136	-0.0165410084211939	-0.672112608474448	0.501662585597622	0.740110938197063	-6.33624976879247
CROMER_METASTASIS_UP	-0.0135362560326751	-0.0141599348357528	-1.07339891241451	0.283343321610516	0.562409455503739	-5.99287554884399
BIOCARTA_BARRESTIN_PATHWAY	-0.0135298417194339	0.0159581091171976	-0.771213856432041	0.440756879305201	0.696428610691548	-6.26611167691927
REACTOME_FREE_FATTY_ACIDS_REGULATE_INSULIN_SECRETION	-0.0135207880830914	-0.000382984429771293	-0.731541501756135	0.46461468938957	0.712790291401224	-6.29534435507221
SANDERSON_PPARA_TARGETS	-0.013520116026562	-0.0164106483138057	-0.738630542705402	0.460299469183847	0.710238054435158	-6.29023391209224
LUI_THYROID_CANCER_CLUSTER_2	-0.0135030988535627	-0.00584793646468655	-0.984807897637829	0.324949474124691	0.601493370071607	-6.08223862877937
REACTOME_NEURONAL_SYSTEM	-0.0134999007188274	0.0175383657449951	-1.75148011986691	0.0801605588281895	0.281691526455523	-5.05507328872029
KEGG_MEDICUS_PATHOGEN_HIV_GP120_TO_CXCR4_GNAQ_PLCB_G_CALCINEURIN	-0.0134950368739356	0.00119354912579834	-0.749162332803762	0.453930246601513	0.705193312320926	-6.282550715057
PID_P38_MKK3_6PATHWAY	-0.0134921255893656	-0.000681692096173196	-1.01553785680116	0.310087750352727	0.585509966531122	-6.05211048158035
REACTOME_TRAFFICKING_OF_AMPA_RECEPTORS	-0.0134804241338685	0.0125936878541435	-1.16670426936231	0.243599588664551	0.520711518601625	-5.8904590115019
BIOCARTA_AMAN_PATHWAY	-0.0134551870891615	0.0188653929492846	-0.809823633285198	0.418228400201656	0.675592537471159	-6.2361817330087
IBRAHIM_NRF1_DOWN	-0.0134508787978025	-0.010783019923954	-1.30670548183143	0.191604131694371	0.453873579108527	-5.72082838835628
TIEN_INTESTINE_PROBIOTICS_24HR_DN	-0.0134506390682889	-0.0233629058700498	-0.938353801271728	0.348282373067872	0.620952151588103	-6.1260288912986
VART_KSHV_INFECTION_ANGIOGENIC_MARKERS_DN	-0.0134491398889032	0.00700409775583787	-1.04096893892222	0.298133991367124	0.574987384346259	-6.02647886768566
MORI_PLASMA_CELL_DN	-0.0134444190319434	-0.000663942537309034	-0.750355070977565	0.453212075321597	0.705018225150739	-6.28167373405824
VERHAAK_AML_WITH_NPM1_MUTATED_DN	-0.0134312027219808	0.00442179637777894	-0.939598315713949	0.347643701795789	0.620952151588103	-6.12488327059165
WP_INTERLEUKIN_1_IL_1_STRUCTURAL_PATHWAY	-0.0134119960577782	-0.0120136287718077	-1.11356684410369	0.265724585064459	0.541024830851961	-5.94982854489411
ABE_VEGFA_TARGETS_2HR	-0.0133978096078081	0.00576965051008284	-0.953612231235316	0.340503467426916	0.614219478370541	-6.11187832273633
TERAMOTO_OPN_TARGETS_CLUSTER_4	-0.0133834139375233	-0.011230000700019	-0.987542205456039	0.323608586677507	0.6008027758305	-6.07959531441609
REACTOME_REPLACEMENT_OF_PROTAMINES_BY_NUCLEOSOMES_IN_THE_MALE_PRONUCLEUS	-0.0133815334371104	0.00544295556784591	-0.618317832339755	0.536502408870299	0.765421890940193	-6.37029298304137
GHANDHI_DIRECT_IRRADIATION_DN	-0.0133635921163061	-0.00114514864666437	-0.948573398350208	0.343059897058219	0.616552976025109	-6.11657650022809
WENG_POR_TARGETS_LIVER_DN	-0.0133622957570191	0.0086577705017607	-0.967726797073657	0.333407767548039	0.607181422130696	-6.09858571400808
GU_PDEF_TARGETS_DN	-0.0133593881954048	-0.00869103727186252	-0.89128345036808	0.372985061572263	0.642856998401003	-6.16824593436684
NOURUZI_NEPC_ASCL1_TARGETS	-0.0133541302254495	0.0121752568317215	-1.07232732933193	0.283823954634133	0.562822824215533	-5.99400233363528
HESS_TARGETS_OF_HOXA9_AND_MEIS1_DN	-0.0133513343552652	0.00194451190361856	-0.62078449859696	0.534878621415405	0.764323689009328	-6.36879403124363
GRADE_COLON_AND_RECTAL_CANCER_DN	-0.0133241805775855	-0.00464916114771876	-1.39766836724047	0.16251331202476	0.415647105991775	-5.60035798884496
WP_16P11_2_PROXIMAL_DELETION_SYNDROME	-0.0133225935211794	-0.0168552416116239	-1.2013114265749	0.229906293934969	0.505067532727126	-5.85030919365332
WESTON_VEGFA_TARGETS_12HR	-0.0133218346207221	0.00730249057234919	-0.747735253701218	0.45479036312714	0.705651985869014	-6.2835981680236
WAGNER_APO2_SENSITIVITY	-0.0133133458429919	0.0121520284459385	-0.865891117854924	0.386751309023377	0.654571838721522	-6.19011956849344
MULLIGHAN_NPM1_MUTATED_SIGNATURE_2_DN	-0.0133120355346622	-0.00308152190480023	-1.1888759532103	0.234762219154023	0.510765391228983	-5.86487102999869
HEBERT_MATRISOME_TNBC_BONE_BRAIN_LIVER_LUNG_METASTASTASES	-0.0133035405660282	0.00733565422105848	-0.616345405040745	0.537802627286888	0.766080086771474	-6.37148730330588
FEVR_CTNNB1_TARGETS_UP	-0.0133009135971081	-0.00194878720875843	-1.45065209509801	0.147180904402554	0.392048729517226	-5.52646628693663
BROWNE_HCMV_INFECTION_48HR_DN	-0.0132918966635705	-0.000202972712667751	-1.53091809559964	0.12609637521252	0.359168754208179	-5.40931222985485
REACTOME_RAB_GERANYLGERANYLATION	-0.013291046298291	-0.0155133458617268	-1.25155064648779	0.211017515902588	0.479898954404879	-5.78994142986625
ZHAN_MULTIPLE_MYELOMA_MF_DN	-0.0132694438227101	-0.00708134737003341	-0.919280219499503	0.358164028054247	0.62946348745767	-6.14339717545026
KEGG_MEDICUS_REFERENCE_BETA_OXIDATION_ACYL_COA_SYNTHESIS	-0.0132534047994603	-0.00310402756793534	-0.851854776722566	0.3944925090186	0.659646202363587	-6.20193993714779
FRASOR_TAMOXIFEN_RESPONSE_DN	-0.0132498755157887	-0.0199203870181728	-0.823537687709156	0.410392736443499	0.669966484559024	-6.22519934788128
KEGG_TOLL_LIKE_RECEPTOR_SIGNALING_PATHWAY	-0.013248188443984	0.00774910699536003	-0.939750363867493	0.34756572350662	0.620952151588103	-6.12474320084284
JECHLINGER_EPITHELIAL_TO_MESENCHYMAL_TRANSITION_UP	-0.0132427688086854	-0.00043500426047838	-0.651533259814542	0.514847504932696	0.749840761175676	-6.34960803927037
ZHANG_BREAST_CANCER_PROGENITORS_DN	-0.0132023602952256	-0.0147881255109462	-2.01473102938009	0.044192061084755	0.200983443631948	-4.57036377693748
GAJATE_RESPONSE_TO_TRABECTEDIN_UP	-0.0131993942972893	-0.0111838145171565	-0.917942704795272	0.358863534247777	0.63023338506069	-6.14460174825888
MCBRYAN_PUBERTAL_BREAST_3_4WK_DN	-0.0131984120122279	-0.00439613938115963	-1.06173837374523	0.288603096838716	0.566705836637957	-6.00507639866236
REACTOME_REGULATED_NECROSIS	-0.0131845052467336	-0.0152268860717223	-0.854372753314797	0.393096949030782	0.658693877664359	-6.19983368154399
REACTOME_RETROGRADE_TRANSPORT_AT_THE_TRANS_GOLGI_NETWORK	-0.0131669093263885	-0.0223328993242385	-1.06483306704928	0.287200776123946	0.565541900835816	-6.00185126896177
WP_TP53_NETWORK	-0.0131489032843257	-0.0179574575348751	-0.863680540077689	0.387964271621612	0.655857319393992	-6.19199395087574
WP_T_CELL_ANTIGEN_RECEPTOR_TCR_PATHWAY_DURING_STAPHYLOCOCCUS_AUREUS_INFECTION	-0.0131408612933196	-0.00482721847833045	-0.794670937298199	0.426987816620887	0.683482932669822	-6.24810202026705
REACTOME_SEMAPHORIN_INTERACTIONS	-0.0131083217107924	-0.00277423589449077	-0.930530910466828	0.352314081693704	0.624647079874692	-6.13319543605809
WIERENGA_STAT5A_TARGETS_DN	-0.0130868700326067	9.78277549098615e-05	-0.940094204396189	0.347389425091505	0.620939278858568	-6.1244263647534
WANG_ESOPHAGUS_CANCER_PROGRESSION_UP	-0.0130795248655433	-0.0128201065701994	-0.527097016616517	0.598239605016902	0.803955386056742	-6.42153780037085
EHLERS_ANEUPLOIDY_UP	-0.0130585900089217	-0.0148829192934316	-0.94567205104837	0.344537440408147	0.617989152513212	-6.11927042693363
REACTOME_MITOCHONDRIAL_FATTY_ACID_BETA_OXIDATION_OF_UNSATURATED_FATTY_ACIDS	-0.0130585251889549	-0.0268722201224517	-0.499829378270476	0.617301870494487	0.813915611197107	-6.43527216191414
KEGG_MEDICUS_REFERENCE_ITGA_B_FAK_RAC_SIGNALING_PATHWAY	-0.0130459799857569	-0.00631075100373674	-0.664689851619673	0.506397516429777	0.743004024917863	-6.34111580742591
REACTOME_SYNTHESIS_OF_VERY_LONG_CHAIN_FATTY_ACYL_COAS	-0.0130421860237394	-0.00829579573432599	-1.06048843084111	0.289170800731333	0.567204564927856	-6.00637636930374
REACTOME_DEGRADATION_OF_THE_EXTRACELLULAR_MATRIX	-0.0130403912376848	0.00784192693505337	-0.754796716651543	0.45054332928762	0.70298368013119	-6.27839568126115
BIOCARTA_PDZS_PATHWAY	-0.0130378381733913	0.00382743230610224	-0.807192645640526	0.419741664869197	0.676375160502235	-6.23826760405199
REACTOME_CALNEXIN_CALRETICULIN_CYCLE	-0.0130334064728296	-0.0201073441910494	-0.776843819734033	0.43742910134428	0.69329109378081	-6.26183830811014
MEISSNER_NPC_HCP_WITH_H3K4ME3_AND_H3K27ME3	-0.013026621997131	0.0100455116780244	-1.30988212333954	0.190527481146842	0.452377348323688	-5.71675736270599
KEGG_PEROXISOME	-0.0130185977317095	-0.0168721733571279	-0.968051807597503	0.333245511201859	0.60706084055714	-6.0982773342609
BERENJENO_TRANSFORMED_BY_RHOA_FOREVER_UP	-0.0130150213961791	-0.00133850664261375	-0.671619781562611	0.50197622773318	0.740271631110595	-6.33657451814564
YORDY_RECIPROCAL_REGULATION_BY_ETS1_AND_SP100_DN	-0.0130031249861647	-0.00146594843278833	-1.35656016248893	0.175217953768116	0.431713168443978	-5.65580133229729
DODD_NASOPHARYNGEAL_CARCINOMA_UP	-0.0129983829439304	-0.0068059926096252	-0.940749802624061	0.347053436099885	0.620645511838369	-6.12382193507335
HOWLIN_CITED1_TARGETS_2_DN	-0.0129845720202527	-0.0187366072745265	-0.858304409882438	0.390923872712883	0.658091584604183	-6.19653248672444
WP_PROSTAGLANDIN_AND_LEUKOTRIENE_METABOLISM_IN_SENESCENCE_WP5122	-0.0129623861621863	0.00413412589914115	-0.809886183224607	0.418192462559828	0.675592537471159	-6.23613206034765
REACTOME_DEFECTS_IN_VITAMIN_AND_COFACTOR_METABOLISM	-0.0129528679822303	-0.0268104075706311	-0.787031190701116	0.431444472157306	0.686967508287458	-6.25402677018854
REACTOME_TP53_REGULATES_TRANSCRIPTION_OF_GENES_INVOLVED_IN_CYTOCHROME_C_RELEASE	-0.0129527370310624	-0.0198594841714606	-1.01338036791631	0.311116254381899	0.586393732522776	-6.05425587148687
CHUNG_BLISTER_CYTOTOXICITY_UP	-0.0129396725170706	-0.0179808011577516	-0.933136712542342	0.350967847304483	0.623023925308302	-6.13081491504557
REACTOME_PROTON_COUPLED_MONOCARBOXYLATE_TRANSPORT	-0.0129371922642524	-0.0206698704261305	-0.608203496878031	0.543186464357577	0.769957763667973	-6.37637693643794
ASTIER_INTEGRIN_SIGNALING	-0.0129282749422835	-0.0120402573807818	-1.38618230795881	0.165990930423419	0.420766354301494	-5.61601541964319
WP_ID_SIGNALING_PATHWAY	-0.0128926933341778	-0.0129026977603303	-0.893387474503639	0.371858179844171	0.641561760587157	-6.16640515421658
MARIADASON_REGULATED_BY_HISTONE_ACETYLATION_DN	-0.0128857870808779	-0.0124405538443175	-1.13634777454753	0.256075086236874	0.532856392055364	-5.92471377900061
REACTOME_FORMATION_OF_XYLULOSE_5_PHOSPHATE	-0.0128786678101884	-0.0329728189166664	-0.484181525000607	0.628359872540501	0.821159847888129	-6.44282457311565
LIEN_BREAST_CARCINOMA_METAPLASTIC	-0.0128721254342343	0.000344736717230371	-0.529493733051961	0.596576974142516	0.803685415370934	-6.42029575192424
HOSHIDA_LIVER_CANCER_SUBCLASS_S1	-0.0128631172175756	-0.00120617077775737	-0.759272008648371	0.447863404637117	0.701071026479574	-6.27507325147884
REACTOME_TRIGLYCERIDE_METABOLISM	-0.0128247388598469	0.0104575121668445	-1.1491126351426	0.250776031245081	0.526107252255717	-5.91041943710178
GAZDA_DIAMOND_BLACKFAN_ANEMIA_PROGENITOR_UP	-0.0128241483572476	-0.00860947796407085	-1.00881675015032	0.313299209377991	0.589432851774617	-6.0587788944367
CHANDRAN_METASTASIS_DN	-0.0128212879056568	-0.00310974256335459	-1.09657740687904	0.273082215527617	0.551258535307274	-5.96822822620516
BIOCARTA_FAS_PATHWAY	-0.0128180349660257	-0.02055805863499	-0.853503207641239	0.393578545888797	0.658925106524873	-6.20056174722672
GARGALOVIC_RESPONSE_TO_OXIDIZED_PHOSPHOLIPIDS_GREY_UP	-0.0127997553762245	-0.00057586578152201	-0.710349787259546	0.477647885815551	0.721912123347558	-6.31032775288302
PID_CD8_TCR_DOWNSTREAM_PATHWAY	-0.0127958663665231	0.0110252449973584	-0.729937103892067	0.465594432299539	0.713536540451424	-6.29649412297185
THEILGAARD_NEUTROPHIL_AT_SKIN_WOUND_DN	-0.0127942710022163	-0.0113206342352065	-1.32412963900854	0.185753450515073	0.445414109457894	-5.69837728355392
LINDSTEDT_DENDRITIC_CELL_MATURATION_C	-0.0127905188194494	-0.00389994576906777	-0.900493065396847	0.368068188858035	0.637951506068374	-6.16015654689319
REACTOME_FCERI_MEDIATED_MAPK_ACTIVATION	-0.0127744160571248	-0.00551745129062964	-0.954458924459162	0.340075103883058	0.613781669898247	-6.1110864328151
COATES_MACROPHAGE_M1_VS_M2_UP	-0.0127641353943236	-0.00453672370701261	-0.980266110963488	0.327184728518619	0.603520490099331	-6.0866131056011
BIOCARTA_CALCINEURIN_PATHWAY	-0.0127548633122114	-0.00587693471628429	-0.73023749928245	0.465410905176404	0.71347165502876	-6.29627904095225
REACTOME_CELL_DEATH_SIGNALLING_VIA_NRAGE_NRIF_AND_NADE	-0.0127505140300318	-0.00883900370492877	-1.311276289143	0.190056371373601	0.451688359439331	-5.71496755867598
WP_MAPK_PATHWAY_IN_CONGENITAL_THYROID_CANCER	-0.012736635281455	-0.0129272366751003	-0.815001310644305	0.4152597689925	0.673052140151	-6.23205702606545
MEBARKI_HCC_PROGENITOR_WNT_UP	-0.0126935623612431	-0.000421560390216985	-0.716835661020349	0.47363784847743	0.719351396168088	-6.30578870075635
KOHN_EMT_EPITHELIAL	-0.0126845052493736	-0.00484745582995974	-0.530211720693869	0.596079307954298	0.80351268501873	-6.41992257351468
WP_TYPE_II_DIABETES_MELLITUS	-0.0126746980506871	-0.00159516646040112	-0.995673469731595	0.319642431392639	0.595633616034931	-6.07169142582421
WP_PROLACTIN_SIGNALING_PATHWAY	-0.0126593241326736	-0.00833323661722998	-1.03672636286422	0.300106475628087	0.576887768817054	-6.03079886153308
OLSSON_E2F3_TARGETS_UP	-0.0126356986122339	-0.00497589961682039	-0.869528903050406	0.384760276924828	0.652882759906231	-6.18702462080315
REN_ALVEOLAR_RHABDOMYOSARCOMA_DN	-0.0126313224083017	-0.00890594976910165	-0.737704103347655	0.460862130035868	0.710802926939517	-6.29090457265142
RADMACHER_AML_PROGNOSIS	-0.0126258639263039	-0.00406996333974334	-0.960926638132175	0.336814344033929	0.610115333528067	-6.10501420362503
SHIN_B_CELL_LYMPHOMA_CLUSTER_2	-0.0126211468189526	-0.00333229423053762	-1.02727798034409	0.304530520410418	0.580639262749313	-6.04035639402486
KYNG_ENVIRONMENTAL_STRESS_RESPONSE_NOT_BY_4NQO_IN_OLD	-0.012612856259005	-0.0117878522955696	-0.923563124803646	0.355929898173019	0.628527305434091	-6.13952818815108
BIOCARTA_NFAT_PATHWAY	-0.0126096199381041	0.00418863335182499	-1.01808868658791	0.308874639302754	0.584773371891179	-6.04956808232735
WP_PHASE_I_BIOTRANSFORMATIONS_NON_P450	-0.0125909087770706	0.00854363287427073	-0.563708425644696	0.573075161413571	0.788523509768445	-6.40195067122638
PARK_OSTEOBLAST_DIFFERENTIATION_BY_PHENYLAMIL_DN	-0.0125881172329419	-0.00673436380543765	-0.548134110822245	0.583718469544471	0.795449777981085	-6.41044354022553
HOFFMANN_PRE_BI_TO_LARGE_PRE_BII_LYMPHOCYTE_UP	-0.0125795761848035	-0.00383108827504935	-0.997336317398052	0.318835289344785	0.595049500010705	-6.07006710985897
HAHTOLA_MYCOSIS_FUNGOIDES_CD4_UP	-0.0125415805056468	-0.00455483031369694	-0.669334083260786	0.503432236565495	0.741662647146397	-6.33807757232657
REACTOME_CREB1_PHOSPHORYLATION_THROUGH_NMDA_RECEPTOR_MEDIATED_ACTIVATION_OF_RAS_SIGNALING	-0.0125288921520891	0.00627884183732537	-0.970138201687864	0.332205127725981	0.606681426551326	-6.09629523942214
WP_NOVEL_INTRACELLULAR_COMPONENTS_OF_RIG_I_LIKE_RECEPTOR_PATHWAY	-0.0125268947005537	-0.0069907631509326	-1.02788770761133	0.304243723868403	0.580639262749313	-6.03974225869554
REACTOME_RA_BIOSYNTHESIS_PATHWAY	-0.0125178441386654	0.00128710233585905	-0.821434517015353	0.411588701519053	0.670126201189613	-6.226895549816
LU_EZH2_TARGETS_UP	-0.0125068721623229	-0.0153956727415697	-0.923441114736497	0.355993421329647	0.628527305434091	-6.13963865509163
ZHANG_ANTIVIRAL_RESPONSE_TO_RIBAVIRIN_UP	-0.0124909218035176	-0.00373946035912582	-0.680738904856037	0.496189553555209	0.735296033372264	-6.33052691100543
SHEDDEN_LUNG_CANCER_GOOD_SURVIVAL_A12	-0.0124779331577462	8.12566592941372e-07	-1.23843588373095	0.215836366357323	0.486444408823107	-5.80593800777408
REACTOME_GOLGI_ASSOCIATED_VESICLE_BIOGENESIS	-0.0124490507520517	-0.0175989922370218	-0.960148297681515	0.337205682625956	0.610125468288945	-6.10574711714001
REACTOME_MATURATION_OF_SARS_COV_1_NUCLEOPROTEIN	-0.0124369090277125	-0.0151863823006416	-0.660781359280424	0.508900146243042	0.745164174454278	-6.34365634655628
MEISSNER_BRAIN_HCP_WITH_H3K4ME2_AND_H3K27ME3	-0.012434383499433	0.0128506769737213	-1.03048394149645	0.303024548363577	0.579295145060901	-6.03712318442632
REACTOME_INNATE_IMMUNE_SYSTEM	-0.0124168074328739	-0.000517390450659711	-1.05422910896929	0.292025011670133	0.570065685011952	-6.0128632309347
VALK_AML_CLUSTER_3	-0.012403905237921	-0.00468006797135544	-0.968298548990553	0.33312236356342	0.606989401181822	-6.09804314959562
REACTOME_SYNTHESIS_OF_BILE_ACIDS_AND_BILE_SALTS_VIA_27_HYDROXYCHOLESTEROL	-0.0124025513728395	0.00718372859998276	-0.731798402403662	0.464457916990022	0.712769017865155	-6.29516001681717
WP_MICRORNAS_IN_CARDIOMYOCYTE_HYPERTROPHY	-0.0123643806288529	-0.000167447896673777	-1.15265384931908	0.249319652556423	0.524455999792917	-5.90642569665064
ALCALAY_AML_BY_NPM1_LOCALIZATION_UP	-0.0123572320852816	-0.00685355271319438	-1.19838887077122	0.231041040201221	0.506286906466594	-5.85374506443611
WP_CONGENITAL_GENERALIZED_LIPODYSTROPHY	-0.0123372963379258	-0.0073663666041671	-0.836917635988347	0.402832797770328	0.665723045572566	-6.21430702297159
NABA_MATRISOME_HIGHLY_METASTATIC_BREAST_CANCER	-0.0123260764714708	0.00399993106604	-0.687790175972597	0.491739615682864	0.732947423870254	-6.32579479575157
GUTIERREZ_CHRONIC_LYMPHOCYTIC_LEUKEMIA_DN	-0.012323976182557	-0.00214197679542423	-0.911010603819577	0.362502716943177	0.633241461094941	-6.15081678043121
ONO_AML1_TARGETS_UP	-0.0122999417692623	-0.0045201190939656	-0.551627310789094	0.58132324928195	0.794485815032898	-6.40855934017057
REACTOME_REGULATION_OF_CYTOSKELETAL_REMODELING_AND_CELL_SPREADING_BY_IPP_COMPLEX_COMPONENTS	-0.01228833012492	-0.00261542700651253	-0.49878197492938	0.618039378263249	0.814442562609295	-6.43578518667269
MULLIGHAN_MLL_SIGNATURE_2_DN	-0.0122803061217442	-0.010244181662457	-1.58401984811605	0.113495853204584	0.339174384452706	-5.32835564185044
REACTOME_LINOLEIC_ACID_LA_METABOLISM	-0.0122785274754605	-0.0110513217612831	-0.58185814116609	0.560789430207636	0.781603976197814	-6.39175339551604
EHLERS_ANEUPLOIDY_DN	-0.0122585662252772	-0.00611958534802718	-0.722081307519356	0.470408217574191	0.717568493882419	-6.30208745930681
SMID_BREAST_CANCER_LUMINAL_A_UP	-0.012251126524124	0.0100910341411385	-0.64714268321347	0.517683647973284	0.751886098931	-6.35240429073871
HASLINGER_B_CLL_WITH_17P13_DELETION	-0.0122434909699298	-0.0161663871351955	-0.736586862979917	0.461541183266788	0.710941399411136	-6.29171223795916
FOSTER_TOLERANT_MACROPHAGE_UP	-0.012242093342036	-0.00506206892155189	-0.923132970138911	0.356153885186519	0.628527305434091	-6.13991758188426
JINESH_BLEBBISHIELD_VS_LIVE_CONTROL_DN	-0.0122388995840148	-0.0129530624320912	-0.967414795957257	0.333563577174399	0.607181422130696	-6.09888165280164
KORKOLA_EMBRYONIC_CARCINOMA_VS_SEMINOMA_UP	-0.0122111079668888	-0.00955109290948099	-0.804801604790715	0.42111971084922	0.677276869959419	-6.2401573632991
GARGALOVIC_RESPONSE_TO_OXIDIZED_PHOSPHOLIPIDS_PINK_DN	-0.0122007544204397	0.00765747964898278	-0.641276093796791	0.5214858350854	0.754277111867522	-6.35611109332732
KONDO_PROSTATE_CANCER_WITH_H3K27ME3	-0.0121991806084586	0.046555979768641	-1.11605945729233	0.264656715519057	0.540056988208362	-5.94710528927536
KEGG_MEDICUS_REFERENCE_WNT_SIGNALING_MODULATION_SOST_LRP4	-0.0121983503195881	-0.00787665786340988	-0.628715307201101	0.529674707341864	0.760163161950195	-6.36393420234761
REACTOME_FICOLINS_BIND_TO_REPETITIVE_CARBOHYDRATE_STRUCTURES_ON_THE_TARGET_CELL_SURFACE	-0.0121792977322718	0.00728481830352797	-0.460649172739622	0.645147466372476	0.830492430901699	-6.45373039418603
BASAKI_YBX1_TARGETS_DN	-0.0121775865388298	-0.0162868795347445	-1.26410719670791	0.206477251067766	0.472994450339588	-5.77446831382724
KIM_GERMINAL_CENTER_T_HELPER_UP	-0.012175820619732	-0.0136290006617396	-0.827888759470938	0.4079250794779	0.669230724267765	-6.22167646937805
WP_QUERCETIN_AND_NF_KB_AP_1_INDUCED_APOPTOSIS	-0.0121677606235615	2.23670149283462e-05	-0.678497030023672	0.4976088567581	0.73623307121002	-6.33202122823764
WP_EFFECTS_OF_NITRIC_OXIDE	-0.0121551340973831	0.000826971177835856	-0.61103714060905	0.541309671832743	0.76933503471878	-6.37468255955687
KEGG_MEDICUS_REFERENCE_MAGI_PTEN_SIGNALING_PATHWAY	-0.0121494806676468	-0.000670900335888425	-0.566317115863658	0.571301467279326	0.788523509768445	-6.40050486993048
SASSON_RESPONSE_TO_FORSKOLIN_UP	-0.0121442819403026	-0.0139530216836237	-1.13537675915655	0.256481346895011	0.532856392055364	-5.92579462271065
KEGG_MEDICUS_REFERENCE_ACH_CHRN_PI3K_SIGNALING_PATHWAY	-0.0121340658767079	0.00542945769560381	-0.585531662220888	0.558318413952409	0.779640619753586	-6.38965016413219
REACTOME_CAMK_IV_MEDIATED_PHOSPHORYLATION_OF_CREB	-0.012120382760373	-0.0015225007073389	-0.752989053269197	0.451628379969144	0.703950178783419	-6.27973211701537
DELPUECH_FOXO3_TARGETS_UP	-0.0121197306003288	-0.00642567648118182	-0.84145722744237	0.400286949310317	0.664252444803349	-6.21057161285276
SENGUPTA_NASOPHARYNGEAL_CARCINOMA_WITH_LMP1_DN	-0.012119689156508	0.0124741617487265	-0.906656300900492	0.364800411837753	0.635107505635684	-6.15469661528413
DOUGLAS_BMI1_TARGETS_DN	-0.012089581969638	-0.0161968385037799	-1.27715745042935	0.20183418971457	0.467206858474297	-5.75822364591832
KEGG_MEDICUS_REFERENCE_TLR4_IRF3_7_SIGNALING_PATHWAY	-0.0120817837359985	0.00160844940009659	-0.568949093994626	0.569514594647415	0.787218950399485	-6.39903940120762
BIOCARTA_FCER1_PATHWAY	-0.0120788722149809	-0.00247861424664041	-0.805576054591746	0.420673075690192	0.676971002089779	-6.23954588990681
WIKMAN_ASBESTOS_LUNG_CANCER_DN	-0.0120762204552748	-0.00695597940491847	-0.781637993047736	0.43460679645476	0.690330848223331	-6.25817486316834
CHYLA_CBFA2T3_TARGETS_DN	-0.0120725001100491	-0.00539221315894242	-1.89920307628309	0.0578166791574879	0.235116776856483	-4.79136371208967
FERRARI_RESPONSE_TO_FENRETINIDE_DN	-0.0120703167767147	-0.0032259013555917	-0.484954709972174	0.62781148575364	0.820833461443787	-6.4424570350437
REACTOME_PHASE_0_RAPID_DEPOLARISATION	-0.0120694978051494	0.0241047995370107	-0.791445814369949	0.428865910299889	0.68531834152309	-6.25061012865326
REACTOME_TRAF6_MEDIATED_INDUCTION_OF_TAK1_COMPLEX_WITHIN_TLR4_COMPLEX	-0.0120663249766837	-0.0116596741727109	-0.765402180211352	0.444207259117474	0.698826821391685	-6.27049040760209
WP_NITRIC_OXIDE_METABOLISM_IN_CYSTIC_FIBROSIS	-0.012040646167851	-0.0131098857979671	-0.774426688106789	0.43885605046635	0.694639298965341	-6.26367681154533
REACTOME_TRANSCRIPTIONAL_REGULATION_BY_NPAS4	-0.0120073741159273	-6.29042782500905e-05	-0.853534164831101	0.393561394144911	0.658925106524873	-6.20053583965535
YAO_TEMPORAL_RESPONSE_TO_PROGESTERONE_CLUSTER_16	-0.0119926187341902	-0.00369404237219789	-0.776911346164677	0.437389275678612	0.69329109378081	-6.26178686441432
KEGG_MEDICUS_REFERENCE_REGULATION_OF_GF_RTK_RAS_ERK_SIGNALING_MRAS_SHOC2_PP1_HOLOPHOSPHATASE	-0.0119705672704123	-0.0248194951316045	-0.595957579954612	0.551334365587927	0.77697195756667	-6.38360888190765
ELLWOOD_MYC_TARGETS_UP	-0.0119681729579343	-0.023160261393192	-0.741564860783145	0.458519891699391	0.708853325517315	-6.28810417510818
SHAFFER_IRF4_MULTIPLE_MYELOMA_PROGRAM	-0.0119529385659757	-0.0150210680456463	-0.739358799602136	0.459857442168324	0.710010465790205	-6.28970612794418
KEGG_CARDIAC_MUSCLE_CONTRACTION	-0.0119251123180826	0.00647867294370867	-0.900414398808388	0.368110015877119	0.637951506068374	-6.16022599629748
REACTOME_INTERLEUKIN_3_INTERLEUKIN_5_AND_GM_CSF_SIGNALING	-0.0119247942746879	-0.00529904966763381	-0.697341027180144	0.485746603514841	0.729203031548076	-6.31930752609591
ZWANG_TRANSIENTLY_UP_BY_2ND_EGF_PULSE_ONLY	-0.0119222493145395	0.0197587089275399	-1.54975370691823	0.121507513407426	0.350420891098453	-5.38091067577533
WP_OMEGA_3_OMEGA_6_FATTY_ACID_SYNTHESIS	-0.0119181216063637	-0.0160293665256071	-0.77143664379932	0.440624917829619	0.696372247758699	-6.26594316230252
WALLACE_PROSTATE_CANCER_UP	-0.0118849164747831	-0.0231373221355294	-0.622376872356542	0.533831694073438	0.763431048356556	-6.36782320493159
CAIRO_HEPATOBLASTOMA_POOR_SURVIVAL	-0.0118731397858305	0.00470047762631324	-0.789478622309396	0.430013828164505	0.686351799886494	-6.25213496949795
TAKEDA_TARGETS_OF_NUP98_HOXA9_FUSION_10D_DN	-0.0118610338117914	0.00628251362954111	-0.625463516504563	0.531805295345935	0.761604385178179	-6.36593428578204
PID_GMCSF_PATHWAY	-0.0118591700039546	-0.0023394884585089	-0.756137705447931	0.449739356372015	0.702713458683476	-6.27740219782664
REACTOME_DOPAMINE_NEUROTRANSMITTER_RELEASE_CYCLE	-0.0118491432313938	-0.00130033856748261	-0.848088908424349	0.396585291855536	0.661615877900631	-6.20507845351818
REACTOME_PLATELET_CALCIUM_HOMEOSTASIS	-0.0118442973848459	0.0157142596651802	-0.843412936995078	0.399193159235532	0.66397537433104	-6.20895613499741
GALINDO_IMMUNE_RESPONSE_TO_ENTEROTOXIN	-0.0118341052585937	-0.000763564120176911	-0.616727482365139	0.537550639324793	0.765871990464323	-6.37125625025166
FURUKAWA_DUSP6_TARGETS_PCI35_UP	-0.0118241662308735	0.00323717238954083	-0.800209071777089	0.423774004301288	0.680296026438827	-6.24377136719771
INGA_TP53_TARGETS	-0.0118158114606588	-0.015697294275228	-0.644419055257129	0.519447066547866	0.753260029816539	-6.35412940873003
BIOCARTA_VOBESITY_PATHWAY	-0.0118090723636696	0.0155455924301481	-0.527957039582113	0.597642754489572	0.803955386056742	-6.42109275920292
ZHAN_MULTIPLE_MYELOMA_CD2_UP	-0.0118077709592395	-0.000710554999060584	-0.728971730168655	0.46618450175427	0.713684656368941	-6.29718472853955
BIOCARTA_CD40_PATHWAY	-0.0117948840601876	-0.00544938312322016	-0.580210027285133	0.56189976465449	0.782029431194548	-6.39269270515454
REACTOME_VEGF_LIGAND_RECEPTOR_INTERACTIONS	-0.0117894933038185	-0.0013158316414285	-0.44836758691763	0.653982134046228	0.836572161710845	-6.45920650894867
KEGG_MEDICUS_REFERENCE_REGULATION_OF_FIBRINOLYTIC_SYSTEM_C1INH	-0.0117735321185628	0.0143918053588723	-0.441644916606492	0.658838781203724	0.839891516650236	-6.46214137176867
PID_KIT_PATHWAY	-0.011762081759204	-0.00453638966640665	-0.816477002273361	0.414415967090302	0.672136414890573	-6.23087663440569
YAMAZAKI_TCEB3_TARGETS_UP	-0.0117413663016655	-0.00626750289699078	-0.839599655649898	0.40132752149131	0.664851599373463	-6.21210255791505
MEISSNER_NPC_ICP_WITH_H3_UNMETHYLATED	-0.0117352450500781	0.014258166651055	-0.842813290659339	0.399528338069605	0.663999090583791	-6.20945185991151
NIKOLSKY_OVERCONNECTED_IN_BREAST_CANCER	-0.0117184476355001	-0.010712726588168	-0.862262747677543	0.388743446740739	0.656178968446632	-6.1931936002861
SEITZ_NEOPLASTIC_TRANSFORMATION_BY_8P_DELETION_DN	-0.011668308421909	-0.0109369808015869	-0.72357544379787	0.469490543631218	0.716772701098715	-6.30102828855803
MCDOWELL_ACUTE_LUNG_INJURY_DN	-0.0116641909980082	-0.00084073766008178	-0.755528417901977	0.45010454602853	0.702713458683476	-6.27785381225617
REACTOME_PEPTIDE_LIGAND_BINDING_RECEPTORS	-0.0116633750942959	0.0249894243261802	-0.91474018291796	0.360541912016891	0.631606557479761	-6.14747884093299
KEGG_CALCIUM_SIGNALING_PATHWAY	-0.0116542197119533	0.0180850757006371	-1.11822406344956	0.263731774854772	0.539175828536168	-5.944735463694
REACTOME_NTRK2_ACTIVATES_RAC1	-0.0116400212405743	0.000353517058827496	-0.495046035874455	0.620673100744473	0.815535585861924	-6.4376063123098
KEGG_MEDICUS_REFERENCE_METHIONINE_DEGRADATION	-0.0116317881888465	-0.0253048190920821	-0.682881263952292	0.494835275939766	0.73493401130693	-6.32909432403091
KEGG_VASCULAR_SMOOTH_MUSCLE_CONTRACTION	-0.0116236066012067	0.00627771529770195	-0.971786143916927	0.331384866005464	0.60580772268744	-6.0947266673759
WP_SEROTONIN_HTR1_GROUP_AND_FOS_PATHWAY	-0.0116120386323628	0.00552015812816662	-0.792216472961334	0.428416693926073	0.685079399241295	-6.25001173040903
PAPASPYRIDONOS_UNSTABLE_ATEROSCLEROTIC_PLAQUE_DN	-0.0116054443692129	0.00249318780598416	-0.582495179984397	0.560360542365881	0.781556747436747	-6.3913896144684
KYNG_WERNER_SYNDROM_DN	-0.0115975575967545	-0.0167252237325273	-0.765654936601879	0.444056877757873	0.698826821391685	-6.27030065976531
[truncated: 5,233 more rows]
