# Supplementary material for: Development and validation of a 16-gene T-cell- related prognostic model in non-small cell lung cancer
Source: Front Immunol. 2025 Apr 7;16:1566597. doi: 10.3389/fimmu.2025.1566597 (PMC12009871; doi:10.3389/fimmu.2025.1566597)
Supplement: Supplementary file 5 [file DataSheet5.csv]

	ID	Description	setSize	enrichmentScore	NES	pvalue	p.adjust	qvalue	rank	leading_edge	core_enrichment
HALLMARK_EPITHELIAL_MESENCHYMAL_TRANSITION	HALLMARK_EPITHELIAL_MESENCHYMAL_TRANSITION	HALLMARK_EPITHELIAL_MESENCHYMAL_TRANSITION	156	0.753220711779551	2.50028627549144	1e-10	1.53333333333333e-09	8.42105263157895e-10	556	tags=72%, list=14%, signal=64%	LAMC2/LOXL2/MMP1/SERPINE1/COL12A1/COL5A1/PMEPA1/COL1A1/COL11A1/FSTL3/TGFBI/TNC/COL5A2/FN1/THBS2/COL1A2/ITGA5/MXRA5/COL3A1/DKK1/SPOCK1/TNFRSF12A/INHBA/AREG/VCAN/POSTN/LAMA3/MMP14/THBS1/GJA1/COL4A2/PLOD2/COL6A2/LOX/COL6A3/NT5E/COL7A1/PTHLH/FSTL1/MMP2/FLNA/ITGA2/COL4A1/GREM1/ITGB1/TIMP3/COL5A3/PLAUR/SPP1/MMP3/CTHRC1/LRRC15/PLOD1/BGN/BMP1/SNAI2/VEGFC/CALD1/GAS1/SPARC/TPM2/MYL9/LAMC1/TAGLN/ADAM12/FBN1…
HALLMARK_COAGULATION	HALLMARK_COAGULATION	HALLMARK_COAGULATION	57	0.686359427687975	2.13081967701715	1e-10	1.53333333333333e-09	8.42105263157895e-10	617	tags=61%, list=16%, signal=52%	MMP1/SERPINE1/FN1/MMP10/MMP11/MMP14/THBS1/PLAU/MMP2/ITGA2/TIMP3/MMP3/FURIN/PDGFB/BMP1/PLAT/F3/SPARC/FBN1/LRP1/TFPI2/PRSS23/COMP/CTSV/FGA/HTRA1/FGG/SERPINA1/ITGB3/TIMP1/ADAM9/KLF7/KLK8/DUSP6/CRIP2
HALLMARK_HYPOXIA	HALLMARK_HYPOXIA	HALLMARK_HYPOXIA	99	0.651089304983564	2.10420626106487	1e-10	1.53333333333333e-09	8.42105263157895e-10	751	tags=62%, list=19%, signal=51%	SERPINE1/SLC2A1/COL5A1/TGFBI/ANGPTL4/AKAP12/TMEM45A/STC1/ERRFI1/LOX/MT2A/IER3/CAV1/PLAUR/SLC2A3/NDRG1/CA12/DDIT4/LDHA/PDGFB/BGN/TPBG/F3/ADM/MYH9/IGFBP3/GPC1/P4HA1/INHA/SRPX/STC2/FOSL2/HK2/PFKP/CDKN1A/EGFR/KDELR3/AK4/ENO2/P4HA2/PGM1/MT1E/CHST3/PGF/GAPDH/ANXA2/TGM2/BHLHE40/SDC2/KLF7/CP/ENO1/VEGFA/PRKCA/IRS2/PLIN2/EDN2/GBE1/TES/PGM2/EXT1
HALLMARK_KRAS_SIGNALING_UP	HALLMARK_KRAS_SIGNALING_UP	HALLMARK_KRAS_SIGNALING_UP	69	0.626363691459513	1.97712288232228	1.9344228218442e-09	2.22458624512083e-08	1.22174072958581e-08	877	tags=62%, list=23%, signal=49%	MMP10/ANGPTL4/AKAP12/MMP11/INHBA/IGF2/PLAU/PTGS2/ITGA2/PLAUR/PLEK2/SPP1/CPE/PLAT/ANO1/DCBLD2/IGFBP3/TMEM158/WNT7A/SOX9/KCNN4/SEMA3B/GFPT2/G0S2/SPON1/PPBP/F2RL1/EREG/ANKH/BMP2/EPHB2/ADAM8/CA2/DUSP6/EMP1/GALNT3/LIF/ITGBL1/PRRX1/ALDH1A3/TSPAN1/F13A1/MMD
HALLMARK_GLYCOLYSIS	HALLMARK_GLYCOLYSIS	HALLMARK_GLYCOLYSIS	83	0.586559929346284	1.87213615988495	2.40128060397716e-08	2.20917815565899e-07	1.21327862095688e-07	784	tags=55%, list=20%, signal=45%	COL5A1/TGFBI/ANGPTL4/STC1/VCAN/PLOD2/NT5E/IER3/SLC16A3/EGLN3/CHPF/DDIT4/LDHA/PLOD1/AGRN/TPBG/PYGL/IGFBP3/GPC1/P4HA1/SOX9/GPR87/STC2/PKP2/HK2/PFKP/EGFR/MET/KDELR3/AK4/PKM/ENO2/P4HA2/TGFA/DSC2/B3GNT3/B4GALT1/SDC2/ENO1/VEGFA/IRS2/PYGB/CHST6/PGM2/EXT1/CLDN9
HALLMARK_APICAL_JUNCTION	HALLMARK_APICAL_JUNCTION	HALLMARK_APICAL_JUNCTION	91	0.573839780384026	1.84633194048876	3.00014129179832e-08	2.30010832371204e-07	1.26321738602034e-07	702	tags=46%, list=18%, signal=39%	LAMC2/TGFBI/CDH3/COL17A1/ITGB4/LAMB3/FSCN1/VCAN/LAMA3/ITGA3/FLNC/ACTN1/MMP2/ITGA2/ITGB1/BMP1/MYL9/IRS1/MYH9/FBN1/CALB2/VCL/ACTG2/CD276/MYH10/CERCAM/COL16A1/EGFR/ZYX/AMIGO2/CDH11/ACTN4/THY1/VAV2/B4GALT1/ADAM9/PCDH1/DSC3/NLGN2/CLDN6/SHC1/PPP2R2C
HALLMARK_UV_RESPONSE_DN	HALLMARK_UV_RESPONSE_DN	HALLMARK_UV_RESPONSE_DN	67	0.584661342101797	1.83825258231914	3.07126871730598e-07	2.01826229994393e-06	1.10842780774953e-06	897	tags=57%, list=23%, signal=44%	SERPINE1/COL1A1/COL11A1/COL5A2/COL1A2/COL3A1/FHL2/LTBP1/GJA1/CAV1/SNAI2/F3/LAMC1/IRS1/RND3/PDGFRB/MET/IGFBP5/IGF1R/MT1E/ID1/ITGB3/VAV2/ANXA2/BHLHE40/SDC2/HAS2/PRKCA/EFEMP1/SLC7A1/APBB2/PDLIM5/LDLR/PTPRM/PTPN21/RGS4/DAB2/CAP2
HALLMARK_MYOGENESIS	HALLMARK_MYOGENESIS	HALLMARK_MYOGENESIS	63	0.5849028315815	1.83436008231277	8.13113268842152e-07	4.67540129584237e-06	2.56772611213311e-06	1080	tags=63%, list=28%, signal=47%	COL1A1/COL3A1/ITGB4/AEBP1/COL4A2/COL6A2/COL6A3/ITGB1/TNNT1/PDLIM7/COL15A1/AGRN/SPARC/TPM2/MYH9/TAGLN/ADAM12/IGFBP3/ITGB5/STC2/CDKN1A/SLC6A8/SMTN/SPHK1/BHLHE40/PLXNB2/APP/MYO1C/CDH13/TEAD4/SGCD/PRNP/SCD/SSPN/FST/MYLK/BDKRB2/FLII/SPDEF/KIFC3
HALLMARK_TNFA_SIGNALING_VIA_NFKB	HALLMARK_TNFA_SIGNALING_VIA_NFKB	HALLMARK_TNFA_SIGNALING_VIA_NFKB	80	0.549127519750411	1.74854972712756	2.56238200885536e-06	1.30966191563719e-05	7.19265125292733e-06	765	tags=49%, list=20%, signal=40%	SERPINE1/PMEPA1/TNC/LAMB3/INHBA/AREG/PLAU/FOSL1/PTGS2/IER3/PLAUR/SLC2A3/PLK2/IL1A/F3/FOSL2/GFPT2/G0S2/CDKN1A/F2RL1/TNFAIP6/BMP2/JAG1/EDN1/SPHK1/PTX3/PHLDA1/PHLDA2/FJX1/KLF10/B4GALT1/PANX1/BHLHE40/VEGFA/IRS2/CEBPB/PDLIM5/LDLR/LIF
HALLMARK_ANGIOGENESIS	HALLMARK_ANGIOGENESIS	HALLMARK_ANGIOGENESIS	22	0.708796403260747	1.96076578741878	1.14126562661858e-05	5.24982188244545e-05	2.88319737251009e-05	690	tags=68%, list=18%, signal=56%	COL5A2/COL3A1/STC1/VCAN/POSTN/FSTL1/SPP1/PDGFA/JAG1/TIMP1/VAV2/TNFRSF21/ITGAV/VEGFA/APP
HALLMARK_ESTROGEN_RESPONSE_LATE	HALLMARK_ESTROGEN_RESPONSE_LATE	HALLMARK_ESTROGEN_RESPONSE_LATE	63	0.547635344667803	1.71748256578963	2.38759636905636e-05	9.98449390696296e-05	5.4834749145792e-05	755	tags=49%, list=20%, signal=40%	LAMC2/GJB3/AREG/TRIM29/CAV1/CA12/SLC16A1/CPE/TPBG/TFF1/TFPI2/PRSS23/SEMA3B/OPN3/MYOF/SLC7A5/PTGES/S100A9/SERPINA1/KRT19/FLNB/DLG5/PKP3/FOXC1/CA2/NCOR2/SLC24A3/RAB31/CDC20/NBL1/GAL
HALLMARK_INFLAMMATORY_RESPONSE	HALLMARK_INFLAMMATORY_RESPONSE	HALLMARK_INFLAMMATORY_RESPONSE	60	0.55760098016067	1.74289214672528	3.56401774733836e-05	0.000136620680314637	7.50319525755445e-05	848	tags=53%, list=22%, signal=42%	SERPINE1/ITGA5/INHBA/MMP14/PCDH7/OSMR/PLAUR/TPBG/IL1A/F3/ADM/DCBLD2/CXCL8/CDKN1A/MET/EREG/TNFAIP6/PDPN/PVR/AXL/EDN1/SPHK1/HRH1/ITGB3/TIMP1/IL4R/HAS2/SLC7A1/LDLR/LIF/ITGB8/CCL7
HALLMARK_IL2_STAT5_SIGNALING	HALLMARK_IL2_STAT5_SIGNALING	HALLMARK_IL2_STAT5_SIGNALING	69	0.516851182304649	1.63144561733572	0.000114498229002158	0.000405147579546096	0.000222506679842249	927	tags=54%, list=24%, signal=42%	COL6A1/NT5E/PLEC/SLC2A3/SPP1/ITGA6/NDRG1/FURIN/MYO1E/CDCP1/AHNAK/P4HA1/HK2/CKAP4/BMP2/IGF1R/PHLDA1/TGM2/BHLHE40/TNFRSF21/CA2/IL4R/ITGAV/NCS1/ECM1/EMP1/ST3GAL4/PLIN2/MYO1C/SPRY4/LIF/CCNE1/ADAM19/SNX9/APLP1/PRNP/ENPP1
HALLMARK_ESTROGEN_RESPONSE_EARLY	HALLMARK_ESTROGEN_RESPONSE_EARLY	HALLMARK_ESTROGEN_RESPONSE_EARLY	76	0.502717584961942	1.59543390796536	0.000209722073861239	0.000689086814115501	0.000378445847569154	774	tags=46%, list=20%, signal=38%	SLC2A1/FHL2/AREG/GJA1/CA12/SLC16A1/TPBG/TFF1/CALB2/PRSS23/SEMA3B/OPN3/STC2/MYOF/SLC7A5/PTGES/IGF1R/SYT12/SEC14L2/KRT19/TSKU/RHOD/FLNB/KLF10/B4GALT1/FOXC1/TGM2/BHLHE40/THSD4/NCOR2/SLC24A3/RAB31/KRT18/NBL1/INHBB
HALLMARK_COMPLEMENT	HALLMARK_COMPLEMENT	HALLMARK_COMPLEMENT	63	0.518483554863926	1.62605732956772	0.000230127274912064	0.000705723643063663	0.000387582778799266	754	tags=43%, list=19%, signal=35%	SERPINE1/FN1/MMP14/COL4A2/CDA/MMP13/TIMP2/PLAUR/PDGFB/PLAT/F3/LRP1/TFPI2/S100A9/CTSV/PCSK9/SERPINA1/TIMP1/CTSL/ADAM9/CA2/DUSP6/CP/MMP12/HSPA1A/CEBPB/CDH13
HALLMARK_APICAL_SURFACE	HALLMARK_APICAL_SURFACE	HALLMARK_APICAL_SURFACE	19	0.690276155670614	1.86920534412324	0.000251071569717653	0.000721830762938253	0.000396428794291032	910	tags=79%, list=24%, signal=61%	LYPD3/SULF2/PLAUR/GAS1/DCBLD2/SRPX/RHCG/PCSK9/EFNA5/THY1/B4GALT1/APP/EPHB4/AFAP1L2/ADAM10
HALLMARK_APOPTOSIS	HALLMARK_APOPTOSIS	HALLMARK_APOPTOSIS	52	0.494118182558832	1.52237511963916	0.00427582813668344	0.0115698878992611	0.00635417184398777	805	tags=44%, list=21%, signal=36%	TNFRSF12A/IER3/MMP2/TIMP2/CAV1/TIMP3/BGN/PLAT/IL1A/PDGFRB/CDKN1A/EREG/ANKH/BMP2/ENO2/IGFBP6/TIMP1/TGFB2/EMP1/APP/KRT18/F2R/LMNA
HALLMARK_P53_PATHWAY	HALLMARK_P53_PATHWAY	HALLMARK_P53_PATHWAY	55	0.486118912886211	1.50242920536029	0.00583740084204028	0.0149178021518807	0.00819284328707407	774	tags=44%, list=20%, signal=35%	KRT17/ITGB4/SERPINB5/IER3/NDRG1/DDIT4/PLK2/EPHA2/IL1A/PDGFA/CDKN1A/BMP2/TGFA/S100A10/SPHK1/PLXNB2/KLK8/PTPN14/APP/CDH13/F2R/LIF/PROCR/INHBB
HALLMARK_TGF_BETA_SIGNALING	HALLMARK_TGF_BETA_SIGNALING	HALLMARK_TGF_BETA_SIGNALING	31	0.517088506562092	1.49294152983102	0.0132228645141041	0.0320132509288837	0.0175816481073961	1511	tags=77%, list=39%, signal=48%	SERPINE1/PMEPA1/THBS1/FURIN/BCAR3/LTBP2/BMP2/ID1/KLF10/NCOR2/RAB31/ID3/SKI/TGFBR1/SKIL/SPTBN1/SLC20A1/CDKN1C/TGFB1/TJP1/ACVR1/SMAD7/SMURF1/BMPR2
HALLMARK_MTORC1_SIGNALING	HALLMARK_MTORC1_SIGNALING	HALLMARK_MTORC1_SIGNALING	71	0.44007581939227	1.39501425772389	0.018173806191245	0.0417997542398636	0.0229563867678884	889	tags=39%, list=23%, signal=31%	SLC2A1/STC1/PLOD2/EGLN3/SLC2A3/DDIT4/LDHA/SERPINH1/P4HA1/HK2/SLC7A5/CDKN1A/IGFBP5/AK4/PGM1/GAPDH/BHLHE40/ENO1/TUBA4A/GBE1/TES/LDLR/PLK1/FADS2/ALDOA/YKT6/TRIB3/HMGCS1
