# Supplementary material for: Development and validation of a 16-gene T-cell- related prognostic model in non-small cell lung cancer
Source: Front Immunol. 2025 Apr 7;16:1566597. doi: 10.3389/fimmu.2025.1566597 (PMC12009871; doi:10.3389/fimmu.2025.1566597)
Supplement: Supplementary file 6 [file DataSheet6.csv]

	riskscore	group	GNF-2	Rapamycin	QS11
TCGA-77-A5GA	1.93336144068707	low_risk	2.58207921304957	-1.49697541580524	4.13232847773811
TCGA-58-8387	1.85049484111789	low_risk	2.58243529331921	-1.55521622435789	3.44122813190719
TCGA-43-5668	1.67652366640508	low_risk	2.68973709431947	-1.73596791653677	4.2369321662202
TCGA-NC-A5HJ	2.0466726645761	low_risk	2.61673797826281	-1.42788954786591	3.53987546253481
TCGA-70-6722	2.26789460211413	high_risk	2.78758273194082	-0.916302308165102	3.5522540999923
TCGA-90-7769	2.04595157291504	low_risk	2.65379570080336	-1.41382052420846	4.37835042437506
TCGA-56-8504	2.07626913719665	low_risk	2.64121336964709	-1.48309357571791	3.59952649624494
TCGA-66-2800	2.1601956243243	high_risk	2.63959708081032	-1.33357977272976	4.0364129232062
TCGA-85-7697	2.11880334925931	high_risk	2.67447679274679	-1.570173027456	3.36619540458093
TCGA-85-8049	2.04077160002687	low_risk	2.69465815805827	-1.11785715249171	3.82038267880292
TCGA-18-4086	2.07947769747465	low_risk	2.65839421164649	-1.26915336104379	3.92117171907127
TCGA-33-4532	2.09801051214876	low_risk	2.54247352143855	-1.62064656264676	3.80072706259332
TCGA-63-A5MJ	2.03209541674798	low_risk	2.58964259807232	-1.19323736023731	3.90006118853798
TCGA-NK-A5CX	2.13147293509788	high_risk	2.74186119316767	-1.40473653939663	3.79084307714535
TCGA-98-8020	2.32839838199089	high_risk	2.83848452990983	-0.774749229791642	3.34662862297805
TCGA-56-A5DS	1.97499635835715	low_risk	2.59364412531803	-1.96286123263302	3.57158054841494
TCGA-77-A5G6	2.1279424608624	high_risk	2.59258010517962	-1.7347476612313	3.85570808050799
TCGA-22-1016	2.30778278390447	high_risk	2.69772574362016	-1.37232583512784	3.8502586563481
TCGA-66-2785	2.23138400800484	high_risk	2.7621724290807	-1.54139197039204	3.21362868538726
TCGA-56-A5DR	2.06620035598559	low_risk	2.66498184055075	-1.26489930955545	3.15438981882247
TCGA-85-7698	2.08509506508999	low_risk	2.6398875021315	-1.29917119093987	3.98700271259122
TCGA-39-5022	2.2615270517725	high_risk	2.71939377683391	-1.35266155300725	3.87046449748923
TCGA-L3-A4E7	2.13836458835692	high_risk	2.74294820538493	-1.68373324526569	3.41144323922797
TCGA-56-A4ZJ	2.12072852653903	high_risk	2.78380841135405	-1.17528997898871	3.95992785353143
TCGA-21-5786	2.14479446852325	high_risk	2.68190201608616	-1.04083972786872	3.84869678090851
TCGA-22-1012	2.11739296550255	high_risk	2.62451834518287	-1.05994859404637	3.53247356434584
TCGA-63-A5MR	2.26673109816334	high_risk	2.67470148029368	-1.08223775948567	3.51207120111978
TCGA-22-5471	2.05002977943614	low_risk	2.6537693673514	-1.37813613027344	3.96970853630775
TCGA-NC-A5HL	2.00603626878207	low_risk	2.52341181163882	-1.43474946791846	3.73933709198468
TCGA-18-3411	1.95384515996138	low_risk	2.66203345090301	-1.45735247021657	4.08942398525881
TCGA-92-8065	2.00810270386121	low_risk	2.69601657900715	-1.38889957632984	4.13575580499932
TCGA-NK-A7XE	2.13290505496706	high_risk	2.61383559465342	-1.45490828568734	3.64228872895364
TCGA-77-8133	1.85998749818812	low_risk	2.57815383961187	-1.46383150350582	3.9029208199679
TCGA-58-A46J	2.09263703006628	low_risk	2.5746945971892	-1.59786003067871	3.29794376869341
TCGA-22-5489	2.08539062666035	low_risk	2.65434771187037	-0.992512235169997	3.59169357375433
TCGA-66-2758	1.93013036343456	low_risk	2.60795708233771	-1.42983369049671	4.30923855200274
TCGA-98-A53B	1.97454233574126	low_risk	2.67319586320504	-1.50113933074226	3.66377874390806
TCGA-90-A4ED	2.02319201311843	low_risk	2.61849047443573	-1.36914481119442	3.96400790178727
TCGA-56-7580	2.10406590882656	low_risk	2.59038972974737	-1.73203205713169	3.31577490493257
TCGA-18-3417	2.20462253630892	high_risk	2.79667632857108	-0.707631854754307	4.17313908213817
TCGA-60-2720	2.13581440597826	high_risk	2.74335391801836	-0.948055917767775	3.75780373034419
TCGA-63-A5MP	1.97728422190608	low_risk	2.56488922966589	-1.36378877985659	3.74480893426121
TCGA-18-3414	2.08379082055387	low_risk	2.74525543757978	-1.54849308186004	3.82518087052398
TCGA-22-5473	2.21127915842024	high_risk	2.6844115131387	-1.26276408271491	4.27579087223367
TCGA-96-7545	2.09601386199429	low_risk	2.6410672386737	-1.33476059710711	4.19923763913287
TCGA-18-3416	1.89227952470076	low_risk	2.60593332962683	-1.4396077909179	3.77256738855637
TCGA-NK-A5CT	2.47312187329149	high_risk	2.85952255820262	-1.10215413811011	3.7208865056673
TCGA-77-8130	2.26381526776874	high_risk	2.88567840997125	-0.7493186118246	3.78484348643313
TCGA-46-6025	2.29438148432246	high_risk	2.71368001949142	-1.23738275710702	4.05959582291729
TCGA-66-2789	2.18145671766865	high_risk	2.66631126820881	-1.54259146334295	4.36285660061767
TCGA-56-8305	2.25057752085486	high_risk	2.65255404578088	-1.24805176935888	3.84324484680735
TCGA-37-A5EL	2.37563644346985	high_risk	2.68308924248851	-1.21337470988266	4.23793037939807
TCGA-66-2766	2.13868102999932	high_risk	2.64627637630764	-1.34607812982723	4.26751746929849
TCGA-66-2727	2.05663062995326	low_risk	2.64545662937914	-1.25354586968497	4.00819468019931
TCGA-63-7022	2.06613246605932	low_risk	2.75801276757808	-1.08506335005717	3.84685615771016
TCGA-85-8071	1.92868019607362	low_risk	2.64825047571353	-1.90960979610184	4.0060696703652
TCGA-77-A5G1	2.21686708313408	high_risk	2.81094561234271	-0.995377051209428	3.89502617053225
TCGA-63-A5MW	2.22174402991912	high_risk	2.59634016516225	-1.35090519371455	3.76240988062294
TCGA-66-2794	1.9422999636863	low_risk	2.63485736882728	-1.47507855606299	3.88247981044996
TCGA-56-8304	2.02881232630914	low_risk	2.60908838619829	-1.75243475086331	3.38107066233458
TCGA-33-4587	2.30812097037304	high_risk	2.54139291809551	-1.58861775805311	3.56212221460293
TCGA-68-7755	2.28414715983254	high_risk	2.65183836375158	-1.26806940850338	3.98985514723093
TCGA-39-5016	1.84029585872739	low_risk	2.61036430266381	-1.54950595564364	4.47521303521936
TCGA-33-4547	2.11092896164914	low_risk	2.67924995982925	-1.38608267104036	3.89014372424365
TCGA-60-2719	2.11806270833453	high_risk	2.6211315197488	-1.64349998184958	3.68420111283399
TCGA-22-5491	1.93718027000059	low_risk	2.55641820263356	-2.03996033096591	4.10688743297911
TCGA-63-A5MI	2.03548857631062	low_risk	2.56690398112281	-1.77474652552364	3.42841614559685
TCGA-56-A4BW	2.15585760414062	high_risk	2.68337878361636	-1.4338549568763	3.95081071037262
TCGA-85-6561	1.9898559690735	low_risk	2.68163669173954	-1.03291461719872	3.7477771860707
TCGA-60-2703	2.32553706657605	high_risk	2.61997225607011	-1.09731755948982	3.27351675724915
TCGA-66-2753	2.17801821873778	high_risk	2.71777384585522	-1.03638248381373	3.95133802541329
TCGA-18-3407	2.13419185444914	high_risk	2.68022367721486	-1.27217261560672	4.0020587784651
TCGA-66-2744	2.26788475333727	high_risk	2.74497690775273	-0.896368608378554	3.60944274819555
TCGA-68-8250	2.14814607006817	high_risk	2.64137932398995	-1.42153537885827	4.45620990520177
TCGA-22-1005	1.99995064994766	low_risk	2.72126496043791	-1.52021172406759	3.44609145584812
TCGA-43-8115	2.25786454934725	high_risk	2.64779010418169	-1.28634266147413	3.59594675791066
TCGA-85-8288	2.02071657803253	low_risk	2.62374783308907	-1.37100582391555	3.29207047644576
TCGA-66-2787	2.13078961364608	high_risk	2.55360073833231	-1.44673709381024	4.20840236507399
TCGA-18-5592	2.100905317119	low_risk	2.67306226590245	-1.1184258486631	3.92967931905662
TCGA-85-8351	2.33272888326645	high_risk	2.71483736884451	-1.18855712714097	3.44802806068567
TCGA-22-4594	1.91424564222422	low_risk	2.68307801064872	-1.60270219551758	4.17635164364059
TCGA-22-5483	2.22212057921194	high_risk	2.63349022599849	-1.22171301655544	3.67009632688617
TCGA-33-4582	2.02899345219278	low_risk	2.61842613536038	-1.57650283922408	4.47093802134034
TCGA-18-3410	2.10032281213682	low_risk	2.57975079968195	-1.36036370629301	3.29627616453653
TCGA-NC-A5HO	2.05585268743225	low_risk	2.56146653956668	-1.7343927913122	3.78238113963805
TCGA-66-2770	2.08970893458312	low_risk	2.62256675508037	-1.31011136939852	4.13416360117554
TCGA-90-6837	2.18283951186054	high_risk	2.76950276739808	-1.03058814397555	3.61186878369763
TCGA-94-7033	2.03963709308197	low_risk	2.70660284991849	-1.76823017232391	3.63313755132459
TCGA-90-7964	2.09040172910395	low_risk	2.67118880880858	-1.7677437756008	3.3509218809532
TCGA-43-2581	2.02157745815505	low_risk	2.73481700036545	-1.37294397166438	4.18573542078114
TCGA-63-A5MB	1.98722792887437	low_risk	2.53547601524011	-1.34995725950682	4.38919831321491
TCGA-77-8154	1.96983296219996	low_risk	2.66490108387025	-1.89121584097818	3.48357351331989
TCGA-60-2696	2.11274630489644	low_risk	2.73464832562822	-1.27197205933608	3.48076228551977
TCGA-98-8023	2.14559507116475	high_risk	2.66298991061981	-1.26622827786017	3.25215767290318
TCGA-NC-A5HP	2.26793902925808	high_risk	2.72359197722104	-1.2354125020317	3.96705281790716
TCGA-60-2714	1.98144208435817	low_risk	2.72060153054859	-1.35690664456786	3.72069953157667
TCGA-43-6770	2.35440463835104	high_risk	2.63053896675668	-1.31809490801317	3.88932899327643
TCGA-NC-A5HD	2.24932738464047	high_risk	2.57799523865947	-1.77788212563887	3.88451850380812
TCGA-52-7809	2.19143691859608	high_risk	2.52939222344749	-1.33159818110481	3.87059126950574
TCGA-21-5782	2.14460991776202	high_risk	2.63878979838473	-1.38694531282006	3.6963835903898
TCGA-85-A513	2.08364560923914	low_risk	2.70329539571376	-1.66835374580211	3.77371335564098
TCGA-NC-A5HF	2.06328575233075	low_risk	2.71103651608519	-1.34990648152348	3.91993460244221
TCGA-63-A5ML	2.13688377660587	high_risk	2.60605692714354	-1.29595320002733	4.36436035012651
TCGA-58-A46M	1.92546509560362	low_risk	2.53734806160892	-1.30298165632864	3.72261698215523
TCGA-77-8131	2.13771368450011	high_risk	2.76603617968444	-1.09093171837105	3.69962727532215
TCGA-58-8386	2.30765026013696	high_risk	2.74381196547225	-1.10184870236623	3.79831908356493
TCGA-39-5040	2.48755273858864	high_risk	2.69160517059328	-1.14250846324493	3.86500790961848
TCGA-18-4083	2.28863580640627	high_risk	2.5617550263682	-1.34838003302396	3.87155858055179
TCGA-XC-AA0X	2.19051398539242	high_risk	2.64055295580169	-1.47610153263471	3.53092118347523
TCGA-63-A5MV	2.14077717920622	high_risk	2.64673012234094	-1.62624044486411	3.8760018959825
TCGA-56-7822	2.30323503319719	high_risk	2.81549643851368	-1.36960516559162	4.26342763405448
TCGA-56-8626	2.19675231726014	high_risk	2.75048778768685	-1.29398455872079	3.88331015152997
TCGA-56-7582	2.16473676427019	high_risk	2.59628201895805	-1.24628083211682	4.2946858614958
TCGA-90-7767	2.06184817453679	low_risk	2.58486525596828	-1.0648638671257	3.44109142477581
TCGA-90-A59Q	2.11285581692078	high_risk	2.73251052136657	-1.45822510175425	3.24168765694997
TCGA-85-8052	2.25141690169775	high_risk	2.63044680304023	-1.37561018868322	4.16323817667115
TCGA-22-4601	2.13863698381975	high_risk	2.61354736310455	-1.79384103487459	4.24871308349776
TCGA-66-2777	2.25710638813426	high_risk	2.66702660158891	-1.38304308265616	3.63231745376653
TCGA-22-4593	2.32069905155169	high_risk	2.70770723694392	-0.909934624056389	3.81985237977567
TCGA-18-3412	1.98170417920177	low_risk	2.61439356524511	-1.59637434284793	4.20762227209504
TCGA-77-6845	2.25549167190719	high_risk	2.62521837404781	-1.58060807878846	3.87691811385936
TCGA-22-5480	1.96741635856762	low_risk	2.59705326610482	-1.15659099980944	3.69369293444033
TCGA-77-8009	2.25223184012046	high_risk	2.64858980981946	-0.885866904404162	4.32923920419639
TCGA-22-5474	2.09896440439849	low_risk	2.66658533450667	-1.5560350757288	4.00595417010743
TCGA-58-A46N	2.03899394545715	low_risk	2.55570778906297	-1.64917664520236	4.05987613620461
TCGA-68-7757	1.91676573349738	low_risk	2.73818049083086	-1.69152774878771	4.09697376409992
TCGA-22-4595	2.3135628429992	high_risk	2.68356430528283	-1.18825156954585	3.72070325837824
TCGA-77-8136	2.15954043811437	high_risk	2.77233818915639	-0.942942566682532	3.58492568414492
TCGA-66-2734	2.32457662876032	high_risk	2.75256901367885	-1.23171415914142	3.5669156776304
TCGA-21-5783	2.43308905089856	high_risk	2.63853789736234	-0.955044802091152	3.94836556688981
TCGA-21-1082	1.9342218192343	low_risk	2.64568040301925	-1.56578886364116	3.52110756387263
TCGA-60-2698	2.20393410713563	high_risk	2.71449768287959	-1.28355339080151	3.55274857794282
TCGA-34-5231	2.08012467605742	low_risk	2.61291994955462	-1.53559621728936	3.58022940258415
TCGA-66-2757	2.22253141027873	high_risk	2.55643718913482	-1.61881485547101	3.39876694245071
TCGA-85-A4JB	2.15980410665123	high_risk	2.68512816412572	-1.40376722019232	3.5071561934179
TCGA-O2-A52N	2.32175693739651	high_risk	2.64564979648097	-1.22684084643136	3.56629076545909
TCGA-NC-A5HG	2.07398164008727	low_risk	2.72790853700279	-1.6865606194987	3.79112181612728
TCGA-85-6175	2.29365937267257	high_risk	2.79905763934339	-0.887086807590821	4.19703384214048
TCGA-85-8287	2.21626496138984	high_risk	2.68348331564955	-1.21827943146386	3.90464443175862
TCGA-52-7811	2.25649473829494	high_risk	2.74773410379525	-1.19772533318304	3.63057521502269
TCGA-37-4129	2.01812454188288	low_risk	2.705603658545	-0.929351471492284	4.9021274436574
TCGA-39-5019	2.13409277568187	high_risk	2.62276414835054	-1.44095708558184	4.10845724585964
TCGA-NC-A5HT	2.08795130807046	low_risk	2.67073075944461	-1.94159153822755	3.93950050908314
TCGA-77-8140	1.94975814093094	low_risk	2.60919530064188	-1.85421915778525	3.68722194345656
TCGA-85-7844	2.14801571166539	high_risk	2.64480753846706	-1.21505757682403	4.13270882257363
TCGA-85-8072	2.10936479103996	low_risk	2.63244987663719	-1.44879339341124	3.95272625527079
TCGA-85-6560	2.11315862933783	high_risk	2.52013887340205	-1.04002572775311	3.47843007892818
TCGA-60-2709	2.11312217784527	high_risk	2.70046873931836	-1.14889189016905	3.91769413414388
TCGA-43-2576	2.19366304067237	high_risk	2.8027314147954	-1.4673254354778	3.71996151481671
TCGA-22-4613	1.98040775415263	low_risk	2.58801367395984	-1.45647590626666	3.61179492529521
TCGA-56-A62T	2.25385965279302	high_risk	2.6627099886238	-1.09773745661376	4.33965014122548
TCGA-22-5482	2.25913445486685	high_risk	2.73823478494552	-1.01256955763139	4.03415112297565
TCGA-O2-A52Q	2.06871364169598	low_risk	2.73624366580764	-1.18683699611985	3.71536868078353
TCGA-66-2737	2.20967699905217	high_risk	2.67101597214994	-1.24458979154963	4.25107208771681
TCGA-77-8144	2.32891757962509	high_risk	2.6445589381362	-0.88485766646585	3.31832860619361
TCGA-39-5024	2.13302964444478	high_risk	2.70606108140507	-1.46734880598877	3.62081570357528
TCGA-60-2716	2.11240751071076	low_risk	2.68030572460616	-1.87153325763043	3.83000310855927
TCGA-43-7657	2.48595289615629	high_risk	2.68983325729184	-1.08217740546229	4.15558243198329
TCGA-NC-A5HH	2.22624920377434	high_risk	2.63927055944709	-1.18466865770356	3.59869415518323
TCGA-22-0940	2.09688054924397	low_risk	2.6901274630745	-1.1099865682782	3.85619621986734
TCGA-85-8352	2.15891510601241	high_risk	2.68852473498801	-1.6111673671915	4.47047598257395
TCGA-85-7696	2.04109105094359	low_risk	2.63116722078584	-1.29286402500848	4.23178421203354
TCGA-98-A53I	1.90207280877646	low_risk	2.57595026118594	-1.41747168813631	4.17342728871551
TCGA-37-4135	2.05269887142145	low_risk	2.65834891007624	-1.56604249465986	3.98532341289238
TCGA-56-A49D	2.14688853944392	high_risk	2.64127384282984	-1.58198097976774	3.30570055013006
TCGA-85-7843	2.08941453477022	low_risk	2.66023391528515	-1.27804737562112	3.49195571014823
TCGA-85-A4JC	2.17841761317616	high_risk	2.70772804077664	-1.15978902193572	4.09982290726537
TCGA-NC-A5HE	1.90506143687664	low_risk	2.62764765998831	-1.32724325596398	3.86960868428062
TCGA-34-5234	1.91593301831994	low_risk	2.77569555942978	-1.29066096528639	4.43335406554021
TCGA-52-7812	2.04301259066617	low_risk	2.65382135533868	-1.70795447469373	3.67369821479936
TCGA-21-1076	1.9980371840908	low_risk	2.70434033288578	-1.1360103521392	3.97998021737304
TCGA-39-5036	2.09730494314669	low_risk	2.67097290447126	-1.60006699140138	4.44539827511802
TCGA-58-A46K	2.07340557773494	low_risk	2.57836626305434	-1.56535612052183	4.21417508794194
TCGA-22-4609	2.20561658514298	high_risk	2.69529528649732	-1.25297463107139	3.78100191098075
TCGA-O2-A52S	2.17940444819206	high_risk	2.54480321462143	-1.50109267254357	3.47791428242519
TCGA-85-8277	2.08027512235186	low_risk	2.65553803915678	-1.07516939950225	4.16940889237747
TCGA-37-3792	2.04595018064651	low_risk	2.73415969163219	-0.864205824702077	3.40044408592744
TCGA-96-A4JL	2.02044859860698	low_risk	2.57797915336959	-1.33932644563251	3.74378561040515
TCGA-43-7658	2.13083209226879	high_risk	2.53646501702343	-1.38937964827179	3.63611414701175
TCGA-56-7731	2.23120611042806	high_risk	2.72769906723364	-1.4955241323078	3.66888202750045
TCGA-51-4081	2.24035559132017	high_risk	2.6290551801811	-1.19672407906171	3.98529785096718
TCGA-34-2600	1.97996444240133	low_risk	2.64664989488261	-1.79954124135626	3.91810798336361
TCGA-58-8390	2.03389547613646	low_risk	2.64581559695781	-1.40811315093443	3.7196358585057
TCGA-92-8064	1.95049972429537	low_risk	2.64904111698995	-1.1047033059213	3.73888296961723
TCGA-37-A5EN	2.05289867383043	low_risk	2.58092855388183	-1.64116880456498	3.77944711528716
TCGA-34-5232	1.79749474094973	low_risk	2.61357706942322	-1.62867532943047	3.71288336092278
TCGA-85-7950	2.24003190043596	high_risk	2.65461171840951	-0.871977348220101	3.88151441320336
TCGA-63-A5MM	2.24911647616301	high_risk	2.80844502013939	-0.723976717681841	3.40002259052933
TCGA-56-8623	2.16592694124061	high_risk	2.7580533363472	-1.27865207331108	4.17512717574146
TCGA-18-4721	2.03877284434052	low_risk	2.67126151866236	-1.16966084111215	4.26621175362994
TCGA-34-5927	2.2321244593514	high_risk	2.55183146155261	-1.51898080982314	3.9536001625031
TCGA-77-A5G8	2.01499105720163	low_risk	2.67186032080136	-1.29053970755596	4.0843698541007
TCGA-92-8063	2.28297267514988	high_risk	2.70376296826141	-1.04811288803659	3.953604427092
TCGA-18-3419	1.86208722394092	low_risk	2.58876980586562	-1.84436070954235	3.88233412687414
TCGA-39-5011	1.89891003577798	low_risk	2.67903201534047	-1.5014716580236	4.4713178387685
TCGA-33-A4WN	2.02768486415808	low_risk	2.55735503531841	-1.69503306381037	4.18549208958193
TCGA-51-4080	1.9429069791749	low_risk	2.49323690693942	-1.80415044131589	3.98384286640473
TCGA-56-8629	2.000229714732	low_risk	2.62306805058947	-1.7531303288147	3.84434129788982
TCGA-NC-A5HR	2.08586791153927	low_risk	2.50675370426103	-1.7233519339242	4.11367144981184
TCGA-56-8622	2.24284804694977	high_risk	2.84685436314273	-1.17462286267781	3.79966460051893
TCGA-21-A5DI	2.11614241231553	high_risk	2.70744353734533	-1.11635431613055	3.76786582837901
TCGA-60-2708	2.1897266412917	high_risk	2.73123706953371	-1.03144332362395	4.07911056180762
TCGA-33-4566	2.21227256123255	high_risk	2.76937722694371	-0.805063476199328	3.17608785840113
TCGA-34-5929	2.27722973831094	high_risk	2.58053635593786	-1.49284540059335	3.84138643748329
TCGA-56-6545	2.21722684685021	high_risk	2.76485720596758	-0.937831340565484	4.01474031922941
TCGA-85-A53L	2.1561863481889	high_risk	2.65111911941533	-1.3770458630829	4.20527059360071
TCGA-85-8584	2.46101500691055	high_risk	2.77506692898826	-1.52729758971479	2.7510278848307
TCGA-85-8354	2.08529311310039	low_risk	2.62495167159107	-1.3453514307885	3.80881529310611
TCGA-18-5595	2.20391627376082	high_risk	2.59170081365797	-1.26307235400208	3.70006333351337
TCGA-LA-A446	2.05236295070841	low_risk	2.62593155434226	-1.48472684293654	4.12533532096757
TCGA-66-2782	1.9550448019713	low_risk	2.71836669214433	-1.32999022906087	3.76122234765079
TCGA-60-2695	2.21397891923491	high_risk	2.59361511051424	-1.40577830966955	3.45969083646252
TCGA-34-2608	2.10036869521775	low_risk	2.74478706857444	-1.32484800295342	4.22795510584738
TCGA-22-0944	2.16190687966658	high_risk	2.67740916113715	-1.16141108924349	3.60279667152214
TCGA-77-A5GF	2.08678135440274	low_risk	2.61797809561579	-1.30316891730375	4.22556978733219
TCGA-51-4079	2.10131358419806	low_risk	2.70077722797623	-1.2490156323097	4.14993900862134
TCGA-37-4141	1.95490356905686	low_risk	2.64874538566605	-1.21155510406752	3.82682519780359
TCGA-33-4538	2.01186131672787	low_risk	2.62893409983523	-1.44850965063505	4.12496773803953
TCGA-85-7699	2.12899287387178	high_risk	2.65296700084964	-1.06384453672281	3.35905813550436
TCGA-58-8392	2.29371516432448	high_risk	2.62525448025709	-1.66257768263033	4.04040557900008
TCGA-21-1079	2.30168911220214	high_risk	2.86794321039223	-0.694385141895749	3.9522629047394
TCGA-85-8048	2.12560784772958	high_risk	2.6776568931561	-1.27488659976964	3.43067131609549
TCGA-56-A4ZK	2.04006834755917	low_risk	2.5957695352989	-1.54381802626601	3.85871656723498
TCGA-56-5898	2.23544497820206	high_risk	2.72706678233109	-1.50945504771125	3.97026092737391
TCGA-37-4133	1.8799318693113	low_risk	2.58774529897453	-1.7875029567387	4.47231770911907
TCGA-94-7943	2.11894218920495	high_risk	2.55975549473165	-1.78440439886047	3.36714697704935
TCGA-34-A5IX	2.36476962608547	high_risk	2.74906127394762	-0.964573035287209	3.67053201790857
TCGA-98-A538	2.02168849745637	low_risk	2.68996739680548	-1.62822175588122	3.863895862818
TCGA-43-8116	2.1038180165901	low_risk	2.61609878155849	-1.5749419015416	3.02557542374973
TCGA-77-6842	2.12710359044735	high_risk	2.61515829101473	-1.12024784284261	3.27451591878612
TCGA-68-8251	2.04504944662469	low_risk	2.55175142419384	-1.36187832341033	2.91254500918834
TCGA-LA-A7SW	2.48015328132738	high_risk	2.77472162306254	-0.657163427132129	3.10138534047857
TCGA-63-A5MS	2.0624867687304	low_risk	2.72783920061967	-1.25789942027127	4.03828351510509
TCGA-66-2786	2.14894736948855	high_risk	2.72849869695218	-1.195687151113	3.71733438793962
TCGA-21-1072	2.15605835232756	high_risk	2.60912585515313	-1.24637738052298	4.42279964730654
TCGA-56-5897	2.14807679567446	high_risk	2.74207951007866	-1.02668089721303	3.7111671550454
TCGA-52-7622	2.1559742888551	high_risk	2.68467767777031	-1.36093565057408	3.67777446132998
TCGA-43-2578	2.20220469340662	high_risk	2.55790659833715	-1.46726547589565	3.96847114131864
TCGA-NC-A5HQ	1.87458506466896	low_risk	2.5452316719502	-1.76666846437823	3.75227485344062
TCGA-66-2793	2.27129082530003	high_risk	2.54943560715787	-1.9957427687204	4.23283937890317
TCGA-56-8624	1.88534509483319	low_risk	2.75650412079	-1.17399601592191	4.41250157455365
TCGA-58-A46L	2.02425314632907	low_risk	2.61294640077317	-1.28359504226783	3.52148936757762
TCGA-63-A5MT	2.22111609636925	high_risk	2.72264693046703	-1.1242695690138	3.17258690617331
TCGA-39-5035	1.84951336048982	low_risk	2.67059545827227	-1.28892136564988	3.73304861532302
TCGA-52-7810	2.19723093755457	high_risk	2.73094253134969	-1.04839955264823	3.98057624867601
TCGA-18-3415	2.05468737939949	low_risk	2.70435070833726	-1.3726721398308	4.14689148969262
TCGA-43-6647	2.15110817741225	high_risk	2.82723081591565	-0.816293468305364	3.86804154126572
TCGA-94-A5I6	2.30567968123411	high_risk	2.63691122575077	-1.20509579322116	4.03880374656315
TCGA-33-6737	2.46748093104863	high_risk	2.7788163590937	-1.37668699226498	2.77390316039619
TCGA-NC-A5HN	2.00498502391864	low_risk	2.59681345291399	-1.36651800232138	3.52425206787836
TCGA-94-8490	2.04787577712984	low_risk	2.61267691808054	-1.66558036256546	3.68668164052469
TCGA-92-7340	1.97467049119185	low_risk	2.71897859496835	-1.25446849164678	3.89053782758352
TCGA-21-1077	2.27988410396526	high_risk	2.60310260796402	-1.44050720240227	3.91967334873536
TCGA-21-1081	2.19429928053265	high_risk	2.65041360418178	-1.2915372054423	3.31509543811425
TCGA-21-1075	2.28522813761977	high_risk	2.61721928482472	-1.60013593012361	4.44429953229639
TCGA-85-A5B5	1.92222002001227	low_risk	2.61008127202564	-1.61074220482809	4.14252051774506
TCGA-39-5028	2.10779863923698	low_risk	2.70037929429702	-1.46765165478658	3.81381328618383
TCGA-85-A511	2.18533790434012	high_risk	2.65514381433424	-1.23955534760719	3.64203618775897
TCGA-34-7107	2.12670324579564	high_risk	2.64616510124747	-1.0737814065525	3.92778709242908
TCGA-85-A50Z	1.99963329470959	low_risk	2.7490774278997	-1.59157064917145	4.12064353520483
TCGA-85-A4CN	2.15510038382346	high_risk	2.67980476688335	-1.14464489345213	3.88213382632192
TCGA-33-AASB	2.58396876720847	high_risk	2.74544802998498	-1.72693684980686	2.98847167294661
TCGA-60-2704	2.23373052799967	high_risk	2.68107170257524	-0.978973696563221	4.03635643669778
TCGA-21-1071	2.15334181437869	high_risk	2.5712646327763	-1.20741871831841	4.23476675593656
TCGA-77-8156	2.03702796935061	low_risk	2.63280544373996	-1.14744874172303	3.91951361498379
TCGA-66-2756	2.06124662455847	low_risk	2.60249809606428	-1.57060221959667	4.2819389447873
TCGA-63-A5MN	2.14758614763706	high_risk	2.7554785536055	-1.08841017172875	3.97044985069115
TCGA-34-8455	2.12529024689008	high_risk	2.71981314922165	-1.40294195882795	3.58127207585831
TCGA-66-2791	1.99833304378129	low_risk	2.62291352651901	-1.32482055340021	4.18908809902404
TCGA-43-A56V	2.10459313009548	low_risk	2.66620733893005	-1.4330759638076	3.62519285173603
TCGA-43-3394	2.15168970872762	high_risk	2.60525639856672	-1.44397762283078	4.10846873421175
TCGA-77-A5FZ	2.00870426557654	low_risk	2.74029664552166	-1.20860679823459	3.57276503270401
TCGA-58-8393	2.01235746981625	low_risk	2.65667183389918	-1.57386162539927	3.90340903446045
TCGA-33-A5GW	2.12922812018649	high_risk	2.64363549469457	-1.98080696451737	4.2326880958202
TCGA-77-7139	1.98429807627605	low_risk	2.51309272385147	-1.57359986772598	3.88011914156764
TCGA-56-7222	2.22235874556366	high_risk	2.67920032416317	-1.15697646412735	3.48520190322938
TCGA-63-7023	2.14957149656107	high_risk	2.57962187903258	-1.28806837495801	3.49742849060828
TCGA-60-2697	2.07782866822842	low_risk	2.70082563207735	-1.26750353760841	3.59140789809898
TCGA-22-5492	1.97379247745615	low_risk	2.67368542504739	-1.6156874046615	4.30893855387085
TCGA-37-3783	2.01145355128627	low_risk	2.70339731795768	-1.10949850763856	3.88141507719728
TCGA-33-4533	2.37430653816182	high_risk	2.65135235523377	-0.78723584989589	4.42573643389416
TCGA-33-6738	1.84386665855647	low_risk	2.68962763573847	-1.9359148905717	3.94376302272089
TCGA-77-8008	2.20681596399013	high_risk	2.86049100300648	-0.700981039539432	4.06666713296385
TCGA-33-AASJ	2.00391813440717	low_risk	2.52246722134868	-1.65101347683702	3.06205528157924
TCGA-22-1011	2.05040297539738	low_risk	2.70896992084908	-1.53072655315377	3.82702262871363
TCGA-MF-A522	1.96896017255352	low_risk	2.66975468551319	-0.998281732074301	4.16600386361373
TCGA-66-2790	2.17183030260525	high_risk	2.57038551565782	-1.48244869352055	3.84153569603468
TCGA-43-6771	2.30424457450587	high_risk	2.85872586170071	-0.71833655679813	3.5425696060892
TCGA-60-2726	1.95295655083394	low_risk	2.57852360275922	-1.67106448390421	3.61955723578411
TCGA-85-8580	2.0162628651429	low_risk	2.53561360924626	-1.55298522944342	3.74530123775705
TCGA-39-5037	2.09797196800925	low_risk	2.632060432826	-1.69962378695203	3.70018364165829
TCGA-33-4586	2.34391637431062	high_risk	2.68853539030072	-1.39767924551962	4.48705236508947
TCGA-66-2795	2.06855339402333	low_risk	2.6133085633986	-1.24466360808293	4.23252724541466
TCGA-90-7766	1.96333502085564	low_risk	2.61190548474942	-1.91057602530947	3.52731654433672
TCGA-39-5021	2.0702645490171	low_risk	2.63125254419559	-1.191002747009	3.5693573611815
TCGA-98-A53J	2.08326099538764	low_risk	2.6424153574241	-1.40450546611885	4.55854836504659
TCGA-66-2763	1.95255074297825	low_risk	2.67075309262526	-1.76244174380613	4.02167911415746
TCGA-33-AASL	2.03499010826472	low_risk	2.60278543927816	-1.48006756030492	4.1571211991906
TCGA-98-A539	2.26203999224969	high_risk	2.71197228538602	-1.12967263100128	3.33044116520446
TCGA-77-6844	1.80713876709182	low_risk	2.58900041646725	-2.01047902594449	3.67689791588966
TCGA-77-8139	2.01712674167264	low_risk	2.65652656661941	-1.28020552315242	3.38069330040384
TCGA-98-A53C	2.09583241117848	low_risk	2.72602833164714	-1.20623049897929	3.76227945260058
TCGA-46-3767	2.24336325797139	high_risk	2.74980795927599	-1.11975883267896	4.21651678042029
TCGA-60-2710	2.0940631380915	low_risk	2.61760796009569	-1.33244983342243	3.77612664971849
TCGA-96-A4JK	2.07661257086141	low_risk	2.54458716681751	-1.57625235217201	3.51930904406037
TCGA-66-2771	1.9300359785101	low_risk	2.66766351508478	-1.73124205312382	3.9120442123408
TCGA-94-8491	1.837006507762	low_risk	2.68738776333736	-1.66206704065597	4.16038130019646
TCGA-85-A510	1.93287204226525	low_risk	2.49655955885996	-1.42059489970607	3.59570608050278
TCGA-22-5478	2.22310834917861	high_risk	2.75246264514427	-1.35638826393299	4.61968447048853
TCGA-66-2769	2.23510423512185	high_risk	2.77108934077878	-0.878166080348699	3.6928597810986
TCGA-85-8664	2.17506930092542	high_risk	2.66633469865732	-1.23065263351264	3.62300562889092
TCGA-22-4599	1.98424581489184	low_risk	2.58141537805891	-1.10040905159804	4.29041095747699
TCGA-94-A5I4	2.24918815139917	high_risk	2.57527339179904	-1.51301867984091	3.98615917023222
TCGA-21-1083	2.03281094291571	low_risk	2.54771985984023	-1.66741505216161	3.30234748882281
TCGA-34-8454	2.02656951431591	low_risk	2.67017771429379	-1.5321492565377	3.4525030737827
TCGA-66-2754	2.16169890910108	high_risk	2.58383346287072	-1.44351887507078	2.84339753921249
TCGA-NC-A5HK	2.31710731825485	high_risk	2.65978875673321	-1.40153936225006	3.418153777317
TCGA-85-8353	2.17698291366155	high_risk	2.69971698595058	-0.927488390389497	3.75554563282759
TCGA-22-1017	2.14178933340445	high_risk	2.74986207587307	-1.56560696122568	3.73446477241566
TCGA-98-8022	2.07128880118426	low_risk	2.71478236040373	-1.75676171166509	3.46921907575764
TCGA-60-2721	1.78494162391988	low_risk	2.68051062766114	-1.80420553599572	3.6865036026799
TCGA-22-A5C4	2.2447438052049	high_risk	2.69258960471131	-1.48000036700227	4.4240007784877
TCGA-46-3765	2.11254492229478	low_risk	2.66126100179736	-1.44845592765164	3.96076882087826
TCGA-39-5029	2.18632688393301	high_risk	2.71515726061911	-1.29998923838114	3.87208931000027
TCGA-22-4605	2.26191791054544	high_risk	2.70283950036106	-1.37586769318924	3.99381243923723
TCGA-96-8170	2.09011666927058	low_risk	2.64185399366004	-1.76053596243159	3.54896873765637
TCGA-34-5236	2.24838200970874	high_risk	2.71747943153604	-0.906697725516135	4.01064031229461
TCGA-77-7463	2.11555484108564	high_risk	2.65968672400549	-1.46911081383968	3.66827881499469
TCGA-37-4132	1.9241085639444	low_risk	2.59650973817192	-1.28683122600671	3.64295517024066
TCGA-66-2778	1.9704947494755	low_risk	2.6856934057677	-1.77143178536003	3.90025155634372
TCGA-37-5819	1.8694565437619	low_risk	2.64523538691418	-1.39986309087052	3.62622386215744
TCGA-43-6773	2.05550111876484	low_risk	2.72047019340092	-1.06479281888985	3.7187540286987
TCGA-NC-A5HI	1.89766734791831	low_risk	2.57021105471693	-2.11569696490669	3.93621843731792
TCGA-77-A5G3	2.09206283508992	low_risk	2.56306404393716	-1.59528379420068	3.63657128701465
TCGA-21-1070	1.94408455385226	low_risk	2.6857206873921	-1.17557121144273	3.42905938642498
TCGA-60-2715	2.16360509685287	high_risk	2.71459350353388	-1.27975964430432	3.77493740388767
TCGA-60-2712	2.01513401709202	low_risk	2.63506032417892	-1.32156491388799	3.49642097980294
TCGA-60-2707	2.44327514322612	high_risk	2.76172888721606	-1.31712027913603	3.81463573007664
TCGA-98-8021	2.20038487431784	high_risk	2.74278254559663	-1.37781134942505	4.31187720485599
TCGA-63-A5MH	1.90478137626856	low_risk	2.60157279240207	-1.59278384540065	3.15559821175837
TCGA-39-5034	2.00988356852512	low_risk	2.66641229904651	-1.73200896121617	3.84068770280723
TCGA-18-3409	2.30810107315936	high_risk	2.71440681719688	-0.967644675903871	4.54658993749317
TCGA-60-2723	2.13681024081729	high_risk	2.67004289138503	-1.12822809638067	4.16648843710538
TCGA-85-A4QQ	2.26727009860656	high_risk	2.70589313160547	-1.00278346469816	4.06100227387282
TCGA-60-2711	2.11977345181644	high_risk	2.59046574653061	-1.66703377131099	3.67820347602395
TCGA-22-5485	2.26439791095302	high_risk	2.69982404603202	-1.23744220931619	3.91364606730505
TCGA-66-2788	2.16884341387984	high_risk	2.73217879200586	-1.21653512481428	3.77847580742932
TCGA-77-8153	2.10610205107738	low_risk	2.64837854817494	-1.34207128368197	3.68542420886868
TCGA-46-3769	1.96929200896082	low_risk	2.85558173264134	-0.869299307024402	4.30266102547511
TCGA-56-7579	2.02802300127026	low_risk	2.6593612127076	-1.43186349691084	3.99529936158984
TCGA-43-A475	1.92300110270532	low_risk	2.57132894676836	-1.40058313962518	3.7450198491838
TCGA-22-1000	2.22628821169888	high_risk	2.72620860244603	-1.16079738854192	4.01066022805314
TCGA-39-5030	2.0859008508656	low_risk	2.65202810191559	-1.19419822076757	3.62972046623948
TCGA-22-4604	2.23973400726751	high_risk	2.65408204250272	-1.15473818426445	3.50582795553244
TCGA-56-8628	2.04710981121209	low_risk	2.70635054031821	-1.43860125486949	3.75658741004771
TCGA-66-2783	2.00339340993595	low_risk	2.61703192218886	-1.60147675315524	4.08798707321131
TCGA-56-8083	2.48813274300708	high_risk	2.58815953728173	-1.37942321104299	3.21033703052379
TCGA-77-8143	1.99107120919599	low_risk	2.6489053457224	-1.88531165169951	3.4075270127773
TCGA-94-A4VJ	2.14987863935775	high_risk	2.7367165093639	-1.42094411900885	3.64191099828708
TCGA-66-2780	2.21195475263432	high_risk	2.77102967079662	-1.05145758832884	3.88803325181866
TCGA-21-1080	1.93196038542445	low_risk	2.62068823723194	-1.46976985944999	3.45821838887433
TCGA-56-A4BX	2.1234445244259	high_risk	2.62974884188777	-1.73381368032641	3.79727964636878
TCGA-77-7337	2.24518087798254	high_risk	2.71004802319876	-1.00765665415373	3.95488225531214
TCGA-77-8145	2.19229846901763	high_risk	2.7378729137603	-1.32489244104926	3.88725432946075
TCGA-NK-A5D1	2.51991399398725	high_risk	2.54422559957067	-1.34298811392453	3.96963972550487
TCGA-34-5241	2.07129545533335	low_risk	2.74590126959141	-1.13155231170924	4.35308022482243
TCGA-46-3768	2.15370839526454	high_risk	2.5809684659318	-1.32308852070761	4.70010557369602
TCGA-46-6026	2.20501724187622	high_risk	2.55406091927224	-1.57035828537872	3.32995612075837
TCGA-56-8503	2.19681173534568	high_risk	2.70169614517575	-0.986870400278086	3.54198634014696
TCGA-60-2725	2.1191962865817	high_risk	2.66553860733103	-1.49512426162576	3.56680876433827
TCGA-68-7756	2.26458680140436	high_risk	2.70561563558341	-1.26000411508853	3.56823320511953
TCGA-60-2706	2.0405531704166	low_risk	2.58593900660633	-2.02891047215815	3.52620127013832
TCGA-85-8666	2.19437394977982	high_risk	2.66542772403823	-0.82183599912562	3.61556198606409
TCGA-70-6723	2.1357794025282	high_risk	2.59199520887398	-1.31748350729242	4.02282758801368
TCGA-56-8082	2.07776792400639	low_risk	2.6332787395728	-1.65425016831864	4.06658466830728
TCGA-77-8007	2.22158861175665	high_risk	2.75565034633477	-1.15056381126787	3.40798025353064
TCGA-77-7338	2.19162489109056	high_risk	2.68979980617979	-1.19591703809243	4.18702314932518
TCGA-85-8481	2.40856495254697	high_risk	2.84782762662635	-0.824762797203592	3.6203138797941
TCGA-77-A5GH	2.09239149484363	low_risk	2.66940966647149	-0.969796316637749	3.59787627596009
TCGA-39-5027	2.2341502589737	high_risk	2.60765602662109	-1.58552810503254	4.22516070809602
TCGA-96-7544	1.93728257118707	low_risk	2.66565258504839	-1.51846933370366	4.02545037258686
TCGA-77-7138	2.33928329697182	high_risk	2.70790281210563	-0.899657935733238	3.77653970081809
TCGA-O2-A52W	1.95041171297406	low_risk	2.56492845975243	-1.63861991900456	3.50298951409689
TCGA-66-2792	2.17370713053873	high_risk	2.61509702663404	-1.29184426644983	4.0314828792296
TCGA-56-A4BY	2.1544107248154	high_risk	2.5340841547305	-1.76908505045122	4.16580531097167
TCGA-22-4607	2.11580090781664	high_risk	2.71661018501605	-1.62273416797304	3.86627867619226
TCGA-37-A5EM	2.19589695041973	high_risk	2.69212698819355	-0.922109544485846	3.66655074580682
TCGA-63-A5MY	2.15980370445017	high_risk	2.5315370257131	-1.92132582666835	3.78433536276414
TCGA-85-8355	1.84440257829406	low_risk	2.63442136454806	-1.49576315038703	3.8107790868786
TCGA-56-8309	2.17241167155911	high_risk	2.65127163899533	-1.27552518741986	3.86596825405188
TCGA-85-8350	2.20941707303303	high_risk	2.65049574057946	-1.52720353801169	3.79199171115094
TCGA-46-3766	2.03073239523218	low_risk	2.80041358267163	-1.0956188556305	4.22235351124625
TCGA-56-7823	2.04592722167597	low_risk	2.56814551807319	-1.62068687440503	3.56287166026535
TCGA-21-1078	2.25841646628781	high_risk	2.76925768449557	-1.56914811965134	4.04012249649652
TCGA-60-2724	2.09714738802343	low_risk	2.75079629105971	-1.02591058502598	3.65030745683367
TCGA-39-5031	2.18832433017881	high_risk	2.65007535009172	-1.64495769502366	3.89926066983338
TCGA-22-1002	2.15888677551261	high_risk	2.70737499486641	-1.48436573733386	3.5487716497463
TCGA-34-5240	1.98639658515252	low_risk	2.70993442754662	-1.20803662074824	4.48172063382939
TCGA-43-3920	2.08960320369503	low_risk	2.70023011687651	-1.33165634083429	4.70713029362173
TCGA-77-8150	1.88124880624684	low_risk	2.59609590101055	-1.42535561542739	3.98051635815191
TCGA-33-AAS8	2.2097768486677	high_risk	2.64184714561129	-1.59331014144531	4.04904200902151
TCGA-77-6843	2.1819872166883	high_risk	2.63852294867821	-1.60520403286037	4.61026992145583
TCGA-85-8582	2.25160577695201	high_risk	2.79440269454133	-0.885080894325291	3.61550508387405
TCGA-56-8307	2.19966484138721	high_risk	2.4804631888378	-1.83461460597779	2.72604547770398
TCGA-58-8388	2.26111775904776	high_risk	2.61207931207381	-1.47512354365997	3.61715948961519
TCGA-77-7141	1.97870006563291	low_risk	2.56482853839148	-1.6525524141997	4.43746946358024
TCGA-56-7221	2.0599557002089	low_risk	2.58317280401504	-1.57491727537859	3.92978024064515
TCGA-90-A4EE	2.10417029795068	low_risk	2.57807808057297	-1.27817961437942	3.34762362616541
TCGA-34-2596	2.1570251528662	high_risk	2.59399841327605	-1.33942198170392	4.68846359449727
TCGA-58-8391	2.08110999382906	low_risk	2.65904938122352	-1.36787722802139	4.40957116537454
TCGA-22-5472	2.21421392943265	high_risk	2.71817736231667	-1.69716962341758	3.92143115127318
TCGA-85-8070	2.11719625770579	high_risk	2.55976649455553	-1.72872596327646	4.48097888594301
TCGA-85-A4PA	1.63827453553521	low_risk	2.59728981281857	-1.14394534357127	3.07576029759293
TCGA-33-4589	2.03729407415686	low_risk	2.81093661011731	-0.861087765140979	4.30158282549158
TCGA-18-3421	1.89890987692142	low_risk	2.64121712991903	-1.60787768412262	3.91683585451092
TCGA-56-8201	2.20344206217779	high_risk	2.73566888545729	-0.70712031705159	3.16962335032818
TCGA-18-3408	2.01264740357637	low_risk	2.66656942527908	-1.4329690930673	4.84135465720012
TCGA-85-8276	2.09287866296117	low_risk	2.6489461530345	-1.16308735442875	3.52339994975129
TCGA-66-2773	2.04914817967245	low_risk	2.59816362074555	-1.73611133642996	3.68795582344333
TCGA-NK-A5CR	2.20766270735704	high_risk	2.59702178094927	-1.67658211823598	4.27829755110361
TCGA-66-2742	2.11421037621011	high_risk	2.65725847585469	-1.49686153984431	4.18845164787595
TCGA-43-7656	2.06034978524394	low_risk	2.62537339744548	-1.42306693313273	3.36659324953517
TCGA-68-A59J	2.11007511655405	low_risk	2.666682374575	-1.24988211408094	4.10695897164037
TCGA-98-A53D	2.16027446787997	high_risk	2.80597490997235	-1.04533598024003	3.56539459430162
TCGA-51-6867	2.23230217804702	high_risk	2.6015354063332	-1.67672315139648	4.16431805908817
TCGA-43-A56U	2.089178641535	low_risk	2.62315513554808	-1.47104225273428	3.61709222035572
TCGA-43-A474	2.26930043215118	high_risk	2.68004040933308	-1.19999856555898	3.76945422808773
TCGA-85-A4QR	2.06162806401249	low_risk	2.57293334678043	-2.08757636992414	3.85549667584683
TCGA-77-7140	2.0590082974048	low_risk	2.64243966497211	-1.12040672577487	4.66167059802831
TCGA-66-2768	2.36067665036043	high_risk	2.73092037217147	-1.18988952319496	3.44648945967568
TCGA-33-AASD	2.27239919677624	high_risk	2.72131626626482	-1.08343505465974	4.08914533613732
TCGA-96-8169	2.18376333021036	high_risk	2.71422171211097	-1.50505792491994	3.84007366551905
TCGA-J1-A4AH	2.21441745157601	high_risk	2.54909375784262	-1.66815469177345	4.10462441282736
TCGA-21-5784	2.10881216204129	low_risk	2.77306367311975	-1.55326640526915	4.31887023017239
TCGA-22-5481	1.78322458802637	low_risk	2.57000221450568	-1.60487881281765	3.07823130774465
TCGA-63-A5MG	2.10971950358334	low_risk	2.72035541090739	-1.6044287518024	3.65184857524282
TCGA-43-6143	2.14493616333104	high_risk	2.57224371448476	-1.56233982279364	3.26781282619897
TCGA-33-4583	2.05608022380699	low_risk	2.64618206538805	-1.16251807030634	4.05823691745214
TCGA-43-5670	2.208636718356	high_risk	2.74969637520554	-1.23322968093638	3.73099232174997
TCGA-21-5787	2.47898636758107	high_risk	2.75921507600379	-1.38966857691775	2.83754269691436
TCGA-63-7021	1.96801421769326	low_risk	2.68372734622459	-1.37068859366028	3.69794229998936
TCGA-33-AASI	1.96816008678706	low_risk	2.73914281349402	-1.67272542742818	2.96098896024923
TCGA-34-5928	2.30303193102983	high_risk	2.72115865504573	-0.905879280277857	4.25417468873558
TCGA-56-7730	2.31386853965251	high_risk	2.52110138386718	-1.87654600006451	3.84111900041987
TCGA-77-7335	1.97580639289356	low_risk	2.73733059598899	-0.930158915641718	4.23621835318826
TCGA-56-7223	2.36504868559829	high_risk	2.53554697082509	-1.4064964235221	4.24584221025265
TCGA-98-7454	2.3472625872353	high_risk	2.7149357605842	-1.11475186497544	3.3436721551205
TCGA-O2-A5IB	2.32493081723212	high_risk	2.59102129752232	-1.61026449315467	3.06505221268832
TCGA-34-8456	2.21180599880518	high_risk	2.58906974869914	-1.56591189851853	4.16469759469696
TCGA-94-7557	2.29348780007022	high_risk	2.66330743729475	-1.34026704001337	3.70778463493645
TCGA-85-A4CL	1.95221003488844	low_risk	2.63333411032175	-1.34504892382379	3.92878770340808
TCGA-22-5479	1.98198774798782	low_risk	2.63431153087084	-1.33958435030058	3.92698847826131
TCGA-63-7020	2.1814273369258	high_risk	2.76255100068821	-1.45941150603998	4.05171285746551
TCGA-98-A53H	2.01227315227691	low_risk	2.66506234925154	-1.40147828353582	3.97361407037405
TCGA-85-A50M	2.33326731945946	high_risk	2.8729782797915	-1.08371008744713	3.55206417601191
TCGA-O2-A52V	2.04397593121749	low_risk	2.60568016567236	-1.44535021513033	3.85894919550992
TCGA-56-1622	2.31717421326082	high_risk	2.6716340699431	-1.83910499011943	3.89036499500464
TCGA-37-4130	1.85525519358841	low_risk	2.73372276177833	-1.28817749542263	3.63912145776365
TCGA-85-A512	1.99406139966006	low_risk	2.58237845605449	-1.42014848971571	3.65833928345412
TCGA-77-8138	2.16569156594861	high_risk	2.79313317126377	-0.900343920213039	3.67190404980334
TCGA-85-7710	2.283780052071	high_risk	2.75731929905784	-1.45290854274311	3.54620984124857
TCGA-66-2765	2.17655354208921	high_risk	2.80910090081004	-0.905901625781548	3.38945628147495
TCGA-56-8625	2.16724389783571	high_risk	2.67247391528181	-1.24456090105361	3.69019904722187
TCGA-66-2781	2.1255220670108	high_risk	2.67331742838076	-1.49628727968274	3.62425658667745
TCGA-22-4591	2.17130573733622	high_risk	2.55556594845771	-1.74223367240269	4.2172436605874
TCGA-66-2755	2.04367881107283	low_risk	2.6675810966123	-1.09324700234115	3.32284264866424
TCGA-63-6202	1.99738504659752	low_risk	2.75985754176019	-1.04940780417552	3.6969604952624
TCGA-85-8479	2.24233399331859	high_risk	2.80049012399378	-1.07929053566681	4.00221119662203
TCGA-66-2767	1.97805275277644	low_risk	2.62433810311913	-1.44105459683807	3.64266792480827
TCGA-77-7142	2.13828650487701	high_risk	2.59131496678239	-1.50442528128445	3.78596886766443
TCGA-22-5477	1.9824596438895	low_risk	2.55976500340171	-1.51284684247918	4.48821289180021
TCGA-85-6798	2.28335009594239	high_risk	2.71656073733247	-0.93289117015499	4.06447164441751
TCGA-98-A53A	1.93436492565918	low_risk	2.47288139007423	-1.49670264888971	3.71956800906373
TCGA-34-5239	2.05864920601069	low_risk	2.70451740532047	-1.10248917343451	3.34275655911746
TCGA-56-8308	2.09766051810597	low_risk	2.68590688518626	-1.49248756812779	3.68333213858363
TCGA-L3-A524	2.24261173413273	high_risk	2.60450562767111	-1.3235352463933	3.82313306199381
TCGA-37-3789	2.15549677977691	high_risk	2.7548313535483	-1.04570800525625	3.50085553670058
TCGA-77-8128	2.32820577362516	high_risk	2.65399474181737	-1.19083757895637	3.98064448616538
TCGA-60-2713	2.26030991971471	high_risk	2.69662284909361	-1.09727329203587	3.88506847050873
TCGA-77-8146	2.14753437943093	high_risk	2.72387637867624	-1.60722557335477	3.60331979582487
TCGA-NC-A5HM	2.15809187530526	high_risk	2.68248324891795	-1.44740362848907	3.96308776478511
TCGA-92-7341	2.21424898391306	high_risk	2.67832659279715	-1.0557015073551	3.98051677645137
TCGA-94-8035	2.2207333088229	high_risk	2.61907277890433	-1.62143139581229	3.45221647348686
TCGA-60-2722	2.06447728432277	low_risk	2.65161761432209	-1.37303842600757	4.03999971683567
TCGA-77-7465	1.92735007214033	low_risk	2.57843001012059	-1.42201200798314	3.75454588413657
TCGA-66-2759	2.05288019797141	low_risk	2.64454403522414	-1.1574787356986	3.98717823496776
TCGA-68-A59I	2.07640488109723	low_risk	2.68136800123994	-1.48533518392088	4.24176876395699
TCGA-77-A5G7	2.10848749297103	low_risk	2.57412116591554	-1.79843087340622	2.89126770151674
TCGA-77-8148	2.22304643875277	high_risk	2.63008297419981	-1.10511074833421	3.69940426406054
TCGA-39-5039	2.2496440922157	high_risk	2.82137954740087	-1.26663311143949	3.93468735644236
TCGA-43-8118	2.30595482013902	high_risk	2.63589586199448	-1.60325780619102	3.53477473826696
TCGA-22-4596	2.05414934655469	low_risk	2.75065742431227	-1.37865921620549	4.29586751045984
TCGA-18-3406	1.99684912243269	low_risk	2.70848947691224	-1.23151440198079	4.4275895821196
TCGA-MP-A4T4	2.01126425972921	low_risk	2.60948402300594	-1.24773541723103	3.62053475635925
TCGA-05-4250	2.15306085730659	high_risk	2.65051647601847	-1.05474680624354	3.61009551233362
TCGA-64-5774	2.05777922922914	low_risk	2.59836255125537	-1.46273777798403	3.91512750736828
TCGA-97-7937	2.05880193864993	low_risk	2.67652711461237	-1.42463001948283	3.99723172578167
TCGA-97-A4M6	1.98495868019679	low_risk	2.69743393070537	-1.51236146160257	3.70337169462979
TCGA-44-A4SU	1.99781085503004	low_risk	2.5883585884705	-1.82148594289747	4.03300514684866
TCGA-78-7155	2.2641438862794	high_risk	2.48001760351165	-1.29192008446216	3.44603119044795
TCGA-78-7163	2.05248763812286	low_risk	2.74544591576663	-1.52524912026184	4.56363524851651
TCGA-55-7574	2.04527416420616	low_risk	2.67202577722492	-1.16539808635033	3.6419447166348
TCGA-78-7535	2.29781079065409	high_risk	2.70842845927694	-1.22228284825151	3.97984601011627
TCGA-55-8619	2.10522255427453	low_risk	2.74258032930172	-1.17153835698139	3.63571390116242
TCGA-95-7567	2.10345368408093	low_risk	2.63878403110434	-1.38754530723589	3.63706881684089
TCGA-44-7670	2.25651461081782	high_risk	2.52417527056902	-1.57057343707556	3.85598179605725
TCGA-NJ-A7XG	2.15668389024571	high_risk	2.69651801832987	-1.76241439588464	3.97966454818116
TCGA-44-8117	2.19269996695449	high_risk	2.73075379201106	-1.3082032853844	4.29560191857403
TCGA-62-8402	1.94069683970385	low_risk	2.62551602827784	-1.6070803265729	3.00354846726071
TCGA-49-4507	2.29492664688734	high_risk	2.7375468654758	-1.46267267478767	3.14517992894323
TCGA-J2-A4AD	2.46080207167985	high_risk	2.62131596939485	-1.96074966483902	3.97471322144647
TCGA-55-A490	2.14745600674817	high_risk	2.6266851611802	-1.27913328169336	3.73875139031902
TCGA-67-3770	2.07704573509699	low_risk	2.68438715694996	-1.71962288045161	4.25636433873502
TCGA-55-A48Y	2.15311282685281	high_risk	2.72406009357922	-1.3835876394241	3.4256283168956
TCGA-44-3918	1.99956961796966	low_risk	2.5989495499853	-1.32734278926133	4.45908636787227
TCGA-05-4249	2.06412760834821	low_risk	2.69999247182839	-1.58167678698015	3.9826903931276
TCGA-67-4679	2.08190246673466	low_risk	2.6680475047867	-1.44196723571769	4.09366008691579
TCGA-55-A494	2.37091690041455	high_risk	2.6263069562099	-1.84361082476166	4.01151540934296
TCGA-64-5778	1.65542992833948	low_risk	2.64414970844973	-1.41718555309975	4.14629608205477
TCGA-49-AARQ	1.83936496418158	low_risk	2.57537034644347	-1.51737229011906	3.98153602199235
TCGA-95-8494	2.26681042158409	high_risk	2.63114809983008	-1.25563999766919	4.07147177503505
TCGA-55-7726	2.30757959769109	high_risk	2.73751143213867	-0.493310356771971	3.7876117378282
TCGA-78-8660	2.08582047227042	low_risk	2.64171677447582	-1.40540760728354	3.47153343574143
TCGA-49-4490	2.29610337447281	high_risk	2.66682326913361	-1.54962807310579	4.04884486617034
TCGA-J2-8194	2.13123347248165	high_risk	2.70842500054915	-1.54448806393566	3.85651619350722
TCGA-44-2659	1.98062285375018	low_risk	2.72111533553884	-1.25055516662501	4.26713846236293
TCGA-78-7633	2.09176985307995	low_risk	2.69588374373364	-1.64581093848728	4.17899960869592
TCGA-55-8299	2.44219347347044	high_risk	2.73176279767206	-1.04417869903531	3.31514419813217
TCGA-67-6217	1.98276186597884	low_risk	2.71383688501525	-1.41872811571672	4.27825349742339
TCGA-67-3774	2.09095341990633	low_risk	2.73771590771998	-1.40213682792777	3.67377240578766
TCGA-MP-A4T6	1.83018531122463	low_risk	2.6430337684339	-2.05329176222092	3.70566057512862
TCGA-50-5942	2.18415790775823	high_risk	2.69366202673568	-1.55363275146143	4.170552974873
TCGA-55-A48Z	2.1325793154426	high_risk	2.61355711654587	-1.29059665271518	4.1214041468557
TCGA-99-AA5R	1.9406983483121	low_risk	2.66125908870549	-1.19042069401911	3.8260728714351
TCGA-86-8280	2.11853973170482	high_risk	2.6847497649089	-1.31517178610198	4.22622131823491
TCGA-83-5908	1.96544551360677	low_risk	2.66031351033587	-0.995667951622369	3.27625584074511
TCGA-78-7146	2.21788348723204	high_risk	2.58314038775982	-1.22470448529588	3.59227250780143
TCGA-95-7948	2.12619044257362	high_risk	2.67834180642175	-1.89745916610098	4.2461517311358
TCGA-55-7570	2.11010498586337	low_risk	2.57068935807406	-1.47949819047129	3.20259398197972
TCGA-50-5072	2.50613781011381	high_risk	2.65907023247058	-1.5380595647966	2.95120120120516
TCGA-91-8499	2.0918876141577	low_risk	2.42696566920327	-1.52907462263895	3.42208107328138
TCGA-49-AAQV	1.96880864394264	low_risk	2.60336200083285	-1.6832107474694	4.05608985777295
TCGA-86-8671	1.91201816692069	low_risk	2.68376738835726	-1.16780755626641	3.77827357765117
TCGA-91-6829	2.44636056385442	high_risk	2.69786112954529	-1.03311176602542	3.88550324396429
TCGA-05-5428	1.93376277104687	low_risk	2.63411925980477	-1.31714472431697	4.307428986546
TCGA-91-8497	1.88161213733556	low_risk	2.70119733524687	-1.36777652903626	3.9866036025492
TCGA-78-7145	2.32389525914621	high_risk	2.61924036851025	-1.29462620216525	4.25179910172558
TCGA-69-7973	2.1222234193824	high_risk	2.56258166947656	-1.57983394908242	3.66714440072098
TCGA-80-5611	2.10977489686599	low_risk	2.64541316806648	-1.60865575192243	3.89519630429406
TCGA-91-6849	1.9887463836575	low_risk	2.78696111318029	-1.42959491028966	3.87129001445061
TCGA-49-AAR9	2.22899376013822	high_risk	2.70072724828554	-1.35698332791341	3.91318370091224
TCGA-86-8669	1.91372768688202	low_risk	2.65583900535119	-1.4509304732548	4.17966944809883
TCGA-86-8279	2.34342575037236	high_risk	2.66121924028868	-1.45239716761178	4.140839648771
TCGA-75-6206	2.0427698003766	low_risk	2.75383951859943	-1.60387166739069	3.72911927440375
TCGA-75-6214	2.3319037537542	high_risk	2.73720613857351	-0.976080123991073	4.00094639031826
TCGA-49-6744	2.11603389703362	high_risk	2.68144280829083	-1.19722154497792	3.80865074720053
TCGA-64-1680	1.93587663585265	low_risk	2.64518864029086	-1.70444408465249	4.51101318670655
TCGA-55-8091	2.17086081039621	high_risk	2.71054956811711	-1.23982850538114	4.15860740104857
TCGA-44-A47B	2.08414818537973	low_risk	2.65621038056404	-1.67915023229594	3.90989910492532
TCGA-73-4676	2.23230908211801	high_risk	2.64500181197978	-1.35172479007441	4.05851582354739
TCGA-55-6982	2.21708052089197	high_risk	2.71043441993128	-1.23296609576094	4.09490756544091
TCGA-4B-A93V	1.89537634362205	low_risk	2.7518518798133	-1.29163522003675	3.74628213902592
TCGA-62-A46Y	2.08651599201508	low_risk	2.63443682487113	-1.50226940630265	4.175550958014
TCGA-78-7160	2.17892882339167	high_risk	2.72100568179397	-1.43811766404179	3.72236225110843
TCGA-44-2656	2.01783425068137	low_risk	2.60717717215677	-1.50007721272004	4.32046570824048
TCGA-75-7025	1.99251622048177	low_risk	2.65709489189049	-1.47967896765184	4.1508941555357
TCGA-L4-A4E5	1.9783018591265	low_risk	2.59081309737051	-1.46120773253125	3.97034931518588
TCGA-50-5051	1.96330720848467	low_risk	2.62804537049752	-1.60144888042399	4.09780673000708
TCGA-64-1681	2.08404159960411	low_risk	2.70343449901652	-1.35284841468129	4.5261332677393
TCGA-78-7161	2.28810014958461	high_risk	2.71905638655931	-1.66844356001581	3.74277761015786
TCGA-05-4426	2.32560998742505	high_risk	2.7002971057779	-1.29376499742784	4.1761139350837
TCGA-50-5049	1.89554607671469	low_risk	2.67717257285827	-1.01087926392375	3.91137741722188
TCGA-44-8120	2.20351288606737	high_risk	2.72368880741036	-1.45754696116995	3.88235454566743
TCGA-86-7713	2.08657242443924	low_risk	2.59628396536368	-1.75217981541818	3.19065890025521
TCGA-67-3773	1.8760856176377	low_risk	2.71663119523981	-1.42419752249569	4.23501479867322
TCGA-44-A479	1.94208409724586	low_risk	2.61429795798264	-1.49547977890775	3.62551098143147
TCGA-50-8460	2.07946102340718	low_risk	2.67429797454792	-1.5943966043192	4.06887672622836
TCGA-05-4422	1.85010395766803	low_risk	2.73078779296777	-1.79948348455034	3.48580629150123
TCGA-05-4390	2.0905972111292	low_risk	2.7037472088865	-1.40023496304789	3.57275172976614
TCGA-91-6830	2.37846631915877	high_risk	2.66593926782731	-1.26008028142703	3.88417938047572
TCGA-50-5068	1.84559937787841	low_risk	2.67535218129704	-1.43956609262436	4.51232334742232
TCGA-44-7669	2.10272795023686	low_risk	2.51680458616103	-1.05580533671406	3.36039645291633
TCGA-50-5066	1.95865753291409	low_risk	2.68424765375869	-0.86631625959291	4.01308728767488
TCGA-64-5815	2.2554578375682	high_risk	2.74557212926895	-0.930521431749879	4.20840749212701
TCGA-50-5939	2.35182158240188	high_risk	2.75359767867417	-0.953869525909207	3.48809956977909
TCGA-MP-A4TA	2.4046289871671	high_risk	2.66758871346998	-1.64657975300204	3.17569314786042
TCGA-97-A4M1	2.12001145713924	high_risk	2.68306420246733	-1.49071463846127	3.96670521943039
TCGA-44-5645	1.84902156849871	low_risk	2.49052375287796	-1.51615740652023	4.70573352748538
TCGA-64-1677	1.88124557236759	low_risk	2.57742903822279	-1.52389529440067	3.69584204189566
TCGA-44-2662	2.25447998119797	high_risk	2.60257185872975	-1.24364040525527	3.97587694713323
TCGA-44-6775	2.21076476248827	high_risk	2.65103828419771	-1.21184944134824	4.07706514782379
TCGA-38-4632	1.87450346821495	low_risk	2.68174347119596	-1.11248363631611	3.95336435642419
TCGA-55-8092	2.14497114951012	high_risk	2.74763018365951	-1.38144950796103	3.56425509851834
TCGA-50-5946	2.13185974539566	high_risk	2.63552244919485	-1.11323938211037	3.90673163162208
TCGA-MP-A4TI	2.20554534302943	high_risk	2.68583804079171	-0.901611341014672	3.14933921269095
TCGA-05-4418	2.46909301249453	high_risk	2.76610065886614	-1.32521097755452	3.03780371474223
TCGA-MN-A4N4	2.34565787255016	high_risk	2.72319385802448	-1.35546091991081	3.8363526529143
TCGA-55-8507	2.05232679307669	low_risk	2.60976323353864	-1.57153366733178	3.38843978003481
TCGA-86-8668	2.28926833644237	high_risk	2.68457017875646	-1.43423315837135	3.8660739509261
TCGA-05-5425	2.23299084034401	high_risk	2.74299286438354	-1.36648754260347	3.51361780542138
TCGA-49-4510	1.87108064049692	low_risk	2.74696995229762	-1.53100692089529	4.35248542375708
TCGA-55-6979	1.99990861148576	low_risk	2.63244674518063	-1.24373512595006	3.66473587828194
TCGA-78-7158	2.20414032261079	high_risk	2.60588722258399	-1.80883513063552	3.59902629299811
TCGA-97-8547	2.25629782219877	high_risk	2.70103128613015	-1.35071753247636	3.77754117963268
TCGA-78-7153	1.98007025473924	low_risk	2.72690310542473	-1.49645233530202	3.97941343668119
TCGA-35-4122	1.97759657065375	low_risk	2.70307211290129	-0.889736961483424	4.03198585698145
TCGA-49-AARE	2.01087782025818	low_risk	2.63284421789457	-1.63861950332286	3.83353694041875
TCGA-49-6761	2.07832655786885	low_risk	2.6939728909024	-1.0566989789914	4.02188714912485
TCGA-91-7771	2.01086772127301	low_risk	2.67703928855283	-1.30063683020625	3.85885330955835
TCGA-69-7980	2.01807393495045	low_risk	2.69630614487824	-1.56867899899675	3.77712416632442
TCGA-69-8253	2.22471274198808	high_risk	2.80375807389513	-1.39845683932676	3.80340459954507
TCGA-95-7947	1.99669050204417	low_risk	2.58884522000874	-1.65086301857474	4.08898963444066
TCGA-62-8394	2.26695624571548	high_risk	2.6135767318304	-1.54682463544786	3.3211849823609
TCGA-55-8616	2.04269453375721	low_risk	2.63708767614008	-1.64259039450534	3.95707929651767
TCGA-49-6743	2.19841833084722	high_risk	2.64790860983495	-1.57335966811799	3.58130385948782
TCGA-49-AAR4	2.08685949285469	low_risk	2.57886066833834	-1.6051711425362	3.51769182139813
TCGA-38-4625	2.18133603912567	high_risk	2.69375295707403	-0.987478868576117	3.49856286355223
TCGA-05-4417	1.97404561507906	low_risk	2.70913650988204	-1.18223930182242	3.82247635329735
TCGA-50-5045	2.04165075690524	low_risk	2.71160231579998	-1.00635515655572	3.86399326485864
TCGA-97-A4M2	1.94661464231133	low_risk	2.63671904145567	-1.60495956201693	3.73401202584912
TCGA-97-A4M3	2.10269575718931	low_risk	2.72538216259257	-1.41086675702307	3.74869655623099
TCGA-44-2668	2.30935970918389	high_risk	2.66168842229559	-0.92818167562357	3.34674179885493
TCGA-71-8520	2.22091097682956	high_risk	2.67578341803073	-1.48536466641537	4.09259305590356
TCGA-75-5125	2.09664679137512	low_risk	2.61522827720322	-1.06310881278394	3.73981002809065
TCGA-49-4512	2.0114977631909	low_risk	2.69769502836676	-1.27832338495149	4.27658859656734
TCGA-86-7711	2.18570540809098	high_risk	2.64887965249307	-1.22324916816914	3.8059942013966
TCGA-L4-A4E6	2.01529086880807	low_risk	2.74552684390049	-1.13031819662218	3.89397018226495
TCGA-49-AAR0	1.9532948596083	low_risk	2.61793500228879	-1.31618059156529	3.89006105062465
TCGA-50-7109	1.96156224404189	low_risk	2.65719000630737	-1.52476114973066	3.8486192454213
TCGA-L9-A50W	2.23519624179182	high_risk	2.69548381528449	-1.84691439571494	3.93685155408155
TCGA-55-8094	2.25842709945532	high_risk	2.71111401596273	-1.32655442186201	3.68978045048552
TCGA-05-4430	2.18004195689667	high_risk	2.71645807304605	-1.25875375845338	4.16696059947406
TCGA-91-A4BD	1.935904709812	low_risk	2.63745431650319	-1.64922157410809	4.27806972371595
TCGA-78-7149	2.12943853195776	high_risk	2.75480019952825	-1.63843948647773	3.75282232879611
TCGA-55-7724	2.01915337811932	low_risk	2.60377820781809	-1.20214144335695	4.41427144473041
TCGA-50-6593	2.17930948899283	high_risk	2.64821409962591	-1.34354270889559	3.76227786725951
TCGA-86-8674	2.05255912235004	low_risk	2.75647093470871	-1.97555782529617	3.59687120013512
TCGA-49-4505	2.15862936375054	high_risk	2.68978576787627	-1.40308692658654	4.29811228876224
TCGA-05-5420	1.96750040959558	low_risk	2.71888745783491	-1.35867727660065	3.53406845763578
TCGA-55-6983	1.93462993387967	low_risk	2.68025231025402	-1.48442114214524	3.94216828006182
TCGA-44-8119	2.14205062032225	high_risk	2.68826654814676	-0.832716782743114	3.64172940954688
TCGA-55-7994	2.0181530190334	low_risk	2.61700624346927	-1.40155721189561	3.50725466992448
TCGA-55-8508	2.19760408443114	high_risk	2.70615011903784	-1.41936991064858	3.77750208705576
TCGA-73-7499	1.78141972212722	low_risk	2.55045127230953	-1.67715787361502	4.20431617099724
TCGA-50-5933	2.30446351113268	high_risk	2.7270016042287	-0.657216683262444	4.00087315405091
TCGA-NJ-A4YI	2.24985707740213	high_risk	2.6662959683313	-1.63038360843541	4.25593072906145
TCGA-55-7573	1.98179392918914	low_risk	2.65323390865443	-1.62895491574645	4.19948509304239
TCGA-91-A4BC	1.96812207285872	low_risk	2.61649686850151	-1.16149505822592	3.37313749824048
TCGA-78-7220	2.28110993369851	high_risk	2.71324544431551	-1.47885391457081	3.03341231333909
TCGA-05-4382	2.22149829185324	high_risk	2.71967610901021	-1.13923777311237	3.99743619033868
TCGA-86-8278	2.22574497442271	high_risk	2.68985508072392	-1.54931031458124	3.83541510019002
TCGA-NJ-A55R	2.07916927285534	low_risk	2.68661184718044	-1.23202507778729	4.20928856090299
TCGA-91-8496	2.16865394042511	high_risk	2.73248465872107	-1.36676534204684	4.22772613990849
TCGA-MP-A4TJ	1.94764071519414	low_risk	2.60719828576471	-1.28550104092882	3.67198489461933
TCGA-69-7765	2.1533407598077	high_risk	2.71163425705614	-1.06356354147469	4.25803881063934
TCGA-64-5775	2.37224459547263	high_risk	2.78986902137129	-0.121503432864264	3.08653004686367
TCGA-44-7661	2.39940853484613	high_risk	2.6851995444848	-0.813385406156595	3.23731371626711
TCGA-49-4486	2.00457303011585	low_risk	2.72389594731827	-1.83045405749338	4.15649616811875
TCGA-05-4427	2.01886167853825	low_risk	2.68533411462155	-0.994583931105232	3.89873521588792
TCGA-MP-A4TE	1.90346439752117	low_risk	2.66788997989317	-1.85515505374574	3.7776608196623
TCGA-38-7271	1.89464522623042	low_risk	2.67597537496897	-1.10532386228554	3.888101229597
TCGA-62-8399	2.34770247641545	high_risk	2.68999074754446	-1.26720958511855	3.47111511459733
TCGA-49-AAR2	1.78799878034003	low_risk	2.68668394971561	-1.69173584286616	3.311663041106
TCGA-86-7953	2.00730536906425	low_risk	2.58680002737284	-1.36364083421335	3.87808891488722
TCGA-69-8254	2.12457604259104	high_risk	2.71863326011111	-1.68365637693177	3.80838602850423
TCGA-86-8055	2.33268691325134	high_risk	2.69645189459206	-1.14131603810568	3.96687006118725
TCGA-55-5899	2.0858330115575	low_risk	2.67221381230966	-1.0333170257155	3.8329576924847
TCGA-78-8655	2.12364022402783	high_risk	2.66779801653611	-1.6853487823016	3.9485271957192
TCGA-05-4420	2.21938830409791	high_risk	2.66420729808879	-1.3374645997299	3.6410456119365
TCGA-49-AARN	1.98691414429748	low_risk	2.64453327822447	-1.6581616783571	3.73175815173566
TCGA-49-6745	2.18125254404629	high_risk	2.66415369466386	-1.11678286793498	3.741135277391
TCGA-55-8505	2.54926113976168	high_risk	2.80090708035307	-1.55121337845817	3.22494923279331
TCGA-99-8028	1.97933100660205	low_risk	2.68358031389536	-0.967560496871069	3.93926386768939
TCGA-38-6178	2.23919628962287	high_risk	2.64058900221952	-1.43092755040809	4.14281100025674
TCGA-55-6987	2.06350531292101	low_risk	2.64458840581958	-1.29080737429643	3.49202672480938
TCGA-49-4494	2.04726743078145	low_risk	2.7739817185483	-1.49317904770189	4.04852984602117
TCGA-55-6543	2.38307206362866	high_risk	2.7267000552569	-1.33153170833465	4.19492393067467
TCGA-64-1678	1.8852690788941	low_risk	2.63807340569789	-1.19406587738577	4.17846836779231
TCGA-91-6835	1.90925432977205	low_risk	2.5690023211967	-1.34208990718261	3.95438221795581
TCGA-S2-AA1A	2.02725688643011	low_risk	2.72993869524932	-1.30445810018777	3.65127818248297
TCGA-69-7761	2.1464294051363	high_risk	2.71552107428368	-1.40988722797335	3.33008321463166
TCGA-86-8672	2.18898471422033	high_risk	2.73573292114174	-1.27042871672056	3.21574506345417
TCGA-44-5644	2.31190306888799	high_risk	2.71088491292326	-1.22829271145029	3.63502667069224
TCGA-49-4506	2.33030968720246	high_risk	2.78152566902456	-1.19345356815281	3.09153582028062
TCGA-MP-A4SV	2.01174721957248	low_risk	2.56724129265413	-1.50778299521796	3.49128615936526
TCGA-53-7626	2.01832414633865	low_risk	2.62872216886382	-1.30059129044444	3.86819090543677
TCGA-MN-A4N1	2.27109876333581	high_risk	2.69641505808464	-1.49785259101962	3.59896793346526
TCGA-35-4123	2.00014216693248	low_risk	2.68001273771291	-0.872494954655341	3.75693759363215
TCGA-55-8621	2.2114300521243	high_risk	2.6592809548196	-1.20879729452538	4.09704187052068
TCGA-69-A59K	2.02393180593675	low_risk	2.54356210285918	-1.35983050185479	4.42197275890704
TCGA-49-4501	2.00792334070653	low_risk	2.70561410095743	-1.35384166471885	4.1955221101573
TCGA-44-2655	1.97337102692561	low_risk	2.76157588988603	-1.48821380617448	4.01926933073959
TCGA-05-4434	2.2384988962384	high_risk	2.65183268743586	-1.16539296174442	3.56717660645145
TCGA-78-7148	2.45859009353143	high_risk	2.78859912530908	-1.61413626305536	3.53672545604673
TCGA-44-6145	2.1627189369123	high_risk	2.7404613341683	-1.18563985269126	3.52404290351322
TCGA-55-8615	2.10355323610508	low_risk	2.70964422847009	-1.70922545887597	3.67561943201095
TCGA-38-4626	2.23515864099675	high_risk	2.75326700765912	-1.05665212279083	3.82894988561383
TCGA-50-5930	2.23573960594654	high_risk	2.77200332592951	-1.29274091714975	3.79230681399833
TCGA-55-6981	2.2255917052855	high_risk	2.62759293510266	-1.70083806509682	3.89314879429137
TCGA-62-A46R	1.88370715404684	low_risk	2.60035630664223	-1.65241593751837	4.16698742062518
TCGA-95-8039	1.99088167801048	low_risk	2.64785122337257	-1.58580520259398	3.90251478165083
TCGA-97-7554	2.17205956826215	high_risk	2.71165249170353	-1.12390892832615	4.09616317170829
TCGA-67-6216	1.92424021539559	low_risk	2.69086977737027	-1.56577975754529	3.82975688200376
TCGA-MN-A4N5	2.10715467384409	low_risk	2.64463469122146	-1.36937831768922	3.87248378882903
TCGA-93-8067	2.22364937567734	high_risk	2.70610633918232	-1.65046235855409	3.45251503329977
TCGA-97-8176	2.32594821566813	high_risk	2.65932631210029	-1.77931435423327	3.47706722961445
TCGA-55-A493	2.20137369788534	high_risk	2.59223118367288	-0.784545928569258	3.505358037307
TCGA-62-A46S	2.09277543973531	low_risk	2.74000399576855	-1.61561905896811	3.97593540931057
TCGA-55-6968	2.14809517658881	high_risk	2.46388483335257	-0.889535661111484	3.84577618994414
TCGA-44-6147	2.06547406016911	low_risk	2.58856272891833	-1.64415229282106	4.33264011092744
TCGA-55-8514	2.03815359279361	low_risk	2.72696811068929	-1.55771803732158	3.84260878334014
TCGA-55-7911	1.98244291594083	low_risk	2.56787606198813	-1.55610974254654	3.84937986302274
TCGA-35-3615	1.98270717783212	low_risk	2.7379238390258	-1.76912700874074	3.9208414835891
TCGA-73-4658	2.1376238537224	high_risk	2.74668221338588	-1.01003123375297	4.15056106653726
TCGA-44-6778	1.9752393616323	low_risk	2.55919418652847	-0.932652942475114	3.68411926462808
TCGA-62-8397	2.09995726284332	low_risk	2.75854663771753	-1.42421755084208	4.22983720341443
TCGA-50-6595	2.35286448456437	high_risk	2.78336325962163	-0.553513332611539	3.62564177274388
TCGA-L9-A444	1.84027594410888	low_risk	2.68210251830507	-1.40710278308221	3.95273532549857
TCGA-64-5779	2.09266822533729	low_risk	2.57491195265559	-1.13479694160384	3.66917586281563
TCGA-44-7660	2.07083278629982	low_risk	2.54302251926551	-1.91131742987539	3.42598756649337
TCGA-44-2666	2.16793712854926	high_risk	2.65034845091928	-1.76561342072222	3.99308064539769
TCGA-44-6777	2.15624643764039	high_risk	2.70930085893577	-0.820396402728484	4.22664358570902
TCGA-73-4675	2.2317089361086	high_risk	2.73321126416582	-1.48682473917181	4.09153700831335
TCGA-55-7903	2.0686628040543	low_risk	2.56264436707111	-1.65545210785805	3.94826184224873
TCGA-97-7553	1.96609487080486	low_risk	2.66884611753659	-1.18609865275455	3.79849507053183
TCGA-78-7147	2.0954182478299	low_risk	2.55290057428131	-1.86640130368513	3.96308791188002
TCGA-99-8033	2.41765571854449	high_risk	2.68273161858005	-1.50422389799413	3.20287595482109
TCGA-55-1594	1.98620974982967	low_risk	2.56764945241326	-1.53357333982242	3.78565628460799
TCGA-55-6980	2.40757980801781	high_risk	2.71173722308897	-1.15286036147997	4.21813482120897
TCGA-95-A4VK	2.35074798284397	high_risk	2.70856448177017	-1.80622795969892	3.27744691442042
TCGA-55-8207	2.16638758806438	high_risk	2.63501314082494	-1.25602762907454	4.23501095794348
TCGA-NJ-A55O	2.35483062775715	high_risk	2.77626364441963	-1.42750733158524	3.45509635522642
TCGA-95-7043	1.99884375182395	low_risk	2.63472976104006	-1.7066006454439	4.10537140375857
TCGA-44-7672	2.13006898593136	high_risk	2.74223088319547	-1.03609247746201	3.71074825301729
TCGA-44-6146	2.20790165856725	high_risk	2.64766738446056	-1.36681816391887	4.19245303448769
TCGA-67-3771	2.12508793485605	high_risk	2.62800678840555	-1.5012533875441	4.03979833268264
TCGA-67-3772	1.98842757358825	low_risk	2.73823473974816	-1.34881617567588	4.21986146004907
TCGA-97-A4M5	2.22473753277635	high_risk	2.71926622801035	-1.56057793610785	3.54877281621809
TCGA-53-A4EZ	1.89452576351328	low_risk	2.55989228489682	-1.63703930192794	3.97896889846078
TCGA-99-8032	2.07222698749885	low_risk	2.65250130877218	-1.18920797863109	3.96791965903844
TCGA-73-4670	2.5276228590854	high_risk	2.78940890699697	-1.08932259693668	3.19314964629346
TCGA-55-7576	2.10068239558499	low_risk	2.64371146959062	-1.41367250377989	4.17345843891197
TCGA-J2-A4AE	1.88923252833008	low_risk	2.61399826339794	-1.60056973974386	3.62562944799756
TCGA-93-7347	1.92783540903929	low_risk	2.66992480890071	-1.3853843449026	3.97902620745441
TCGA-75-7027	2.30451987277348	high_risk	2.71933714865369	-1.12456584836643	3.30495825364558
TCGA-62-A472	1.96190825596238	low_risk	2.52197229185644	-1.64502145337735	4.1545033387655
TCGA-78-7154	2.13237372195184	high_risk	2.5844531405346	-1.49125617673632	3.74032955041087
TCGA-50-5044	2.27506491905438	high_risk	2.83070874237539	-0.54861525030009	3.26853703338446
TCGA-95-A4VP	2.06256804416051	low_risk	2.68888586623221	-1.36904458295244	3.63437270207205
TCGA-44-2661	1.96533350244997	low_risk	2.68799541478067	-1.41533001474325	3.98507445620597
TCGA-49-AARO	2.12709411677146	high_risk	2.63191955267751	-1.34727639767291	3.84384560481391
TCGA-91-6831	2.26100498641959	high_risk	2.60792913057275	-1.11699027954886	3.69555474988802
TCGA-55-6642	2.21491574292616	high_risk	2.68310305411812	-1.13244029795348	3.93073048255461
TCGA-86-8056	1.98106705079586	low_risk	2.72020078599881	-1.62787046817513	4.20236327394849
TCGA-L9-A5IP	2.70867943298359	high_risk	2.82255876295498	-1.2326831959186	3.27230670283002
TCGA-97-7546	2.14233194980066	high_risk	2.65194568972915	-1.15624705321414	4.26683997190956
TCGA-97-7547	1.8820824765938	low_risk	2.70731368713948	-1.46428248344477	4.46647695320398
TCGA-55-7914	2.10230644146643	low_risk	2.62825025136604	-1.87181151229324	3.41676005658964
TCGA-78-7143	2.05468994310462	low_risk	2.54659592616549	-1.68512066017486	3.96824089356332
TCGA-97-A4M0	1.933435328728	low_risk	2.58138512209688	-1.69256429044345	3.92482812763361
TCGA-NJ-A55A	1.92435084213012	low_risk	2.55806627144638	-1.609969593226	4.19739075684869
TCGA-55-8205	2.17346168225737	high_risk	2.65836818379001	-0.874181592818719	3.31068772492339
TCGA-05-4415	2.9452366353866	high_risk	2.7026546144333	-1.07121134771923	2.29355285343716
TCGA-97-7941	2.16075153425138	high_risk	2.71063026383614	-1.65214490820702	3.72420121787496
TCGA-86-8585	2.32734328399668	high_risk	2.70302738059543	-1.48484081584549	3.09866042384889
TCGA-55-8203	2.05173236019491	low_risk	2.64602546528508	-1.51179910805491	3.67365401459968
TCGA-71-6725	2.05277402049124	low_risk	2.73827636088048	-1.67184886713895	4.1834015347021
TCGA-55-7816	2.18922354631185	high_risk	2.74497790256474	-0.683795960736852	4.23753667408116
TCGA-55-6978	2.21437267631525	high_risk	2.69381431551033	-0.858364111440121	3.64098004633963
TCGA-55-1592	2.27130103743562	high_risk	2.6343375054051	-1.78198801140745	4.09596641192045
TCGA-97-8175	2.21843707057879	high_risk	2.71725758677732	-1.53710075874888	3.86359757492813
TCGA-86-7954	1.9036256181303	low_risk	2.62418449973939	-1.50600116366759	4.01903375262928
TCGA-78-8662	2.03353830878119	low_risk	2.62766111852074	-1.84546763831872	3.65856095771224
TCGA-MP-A4TF	2.50347888732591	high_risk	2.70416428202183	-1.23584407107462	3.30207659994015
TCGA-MP-A4T7	2.37320259798694	high_risk	2.76772841700586	-1.64474315190742	3.11268400352706
TCGA-55-8506	2.09203640328987	low_risk	2.7027488404632	-1.49067769802806	3.97182498735113
TCGA-50-6591	2.48998012585374	high_risk	2.58795934862803	-0.634090979710948	3.30609945869958
TCGA-78-7159	2.02702128632606	low_risk	2.63577768609063	-1.41386104672449	3.69163525931041
TCGA-69-7763	2.35247257846002	high_risk	2.77835050948009	-1.2571174556097	3.75302784142929
TCGA-55-8085	2.0415120343213	low_risk	2.65377039627353	-1.60226478923273	3.30393174858467
TCGA-62-A471	2.47843647582296	high_risk	2.70084284810243	-1.81136413539047	2.85619332276758
TCGA-91-6840	1.89727637309763	low_risk	2.57747103029236	-1.48684570557417	3.53314003503956
TCGA-44-3917	1.71405895488529	low_risk	2.46792684283399	-1.77524894851513	4.16066706059981
TCGA-73-7498	1.98250932043921	low_risk	2.71624107685408	-1.54105643838607	3.8740872483454
TCGA-55-8206	2.08280263473208	low_risk	2.71441499893685	-1.36404868852288	4.02307124109683
TCGA-97-8179	2.05973709622801	low_risk	2.72032101650031	-1.42626372893553	4.07373409218304
TCGA-50-8459	2.2534580889226	high_risk	2.77825697687704	-0.75392130826412	3.64169833246791
TCGA-50-6590	2.18942284618161	high_risk	2.71789506113937	-0.614982098743509	3.46119457346788
TCGA-49-6742	2.46083112357448	high_risk	2.72750882198022	-1.80966947391122	3.00393428060955
TCGA-64-1679	2.47448182816561	high_risk	2.70827918382437	-0.992736097755636	4.02059424962393
TCGA-99-7458	2.1064855178927	low_risk	2.6259610871639	-1.4162713217567	4.05695352351633
TCGA-97-A4M7	2.04177762743008	low_risk	2.63369029704617	-1.55724216193743	3.62677482560909
TCGA-MP-A4TH	1.88540413094858	low_risk	2.70030192239021	-1.46935378046425	3.54816972287702
TCGA-62-A46P	2.10870982528622	low_risk	2.78685741501308	-1.62231328161103	3.9167957273613
TCGA-75-6212	2.11276919557547	low_risk	2.70591558729244	-1.28372288426937	3.89998786363644
TCGA-55-7913	2.17681917433889	high_risk	2.69359442022808	-1.73041233601474	3.25053994065074
TCGA-78-7166	2.24643317373934	high_risk	2.75215337538425	-1.62143841497801	3.13255035445033
TCGA-93-A4JN	2.21211448944142	high_risk	2.65710107732847	-1.24559426726953	3.47690510760441
TCGA-55-6985	2.09317768983239	low_risk	2.61007913859506	-1.40398476619023	3.93062245387773
TCGA-38-4627	2.34154498036764	high_risk	2.77295254508235	-0.7860523825691	4.33148543839069
TCGA-55-6975	2.57981162462475	high_risk	2.78056652027816	-0.995515464828227	3.31952174533379
TCGA-62-A46V	2.3336495357956	high_risk	2.68415929471679	-1.67665107854641	4.17882224639104
TCGA-55-6984	2.17669092100282	high_risk	2.75865934577199	-1.39875766837705	3.08527000005775
TCGA-50-6594	2.28706124941508	high_risk	2.64438924966487	-1.24693917759817	4.46216988905899
TCGA-49-AAR3	2.02780716637143	low_risk	2.67439919207587	-1.07340448592112	3.28691611997445
TCGA-86-7955	2.41269170146297	high_risk	2.66194334501915	-1.92570454847281	3.30869577775426
TCGA-55-A4DG	1.77195135011638	low_risk	2.6101965047872	-1.90186362892382	3.89605526960198
TCGA-44-6148	1.91218267697917	low_risk	2.64412890071938	-1.41885744743686	4.24569743981773
TCGA-93-A4JP	2.0142062782156	low_risk	2.68008098755832	-1.3881975855604	3.82437573346063
TCGA-78-7150	2.59955706320178	high_risk	2.73317789329073	-1.50192255266908	3.24729589681722
TCGA-97-8177	2.1421817753272	high_risk	2.69034500146055	-1.34980028828641	4.20561213477703
TCGA-50-5055	1.86919664611052	low_risk	2.68208607246929	-1.13180076076929	3.90384665739641
TCGA-78-8648	2.12768389557844	high_risk	2.7356980749364	-0.810024698195893	3.63982378885625
TCGA-78-8640	1.99528601147109	low_risk	2.60610610491305	-1.74868207046995	3.72892685415681
TCGA-50-5935	2.20470924351294	high_risk	2.69234765868364	-1.45732969273404	4.78287209430854
TCGA-78-7167	1.93803432462566	low_risk	2.72868377761258	-1.72770656255632	3.79508785711847
TCGA-69-7978	2.19001433547816	high_risk	2.67495900953009	-1.06321403619538	3.95268719609297
TCGA-86-8054	2.25088995301744	high_risk	2.56041216663479	-0.966696371294073	3.62021977729902
TCGA-69-7974	2.08940115125619	low_risk	2.64635342504742	-1.34719564714566	3.64650600211744
TCGA-44-3398	2.13967428041528	high_risk	2.72599327014086	-1.05012730264342	4.34840872874455
TCGA-NJ-A4YG	1.94209061002657	low_risk	2.66082165255066	-1.58176632779391	3.73942278341759
TCGA-78-7537	2.09534534617983	low_risk	2.79270829452844	-1.53506533427959	4.18269818510344
TCGA-38-4629	2.2184675604454	high_risk	2.75133393800234	-0.829120740941637	3.84810808304256
TCGA-55-8510	2.04174113198492	low_risk	2.65563210992624	-1.43072997335173	3.78302950145507
TCGA-69-7760	2.23476305562193	high_risk	2.64663324129109	-1.4778978445702	4.68073950417913
TCGA-55-7284	2.29700907089893	high_risk	2.81634613777759	-1.27032406710241	3.6362617455794
TCGA-55-A4DF	2.06412104626224	low_risk	2.54800715642543	-1.25653141088138	3.65782178086426
TCGA-05-4402	2.23614736979053	high_risk	2.65600128518395	-1.6240709480345	3.89326856639132
TCGA-86-A456	2.11906259915003	high_risk	2.68068878457564	-1.57669231861032	4.11266258723661
TCGA-49-AARR	2.04583774247347	low_risk	2.62539461377106	-1.44331355254644	4.08656720071967
TCGA-44-7667	2.04172615636939	low_risk	2.48838030193552	-1.02108957087457	3.31812940532523
TCGA-86-A4P8	2.08946901202872	low_risk	2.69395203168767	-1.18082926893055	3.84143777483001
TCGA-50-8457	1.9467131526022	low_risk	2.65400278285158	-1.38482827460301	3.99319975512807
TCGA-80-5608	2.1041424854019	low_risk	2.73584275826396	-1.54755050565778	3.67090739603097
TCGA-86-6851	1.89695861950474	low_risk	2.60037856011689	-1.36934368042383	3.61148167636211
TCGA-55-6970	2.36927959766921	high_risk	2.72236692550055	-1.45757678430445	3.41565454499719
TCGA-05-4384	2.14703701050914	high_risk	2.73330757585523	-1.48900051227151	3.89261380399059
TCGA-44-7671	2.17895065069428	high_risk	2.79238773022236	-1.35861848525827	3.85519071986646
TCGA-55-8511	2.02979201494959	low_risk	2.69861144657656	-1.32929578426843	3.54914548313276
TCGA-MP-A4TC	2.25016607564262	high_risk	2.7309055506164	-1.02617560508396	4.00707235525679
TCGA-91-6828	1.95802587861601	low_risk	2.60752790637839	-1.43966954290822	3.92418885049914
TCGA-55-8302	2.15077830216907	high_risk	2.66678363021548	-1.62977417354833	3.97842436566592
TCGA-55-8087	2.15678276859553	high_risk	2.67572466484802	-1.8643458328232	4.36732261143853
TCGA-L9-A743	2.08270295076295	low_risk	2.61440834998676	-1.28055039077231	3.55061960224148
TCGA-38-4631	2.18316226199365	high_risk	2.67593546803951	-1.28510136889038	3.53515351195826
TCGA-NJ-A4YF	2.14139201267188	high_risk	2.70393057292733	-1.31715588700673	4.14444448751549
TCGA-55-7815	1.89258521055139	low_risk	2.69615520561643	-1.1729676133314	4.65658525057528
TCGA-55-8620	2.10561301397191	low_risk	2.56038088069778	-0.843847595061321	3.98432578743707
TCGA-50-5941	2.07635142329974	low_risk	2.65539077481956	-1.26834639714241	3.57579185463714
TCGA-78-7539	1.76569194228775	low_risk	2.71203126510082	-1.5907992510375	4.10221960991186
TCGA-55-8301	2.06524385494538	low_risk	2.66098760154359	-1.23913684663485	3.82235240774716
TCGA-73-A9RS	2.17441333245985	high_risk	2.70448721035373	-1.68436470483022	3.4775367615123
TCGA-44-2665	2.17014009936326	high_risk	2.76125703815692	-1.03361722910232	4.08303952670276
TCGA-L9-A8F4	2.08798314482874	low_risk	2.59617045903249	-1.59033859169267	3.33105521868861
TCGA-55-7725	1.74601785665793	low_risk	2.59355365262118	-1.5414183936363	4.14267165761213
TCGA-55-A57B	2.27852943356458	high_risk	2.67038937897943	-1.46210100358629	3.87699630938262
TCGA-86-8673	2.27332450456096	high_risk	2.72347736469646	-1.38436609586126	4.12159061520861
TCGA-86-8074	2.30433315354148	high_risk	2.71146487369326	-1.17022396925559	3.87227440763271
TCGA-86-A4D0	1.9512326882889	low_risk	2.52252346874673	-1.66943108593728	3.61477064092547
TCGA-MP-A4T8	2.44517777463634	high_risk	2.73034519650969	-1.46260891692056	2.87900206905087
TCGA-93-A4JQ	2.02902483535977	low_risk	2.58371084175784	-1.37827992309911	3.53749631672293
TCGA-97-8552	1.90608747101269	low_risk	2.65939749132467	-1.57413029853288	4.25817700196855
TCGA-69-7764	2.06003012716144	low_risk	2.70067829105038	-1.61103419415358	4.01288479572434
TCGA-86-7701	2.02848201563606	low_risk	2.66749203096419	-1.20787975891396	3.78689291328672
TCGA-62-A470	2.11396785619484	high_risk	2.64822166950952	-1.82429246148025	3.43453763879538
TCGA-55-7727	1.90269511978892	low_risk	2.57232722874335	-1.52045384388486	4.27384917123767
TCGA-L9-A7SV	1.81827998648828	low_risk	2.54557782410135	-1.94340375467189	4.09312160544039
TCGA-97-7938	2.02729201706306	low_risk	2.68303423158252	-1.69288264974162	4.23338924370274
TCGA-67-6215	2.23289057615302	high_risk	2.68148740087759	-1.68391818370565	3.71678042770845
TCGA-55-7907	1.9873719440845	low_risk	2.60586111724874	-1.51230524059717	3.80586088403969
TCGA-MP-A4T9	2.25634918828951	high_risk	2.63011814853696	-1.41182758120328	3.84465237744901
TCGA-97-7552	1.88609094283453	low_risk	2.70136811167982	-1.39706731953415	3.86291127209663
TCGA-05-5429	2.21144496832659	high_risk	2.74105262702616	-1.58372790808998	3.63395433010113
TCGA-91-6847	2.16300787800376	high_risk	2.62401356068209	-1.22125958097293	3.34500975986322
TCGA-44-A4SS	2.00987084916149	low_risk	2.72235861321955	-1.1881289995789	3.52019944577421
TCGA-55-8097	1.95741895037501	low_risk	2.67719592304458	-1.72319142645013	3.96233302635719
TCGA-97-8171	2.1436505303674	high_risk	2.64359366382196	-1.70565558281335	3.59985374897307
TCGA-L9-A443	2.04840264074364	low_risk	2.57922163580446	-1.70138580206211	4.05111081128693
TCGA-55-8089	2.0816912210669	low_risk	2.74567098445014	-1.03292096501121	3.41894000135019
TCGA-05-4424	2.11222813638774	low_risk	2.56972292526642	-1.44520812114693	3.92771557330554
TCGA-62-8395	2.14024759151554	high_risk	2.72582304711919	-1.64935230185924	4.14435823459854
TCGA-53-7624	2.52924463028882	high_risk	2.68865807795439	-0.956658522893331	3.50408936681761
TCGA-64-1676	1.89293853737167	low_risk	2.70553470107357	-1.15605501409799	4.41782883987084
TCGA-55-1596	1.97865003878637	low_risk	2.59924947829284	-2.16629212834643	3.35268439592235
TCGA-97-8174	1.98172887959463	low_risk	2.72365541658103	-1.35780497715069	3.928711335629
TCGA-93-7348	2.04848221021559	low_risk	2.65899646340824	-1.68116184172292	4.02927246909156
TCGA-38-4630	2.31579426037968	high_risk	2.43594057880522	-1.48582806871547	2.80539970305627
TCGA-05-5423	1.98376732999879	low_risk	2.68180982946994	-1.51996247164077	4.80936103317547
TCGA-49-6767	2.10909326100629	low_risk	2.67906660628704	-0.984426669062588	3.75070734002044
TCGA-05-4397	2.21969070168	high_risk	2.6362660088733	-0.985788400751719	3.92855087149104
TCGA-55-7910	2.11535986460027	high_risk	2.64941095763163	-1.19541486055161	3.65174928559475
TCGA-J2-A4AG	2.06466374576418	low_risk	2.63960475104303	-1.37433601657356	3.86147667937549
TCGA-50-5936	2.46275262430511	high_risk	2.67791078671819	-1.61732208251846	3.44130043582035
TCGA-86-8073	2.1340600057792	high_risk	2.64457234749949	-1.57068137037019	4.1753876953542
TCGA-44-4112	2.09736429921226	low_risk	2.53309938146427	-1.34653948196784	4.56268769913862
TCGA-05-5715	2.08677011469195	low_risk	2.73588663430195	-1.73724237725385	3.92766221123312
TCGA-44-5643	1.9357418560844	low_risk	2.43668923836329	-1.48782767101762	3.49626403592563
TCGA-75-5146	1.90682052141889	low_risk	2.70111375922331	-1.61365044076793	4.02045622994705
TCGA-NJ-A4YQ	1.88137444129349	low_risk	2.62959859653481	-1.65811321321047	4.19374578850412
TCGA-44-2657	1.94027709582826	low_risk	2.66215298155863	-1.33892886748045	3.90943581439855
TCGA-55-7995	1.96698847547962	low_risk	2.52438777240041	-1.64260196671023	3.66832344184956
TCGA-49-4514	2.06402041155235	low_risk	2.69958704224577	-1.63403303178456	3.52004009007143
TCGA-55-6712	2.17117424092246	high_risk	2.69098080442979	-1.16914285924348	3.92835318686452
TCGA-55-6972	2.01605267745012	low_risk	2.69931114482048	-1.81654814773596	4.19366668326787
TCGA-44-3919	2.05346530063262	low_risk	2.58971967370176	-1.48394368257519	3.89417149872818
TCGA-J2-8192	2.20221380223662	high_risk	2.69791949550691	-1.21543251176694	4.2665196644514
TCGA-44-A47A	2.08235609156486	low_risk	2.646233568912	-1.59478250045822	3.57049577623943
TCGA-75-5147	2.11789825675786	high_risk	2.59533771338446	-1.48195468154848	3.98457486902685
TCGA-86-A4JF	2.00835877740418	low_risk	2.65264132465544	-1.44394884209563	3.78392258616389
TCGA-69-8453	2.10439055339155	low_risk	2.7197960751116	-1.24687203402716	3.50591451536327
TCGA-73-4662	1.88147619870666	low_risk	2.68176678404758	-1.30328126557218	4.52460918449749
TCGA-95-7039	2.20749884292129	high_risk	2.67990513877336	-1.42714558708491	3.76418015074165
TCGA-NJ-A4YP	2.32788772194757	high_risk	2.72234710189104	-1.46257177642738	3.16625891448142
TCGA-62-A46O	2.8415386890192	high_risk	2.6314667673079	-1.82374186992063	3.13847651163262
TCGA-73-4668	2.34835071408714	high_risk	2.69612026159375	-1.07027406021896	3.73956066880151
TCGA-05-4433	2.09225726151819	low_risk	2.80483199254828	-1.20989018109128	3.48820507495187
TCGA-95-A4VN	2.04241230883934	low_risk	2.61389931357845	-1.18566854946086	3.70521142518193
TCGA-78-7156	2.10895551669894	low_risk	2.70833380878686	-1.74477514186304	4.18730063975642
TCGA-38-A44F	2.07259351102752	low_risk	2.69435201268195	-1.55282507249084	3.59598559956265
TCGA-05-4396	2.22147428667152	high_risk	2.83083747516939	-1.4234876226266	3.94736477332664
TCGA-55-8204	2.21018318504514	high_risk	2.67464695422942	-1.17413001734094	3.68491296585103
TCGA-55-7281	1.99114924682335	low_risk	2.65715590908379	-1.20720764679972	3.96373523606547
TCGA-05-4405	2.1293004568426	high_risk	2.66873971901486	-1.33921087453532	4.21600945294569
TCGA-55-8614	2.17488259491298	high_risk	2.64300041121352	-1.48625510391973	3.41490932359172
TCGA-78-7152	2.01179870932548	low_risk	2.68490928640222	-1.50540614450973	3.70729107771146
TCGA-64-5781	2.11940259560411	high_risk	2.78722996633955	-1.22630819052224	3.69875781356832
TCGA-55-7227	2.12713682149366	high_risk	2.68105732091521	-1.25175910862438	3.90665863566953
TCGA-MP-A4TD	1.99110896314782	low_risk	2.6420197954492	-1.53857418373437	3.79955903046144
TCGA-55-8513	2.03893551100602	low_risk	2.70370781788733	-1.5044074786536	3.86309112140857
TCGA-78-7542	2.28412654813232	high_risk	2.80166016945938	-0.833418667283395	3.37309449184465
TCGA-50-6673	2.25429652806921	high_risk	2.69423218054644	-1.35734704318958	3.65009419247515
TCGA-O1-A52J	2.16858290958603	high_risk	2.69044716841889	-1.26403631968394	4.61005416783459
TCGA-05-4425	2.17833490659514	high_risk	2.66880493024981	-1.54390109214883	3.72941595949314
TCGA-73-4659	2.27290068020355	high_risk	2.6837554197103	-1.33826408707724	3.75941501208589
TCGA-35-5375	1.88806802176084	low_risk	2.52296053747762	-1.23119163166441	4.52950470418883
TCGA-86-6562	2.26990620581772	high_risk	2.70733443546395	-1.31925057076365	4.30832555156736
TCGA-86-8358	2.12437692478966	high_risk	2.43646614274697	-1.04084285870598	3.6162393335365
TCGA-44-6776	2.09120844444515	low_risk	2.77724027327023	-1.71568617030671	3.99950887545763
TCGA-95-7944	2.3711039893752	high_risk	2.77917806607084	-1.00152308388041	2.97900657149744
TCGA-MP-A4SW	2.07072634147497	low_risk	2.64273729783531	-1.80413197709842	3.6781489157197
TCGA-49-4487	2.26401671466943	high_risk	2.63853300315549	-1.15571163420116	3.53710390128232
TCGA-05-4403	2.20373069991916	high_risk	2.8524689532828	-1.29646036315643	3.70796464839165
TCGA-55-8512	2.1445157766378	high_risk	2.64377849931122	-1.71917220232102	4.09173095212575
TCGA-44-7659	2.12556479862354	high_risk	2.66008596810438	-1.65722624119868	4.19953977492925
TCGA-91-6848	2.37338491996755	high_risk	2.60678439890023	-0.452624871829178	2.67248786772352
TCGA-55-6986	2.13569676124669	high_risk	2.70012224483453	-1.52211546452105	3.60750167884216
TCGA-50-5932	2.26393714132274	high_risk	2.80551158229386	-1.52142143795146	3.92583427237548
TCGA-55-6971	2.02234769251148	low_risk	2.64002050640493	-1.34351823529253	3.43324330540923
TCGA-55-7728	1.94474886273441	low_risk	2.73961783622356	-1.49335864007759	3.32822359119381
TCGA-44-6779	2.25482298095194	high_risk	2.81686534247371	-1.09575956751845	3.43153397328685
TCGA-MP-A4TK	2.17976004594761	high_risk	2.70306954203429	-0.990907640841356	3.83243402760104
TCGA-86-A4P7	2.05014915572781	low_risk	2.66872818626873	-1.56085633161965	3.80464686952331
TCGA-78-7162	1.96925289638121	low_risk	2.71024467667545	-1.33201661594034	4.05713882824359
TCGA-69-8255	2.07805851119916	low_risk	2.63287403404055	-1.55711990576825	2.92835480272004
TCGA-05-4432	2.10576970338748	low_risk	2.68726233348228	-1.29623692357081	3.84793326846124
TCGA-55-A492	1.88341338713947	low_risk	2.75833461007156	-1.70526453439189	4.2426161013775
TCGA-50-5931	2.03960533103851	low_risk	2.48786898094197	-1.58966205522714	3.57737517438678
TCGA-97-A4LX	2.00933310528533	low_risk	2.61544044458174	-1.282481456262	3.89099270900258
TCGA-50-6597	1.86451226563577	low_risk	2.70030026789608	-1.52704165742489	4.5129988551259
TCGA-MP-A5C7	1.92009322950784	low_risk	2.73141192360203	-1.99411156604737	3.95907847439259
TCGA-38-4628	1.94720100135757	low_risk	2.69727698781239	-1.48792131375781	4.30520078937154
TCGA-55-8096	2.34505249261536	high_risk	2.68340696022426	-1.42918074432836	4.14241851323349
TCGA-73-4666	2.09696595318347	low_risk	2.62639471589453	-1.09502317048392	3.95919606589525
TCGA-53-7813	1.79886166929937	low_risk	2.56724137190915	-1.66915620950896	3.85530166545904
TCGA-93-A4JO	1.87984816657186	low_risk	2.60231749801065	-1.55350165240453	3.76072649527713
TCGA-55-A48X	1.9748437343537	low_risk	2.59525073985019	-1.58322632216037	3.87109959075605
TCGA-91-6836	1.97103650754541	low_risk	2.59824517824524	-1.06904670337726	3.87960940203059
TCGA-78-7540	2.19743668587804	high_risk	2.85115475347487	-1.49454780327482	3.81312428938322
TCGA-49-4488	2.01533642638214	low_risk	2.73501902902284	-1.39204787817818	4.34997100694831
TCGA-55-8090	2.2344596778397	high_risk	2.717944683794	-1.28435687404759	3.65534673455834
TCGA-44-7662	2.21007832760103	high_risk	2.68548887691071	-1.02959832480561	3.759497735865
TCGA-55-7283	2.04564508926802	low_risk	2.64882791127705	-1.60412823765304	4.16472096133758
TCGA-62-8398	2.34578228732054	high_risk	2.72438538276808	-1.52740736852724	2.9657141950661
TCGA-55-8208	2.00795758811763	low_risk	2.64639391144012	-1.29854714354846	3.58009209945844
TCGA-78-7536	2.02075380406578	low_risk	2.51825929196297	-1.60244992327344	3.71536953058414
TCGA-69-7979	2.13604727385333	high_risk	2.66425138765883	-1.30528259925613	3.82244860362724
TCGA-97-8172	1.91701063557272	low_risk	2.68186496648052	-1.34065179275224	4.10103987689659
TCGA-50-6592	2.20975539953687	high_risk	2.62791535462636	-1.32467557132026	3.65605982499816
TCGA-73-4677	2.22272658568442	high_risk	2.8072951464233	-1.52603721220838	4.00918987191759
TCGA-55-A491	2.0760925150274	low_risk	2.62465086808543	-1.64452836178842	3.73337911481992
TCGA-MP-A4SY	2.3110026277665	high_risk	2.67266497711578	-1.21937372823167	3.89792449964938
TCGA-44-A47G	2.14682219541647	high_risk	2.60931202851499	-1.28233446181887	3.74808536015793
TCGA-05-4389	1.84924408433538	low_risk	2.65917217831436	-1.71496909729817	4.02336269197316
TCGA-44-6774	2.29476014028542	high_risk	2.74623919063464	-0.76122819314298	3.8319369517239
TCGA-95-7562	2.16212451884914	high_risk	2.63526586886729	-1.29405683743445	3.89492515166402
TCGA-86-7714	2.16863884344537	high_risk	2.6606118467503	-1.62088380242705	4.13994422129061
TCGA-99-8025	2.17735932346563	high_risk	2.6366468247167	-1.50772302534827	3.96122226721826
TCGA-86-8076	1.98925929100167	low_risk	2.6627596046504	-1.52391307542851	3.62570262636145
TCGA-86-8359	2.22437130250225	high_risk	2.68147915939933	-1.57460170258495	3.65444816526249
TCGA-05-4398	2.23053884890808	high_risk	2.65909285365803	-1.17222836345259	3.86878499798211
TCGA-86-8075	2.29746944594331	high_risk	2.65997490132752	-1.18682914111662	3.92992081608052
TCGA-44-3396	2.20288147089841	high_risk	2.67447157005363	-1.14987927276455	3.6821273281782
TCGA-50-5944	2.34670476748035	high_risk	2.70090179099388	-1.44522580157344	4.31841821900522
